# Supplementary material for: The Genomics of Convergent Adaptation to Intertidal Gravel Beaches in Mediterranean Clingfishes
Source: Genome Biol Evol. 2026 Feb 11;18(3):evag031. doi: 10.1093/gbe/evag031 (PMC12951522; doi:10.1093/gbe/evag031)
Supplement: evag031_Supplementary_Data [file evag031_supplementary_data.zip]

Archive with 2 entries (2 files):
- SUPPLEMENTARY_MATERIALS_Gouania_phylogenomics_GBE.docx
- SUPPLEMENTARY_TABLES_Gouania_phylogenomics_GBE.xlsx
