# Supplementary material for: The Genomics of Convergent Adaptation to Intertidal Gravel Beaches in Mediterranean Clingfishes
Source: Genome Biol Evol. 2026 Feb 11;18(3):evag031. doi: 10.1093/gbe/evag031 (PMC12951522; doi:10.1093/gbe/evag031)
Supplement: evag031_Supplementary_Data [file evag031_supplementary_data.zip › SUPPLEMENTARY_TABLES_Gouania_phylogenomics_GBE.xlsx]

## Sheet: Table S1
Table S1 Quast report for draft assemblies (contigs)
Assembly	# contigs (>= 0 bp)	# contigs (>= 1000 bp)	# contigs (>= 5000 bp)	# contigs (>= 10000 bp)	# contigs (>= 25000 bp)	# contigs (>= 50000 bp)	Total length (>= 0 bp)	Total length (>= 1000 bp)	Total length (>= 5000 bp)	Total length (>= 10000 bp)	Total length (>= 25000 bp)	Total length (>= 50000 bp)	# contigs	Largest contig	Total length	GC (%)	N50	N75	L50	L75	# N's per 100 kbp
Gwilldenowi_4616STDY8352651_soap_lowerK.scafSeq	831251	83331	43721	26670	8097	1601	964754410	838029488	741741075	619054882	326742825	106441711	108259	169266	855405272	37.99	18790	9061	12768	29033	14833.5
Gwilldenowi_4616STDY8352651_soap_upperK.scafSeq	832585	179777	43999	10301	217	1	839886531	704563148	373305769	141980496	6333246	55164	230016	55164	741757044	37.91	5032	2688	43516	93839	24094.6
Gwilldenowi_4616STDY8352651_soap_optimalK.scafSeq	796183	114835	51806	25488	4404	368	940276712	820358462	661035223	473028634	152989463	22073743	142797	132795	840266907	37.97	11696	5764	20599	46066	19006
Gorientalis_4616STDY8352652_soap_lowerK.scafSeq	1727958	133730	54956	27264	4738	414	1182221182	888796760	707178545	509418484	165919688	25178741	207557	115287	939856108	37.94	11156	5053	23521	54502	19922.2
Gorientalis_4616STDY8352652_soap_upperK.scafSeq	1243737	162062	51035	17248	1218	39	978864194	775842907	503929792	267349373	38639288	2274306	217730	96025	815570435	38	6726	3349	34435	77288	21037
Gorientalis_4616STDY8352652_soap_optimalK.scafSeq	1494757	137930	54417	24252	3349	205	1090817119	839497359	639469716	425523590	112906844	12189990	201724	98844	884000507	37.97	9549	4510	25938	59372	19373.2
Ghofrichteri_4616STDY8352653_soap_lowerK.scafSeq	1578293	132998	56523	29291	5846	598	1194152854	942312902	763322482	568142208	209414020	37808357	201871	137338	989461252	37.93	12161	5530	22629	52486	20849.3
Ghofrichteri_4616STDY8352653_soap_upperK.scafSeq	1331123	119562	52665	28385	5990	609	1105415863	890245126	734846849	560286478	215213065	38184484	174512	149100	928265826	37.97	13102	6079	19995	45670	17588.5
Ghofrichteri_4616STDY8352653_soap_optimalK.scafSeq	1468346	127850	54380	28707	5782	602	1153154152	915512974	745192069	560675821	208402491	38165827	191957	140674	959619826	37.94	12513	5674	21472	49602	18849.8
Gpigra_4616STDY8352654_soap_lowerK.scafSeq	743982	71252	39476	25989	9362	2255	951366449	838717539	762837944	665185992	399643570	156014164	93110	246594	853868920	37.99	23186	11195	10496	23646	12815.7
Gpigra_4616STDY8352654_soap_upperK.scafSeq	686455	118930	53146	24821	3617	230	912818516	809848760	642264444	440834905	122064877	13508277	145766	94829	829048368	37.96	10758	5474	22284	49233	19452.8
Gpigra_4616STDY8352654_soap_optimalK.scafSeq	710792	84849	45477	27273	7651	1236	941249492	833426444	736373777	605064421	297405053	80443205	107644	165968	849381979	37.99	17695	8766	13726	30689	15113.6
Llepadogaster_D86_soap_lowerK.scafSeq	1387928	202896	43595	11074	505	17	1028937686	747561693	384444852	161286168	16176479	1038981	319386	83553	830645379	38.89	4547	2100	50073	116892	20247.2
Llepadogaster_D86_soap_upperK.scafSeq	931630	192010	8950	795	6	0	646087981	421125483	62688933	10116078	196437	0	321707	43540	518032377	39.75	1981	1179	76802	161990	24026.7
Llepadogaster_D86_soap_optimalK.scafSeq	1078841	216469	30216	5187	148	2	871990591	656769206	239069867	71226591	4620853	118342	317082	64572	730308417	39.19	3373	1781	61187	135689	21972.6
Gwilldenowi_4616STDY8352651_abyss_lowerK_scaffolds	1266579	73893	41284	23458	6251	1016	922711091	728120654	637910669	510072724	242567797	66057816	105031	157518	749920059	37.96	16254	7888	12870	29342	191.3
Gwilldenowi_4616STDY8352651_abyss_upperK_scaffolds	1122407	70479	40606	23832	6803	1197	926261155	737928469	655249090	534623497	268846207	78714147	101205	171333	759260633	37.98	17521	8532	12122	27597	165.79
Gwilldenowi_4616STDY8352651_abyss_optimalK_scaffolds	1189062	71814	40794	23779	6518	1094	924138447	733299132	647319244	524996269	255242329	72015332	102440	168836	754652215	37.97	16984	8293	12468	28273	178.38
Gorientalis_4616STDY8352652_abyss_lowerK_scaffolds	2708882	118046	45952	17717	1747	78	1084559371	680558465	488103341	289206340	56963550	4559600	179963	100337	724228929	37.94	7919	3901	25931	58407	245.69
Gorientalis_4616STDY8352652_abyss_upperK_scaffolds	2396997	112715	47144	19383	2214	104	1091476431	695956566	520021565	324402149	72822261	6031463	175609	87166	739765299	37.95	8632	4258	24281	54685	199.71
Gorientalis_4616STDY8352652_abyss_optimalK_scaffolds	2527554	114745	46642	18711	2027	100	1086062018	689356359	506986856	310189634	66598196	5842459	176150	87563	732406707	37.95	8332	4118	24854	55966	221.8
Ghofrichteri_4616STDY8352653_abyss_lowerK_scaffolds	3038630	139642	41165	12607	756	26	1052725853	641162213	389383913	191122619	23888290	1513975	228870	77869	705005878	37.99	5709	2756	34263	78621	334.6
Ghofrichteri_4616STDY8352653_abyss_upperK_scaffolds	2592763	130768	44096	15698	1359	58	1059848345	672848775	450095772	251231926	44281956	3411545	209530	126777	728894925	38.01	6844	3238	29450	68030	282.16
Ghofrichteri_4616STDY8352653_abyss_optimalK_scaffolds	2841921	135655	42749	14134	1014	45	1062122278	657920898	419937914	220822799	32870431	2639056	219336	95614	717603369	38	6230	2983	31789	73293	308.82
Gpigra_4616STDY8352654_abyss_lowerK_scaffolds	1190381	76471	42415	23381	5841	849	900193774	722702529	628045189	491642588	220561329	54338081	108392	144169	745238528	37.97	15227	7460	13724	31156	227.49
Gpigra_4616STDY8352654_abyss_upperK_scaffolds	1035070	71559	41214	23908	6594	1078	902497108	734145532	649876349	525675070	255203126	69752582	101755	139415	755302929	37.98	17034	8306	12569	28380	194.58
Gpigra_4616STDY8352654_abyss_optimalK_scaffolds	1107039	73696	41717	23772	6182	964	901086627	728816951	639983328	511107151	237292363	62334061	104333	181844	750356180	37.97	16205	7951	13089	29554	210.98
Llepadogaster_D86_abyss_lowerK_scaffolds	1814676	122000	43028	15468	1317	48	975983517	644919357	438794704	245658686	42374767	2893535	205061	96190	702443816	38.66	6957	3319	28165	64557	136.18
Llepadogaster_D86_abyss_upperK_scaffolds	1659276	122718	43774	15843	1296	49	988212163	652770980	447728552	251867506	41720357	2921315	218687	108012	718971619	38.64	6939	3239	28794	66428	137.03
Llepadogaster_D86_abyss_optimalK_scaffolds	1729009	121509	43609	15878	1308	44	981330365	649447752	446439120	252109733	41824131	2579718	210085	108188	710640672	38.65	7019	3322	28229	64777	135.91
Gwilldenowi_4616STDY8352651_discovar	3994839	325254	74954	26608	1774	30	2591352318	1272746502	749627008	410540242	54967772	1733228	712452	92087	1539163478	38.04	4767	1480	79043	227180	0
Gorientalis_4616STDY8352652_discovar	12951000	360470	7182	1604	82	0	5011102224	591874190	60918126	23436864	2542218	0	1713348	48677	1512860136	37.87	853	651	539305	1054423	0
Ghofrichteri_4616STDY8352653_discovar	9880000	360516	23298	5862	372	10	4140714490	786329840	207325672	88745948	11774490	593956	1323944	73366	1438339894	38.05	1112	701	296695	716465	0
Gpigra_4616STDY8352654_discovar	3819169	332354	65768	27670	3292	104	2543993968	1266330706	736395546	467319448	106613028	5741996	722914	77026	1536955224	38.04	4547	1396	72495	235786	0
Llepadogaster_D86_discovar	12146831	455870	3674	460	6	0	4884378068	710578088	26685202	6125188	168636	0	1938122	31490	1714004370	38.51	880	648	612366	1189529	0

## Sheet: Table S2
Table S2 Quast and BUSCO report for draft scaffolded assemblies
Assembly	Complete	Single	Duplicated	Fragmented	Missing	Total	software	sequence_id	# contigs (>= 0 bp)	# contigs (>= 1000 bp)	# contigs (>= 5000 bp)	# contigs (>= 10000 bp)	# contigs (>= 25000 bp)	# contigs (>= 50000 bp)	Total length (>= 0 bp)	Total length (>= 1000 bp)	Total length (>= 5000 bp)	Total length (>= 10000 bp)	Total length (>= 25000 bp)	Total length (>= 50000 bp)	# contigs	Largest contig	Total length	GC (%)	N50	N75	L50	L75	NsPer100kbp
Gwilldenowi_4616STDY8352651_SOAP_ragtag.scaffolds	62.6	62.6	0	10.4	27	3640	SOAP	Gwilldenowi_4616STDY8352651	734018	14507	2011	762	180	69	974512210	859100871	835366173	826740692	818177886	814565634	30837	69505698	870248814	37.99	33836892	32089419	11	17	15701.6
Gwilldenowi_4616STDY8352651_ABYSS_ragtag.scaffolds	76.1	76	0.1	5.9	18	3640	ABYSS	Gwilldenowi_4616STDY8352651	996799	6286	1638	660	153	60	938871455	773735274	762903419	756108976	748561609	745510462	21082	63771874	783619849	37.97	34197866	29315973	10	17	1769.68
Gwilldenowi_4616STDY8352651_DISCOVAR_ragtag.scaffolds	64.8	64.7	0.1	11.3	23.9	3640	DISCOVAR	Gwilldenowi_4616STDY8352651	3194962	183042	38851	13673	971	68	2671345518	1628548900	1334344121	1158024746	976306915	948706864	442162	81548334	1806087263	37.94	28037785	4558	22	43088	4429.09
Gorientalis_4616STDY8352652_SOAP_ragtag.scaffolds	62.5	62.5	0	9.6	27.9	3640	SOAP	Gorientalis_4616STDY8352652	1449741	17719	2135	821	174	80	1210056082	975747573	948023974	938910106	929521622	926383706	49994	79291606	997527864	37.9	38512238	34081580	11	18	21560.8
Gorientalis_4616STDY8352652_ABYSS_ragtag.scaffolds	76.5	76.5	0	5.6	17.9	3640	ABYSS	Gorientalis_4616STDY8352652	1990671	6542	1643	565	136	78	1132125331	831055207	819626787	812175126	806166792	804189418	22502	68612369	841598437	37.95	36591703	31496158	10	17	5005.38
Gorientalis_4616STDY8352652_DISCOVAR_ragtag.scaffolds	57.9	57.8	0.1	6.8	35.3	3640	DISCOVAR	Gorientalis_4616STDY8352652	10346350	216649	3885	938	130	68	5271567424	1843014414	1528709263	1508926541	1497742819	1495697092	1113831	128567203	2453023765	37.78	55455930	1005	18	213410	10618.1
Ghofrichteri_4616STDY8352653_SOAP_ragtag.scaffolds	66	66	0	9.1	24.9	3640	SOAP	Ghofrichteri_4616STDY8352653	1153358	23702	2428	899	152	61	1123214163	938620758	899552809	889037207	878141789	875163923	56193	74753369	960672229	37.94	36727859	32204604	11	18	18847.9
Ghofrichteri_4616STDY8352653_ABYSS_ragtag.scaffolds	72.4	72.4	0	6.3	21.3	3640	ABYSS	Ghofrichteri_4616STDY8352653	2162788	13960	1528	447	92	57	1102864145	813949596	787986420	780710697	775765647	774606708	35654	65969733	828956069	37.92	32243696	29976667	11	17	5436.84
Ghofrichteri_4616STDY8352653_DISCOVAR_ragtag.scaffolds	55.3	55.2	0.1	7.5	37.2	3640	DISCOVAR	Ghofrichteri_4616STDY8352653	7967968	210714	12452	3096	262	63	4331919490	1702266412	1365450481	1301981407	1262276669	1256057407	842204	108168694	2127865610	37.89	42007684	1354	19	118336	8985.76
Gpigra_4616STDY8352654_SOAP_ragtag.scaffolds	68.7	68.7	0	8.3	23	3640	SOAP	Gpigra_4616STDY8352654	661768	13546	2011	784	202	84	959623349	856245447	834102599	825714558	817125024	813263407	28462	69210677	866414709	37.99	33650840	31689641	11	17	13582.9
Gpigra_4616STDY8352654_ABYSS_ragtag.scaffolds	76.5	76.5	0	5.9	17.6	3640	ABYSS	Gpigra_4616STDY8352654	907284	6049	1584	639	154	61	915323608	770896210	760375967	753885298	746756603	743691854	19254	63137941	779788098	37.98	34128608	29172694	10	17	1833.18
Gpigra_4616STDY8352654_DISCOVAR_ragtag.scaffolds	65.7	65.6	0.1	11.7	22.6	3640	DISCOVAR	Gpigra_4616STDY8352654	3023337	185928	34335	14243	1743	104	2623586468	1623474168	1327047651	1185350253	1000659819	948686281	442967	79785180	1800697828	37.95	28312558	4383	22	39349	4420.09
Llepadogaster_D86_SOAP_ragtag.scaffolds	54.6	54.6	0	11.6	33.8	3640	SOAP	Llepadogaster_D86	1161138	59535	2907	409	74	46	1051646486	812072772	707527169	691311551	687021319	686067973	137709	59558521	867174496	38.93	27316170	18997031	13	22	22012.9
Llepadogaster_D86_ABYSS_ragtag.scaffolds	74.1	74.1	0	7.2	18.7	3640	ABYSS	Llepadogaster_D86	1580562	21818	2007	400	68	39	996216565	687789599	646547195	635930284	631493513	630447520	88805	54179795	732995492	38.67	26671778	21294618	12	19	2162.37
Llepadogaster_D86_DISCOVAR_ragtag.scaffolds	50.8	50.8	0	6.8	42.4	3640	DISCOVAR	Llepadogaster_D86	11291846	351531	2240	318	62	36	4969878668	1148930955	629152187	616923862	613598320	612747599	1588536	50078596	1983591336	38.81	1228	712	208992	758107	4310.39

## Sheet: Table S3
Table S3 Results obtained from ABBA-BABA tests in Dsuit (Dmin values are given)
P1	P2	P3	Dstatistic	Z-score	p-value	f4-ratio	BBAA	ABBA	BABA	p-value_adj	Significance
hofrichteri	adriatica	willdenowi	180019	427221	0	103231	7991.52	27490.8	19103	0	s.
hofrichteri	adriatica	pigra	179895	420566	0	106304	7304.93	27541.1	19142.9	0	s.
hofrichteri	orientalis	willdenowi	107425	242056	0	65675	8584.89	27502.4	22166.7	0	s.
hofrichteri	orientalis	pigra	10673	23913	0	6718	7900-08-01	27515.4	22208.4	0	s.
orientalis	adriatica	pigra	80197	204907	0	41951	28978.7	20818	17726.8	0	s.
orientalis	adriatica	willdenowi	79314	202653	0	40208	29664.2	20766.6	17714.5	0	s.
orientalis	adriatica	hofrichteri	6127	160344	0	9738	49791.5	21394.6	18924.3	0	s.
willdenowi	pigra	adriatica	54107	576956	7.95E-09	8776	19475.3	7177.78	6440.92	9.35E-09	s.
willdenowi	pigra	hofrichteri	52713	576001	8.41E-09	3026	27949.5	7253.73	6527.29	9.35E-09	s.
willdenowi	pigra	orientalis	51003	551528	3.48E-08	657	22578.2	7189.46	6491.68	3.48E-08	s.

## Sheet: Table S4
Table S4 Results obtained from the approximately unbiased (AU) test of phylogenetic tree selection. We tested three different topologies (see Figure S5)
(constrained) Tree	logL	deltaL	p-AU	p-AU"+/-"
Best Tree	-17827023.60	0.00	1	+
NJ-topology	-17831173.09	4149.50	5.33E-84	-
Western Med. sister	-17858039.52	13192.00	9.32E-10	-
Non-Parallel Evolution	-17858039.52	31016.00	2.56E-10	-
p-AU: p-value of approximately unbiased (AU) test (Shimodaira. 2002).
Plus signs denote the 95% confidence sets.
Minus signs denote significant exclusion.
All tests performed 10000 resamplings using the RELL method.

## Sheet: Table S5
Table S5 GO-enrichment analyses for different categories obtained from 519 genes related to positive convergence score outliers (see Figure 2). Abbreviations: "GO:MF": Molecular Function; "GO:BP":Biological Process; "TF": Transcriptin factors
source	term_name	term_id	highlighted	adjusted_p_value	negative_log10_of_adjusted_p_value	term_size	query_size	intersection_size	effective_domain_size	intersections
GO:MF	binding	GO:0005488	TRUE	0.000457497	3.33961	9427	328	208	18760	ANXA1A,LRIT2,HDAC1,ULK1B,CAMKVL,MYO18AA,TGFBR3,EOMESA,ID4,EML1,ADAM12,FOXB1A,RPH3AB,SYT7B,CRYZ,SLITRK6,NISCH,CSF3R,CYP11A2,ITGA4,ACBD5A,ME1,WDFY2,SMOC1,SLIT3,ECEL1,LNX2A,ZBTB46,ADAD2,SCD,SGK1,MAPK8IP2,THRAP3A,BMP4,VAPB,CDH18,UNM_SA1614,CNTN3A.2,FOXO6A,ITGB1,CA16B,LNPEP,ZFYVE27,EPHA6,KLF8,PLXNA2,ZMYM2,MAGI1B,SATB2,IBTK,POLA2,NTS,NWD2,VAMP8,SNX29,EPHA4L,PTPRT,GRIP1,SNX10A,SEMA3D,CCDC47,TLX2,SI:DKEY…
GO:MF	molecular transducer activity	GO:0060089	FALSE	0.000678461	3.16848	756	328	32	18760	TGFBR3,IL1RAPL1A,IL15RA,CSF3R,GRIK3,ITGB1,OPN4XA,GRM7,EPHA6,PLXNA2,EPHA4L,GRM8B,SI:DKEY-211G8.9,NR4A3,GABBR2,ADGRG1,OPN8B,RORAA,ROR2,ERBB4B,NGFRB,ZGC:162592,HNF4A,NOTCH1B,ACKR3A,MRC2,APLNRA,ADRA1BB,OPN3,NLGN1,NTSR1,GABRG2
GO:MF	signaling receptor activity	GO:0038023	FALSE	0.000678461	3.16848	756	328	32	18760	TGFBR3,IL1RAPL1A,IL15RA,CSF3R,GRIK3,ITGB1,OPN4XA,GRM7,EPHA6,PLXNA2,EPHA4L,GRM8B,SI:DKEY-211G8.9,NR4A3,GABBR2,ADGRG1,OPN8B,RORAA,ROR2,ERBB4B,NGFRB,ZGC:162592,HNF4A,NOTCH1B,ACKR3A,MRC2,APLNRA,ADRA1BB,OPN3,NLGN1,NTSR1,GABRG2
GO:MF	metal ion binding	GO:0046872	FALSE	0.00816228	2.08819	2093	328	60	18760	ANXA1A,HDAC1,ADAM12,RPH3AB,SYT7B,CRYZ,CYP11A2,ME1,WDFY2,SMOC1,SLIT3,ECEL1,LNX2A,SCD,CDH18,LNPEP,ZFYVE27,ZMYM2,CCDC47,RNF24,DDHD1A,SI:DKEY-211E20.10,NCALDA,THBS1B,NR4A3,TADA2B,AGRN,PRICKLE2B,MSRB3,AOPEP,RORAA,CRACR2AB,HCCSB,FOXP4,FAT1A,NEURL1AA,PCDH19,DNTT,ZGC:92137,PAMR1,HNF4A,NOTCH1B,LNPA,FSTL4,PRKD3,ZGC:174164,ZIC6,TRIM107,TP53,TSHZ1,PCDH7B,PEPD,CDH4,TRPS1,KCNIP1B,RPE,KDM4AA,XAF1,VAV3B,STAC3
GO:MF	protein binding	GO:0005515	FALSE	0.00816228	2.08819	4583	328	111	18760	LRIT2,MYO18AA,TGFBR3,EOMESA,ID4,EML1,RPH3AB,SYT7B,SLITRK6,NISCH,CSF3R,ITGA4,WDFY2,SMOC1,SLIT3,LNX2A,ZBTB46,MAPK8IP2,BMP4,VAPB,CDH18,UNM_SA1614,CNTN3A.2,ITGB1,CA16B,EPHA6,PLXNA2,MAGI1B,IBTK,NTS,NWD2,VAMP8,EPHA4L,PTPRT,GRIP1,SEMA3D,SI:DKEY-260J18.2,SCRIB,CNTN5,OSTF1,RAPGEF2,TBL1XR1B,BTBD11A,KIRREL1B,TIAM1A,MYH9B,THBS1B,AGRN,ASB12A,CRY1A,MTPN,DIAPH2,TMEFF1A,RUNX2B,KATNBL1,NCAM1A,CTNNA2,PARP16,ROR2,D…
GO:MF	transmembrane signaling receptor activity	GO:0004888	FALSE	0.00884927	2.05309	632	328	25	18760	TGFBR3,IL1RAPL1A,IL15RA,CSF3R,GRIK3,OPN4XA,GRM7,EPHA6,PLXNA2,EPHA4L,GRM8B,SI:DKEY-211G8.9,GABBR2,ADGRG1,OPN8B,ROR2,ERBB4B,NGFRB,ZGC:162592,ACKR3A,APLNRA,ADRA1BB,OPN3,NTSR1,GABRG2
GO:MF	extracellular matrix binding	GO:0050840	FALSE	0.00884927	2.05309	15	328	4	18760	SMOC1,ITGB1,THBS1B,AGRN
GO:MF	cation binding	GO:0043169	FALSE	0.00884927	2.05309	2131	328	60	18760	ANXA1A,HDAC1,ADAM12,RPH3AB,SYT7B,CRYZ,CYP11A2,ME1,WDFY2,SMOC1,SLIT3,ECEL1,LNX2A,SCD,CDH18,LNPEP,ZFYVE27,ZMYM2,CCDC47,RNF24,DDHD1A,SI:DKEY-211E20.10,NCALDA,THBS1B,NR4A3,TADA2B,AGRN,PRICKLE2B,MSRB3,AOPEP,RORAA,CRACR2AB,HCCSB,FOXP4,FAT1A,NEURL1AA,PCDH19,DNTT,ZGC:92137,PAMR1,HNF4A,NOTCH1B,LNPA,FSTL4,PRKD3,ZGC:174164,ZIC6,TRIM107,TP53,TSHZ1,PCDH7B,PEPD,CDH4,TRPS1,KCNIP1B,RPE,KDM4AA,XAF1,VAV3B,STAC3
GO:MF	molecular_function	GO:0003674	FALSE	0.0207997	1.68194	14469	328	278	18760	ANXA1A,TREH,LRIT2,HDAC1,ULK1B,CAMKVL,MYO18AA,TGFBR3,EOMESA,MGLL,ID4,EML1,MTMR11,ADAM12,FOXB1A,RPH3AB,MRPL37,SYT7B,CRYZ,SLITRK6,IL1RAPL1A,IL15RA,NISCH,CSF3R,SI:DKEY-191M6.4,CYP11A2,ITGA4,GRIK3,ACBD5A,ME1,WDFY2,SMOC1,SLIT3,ECEL1,LNX2A,ZBTB46,ADAD2,SLC6A9,SCD,SGK1,MAPK8IP2,THRAP3A,ZGC:153184,BMP4,VAPB,ALG2,CDH18,UNM_SA1614,CNTN3A.2,FOXO6A,NADKA,CTSD,ITGB1,CA16B,CAPN7,OPN4XA,LNPEP,ZFYVE27,GRM7,EPHA6,…
GO:MF	transcription cis-regulatory region binding	GO:0000976	TRUE	0.0350467	1.45535	564	328	21	18760	EOMESA,FOXB1A,ZBTB46,FOXO6A,KLF8,SATB2,TLX2,RUNX2B,FOXP4,SOX8B,ZNF516,HNF4A,ONECUT2,PKNOX2,ZIC6,TP53,BARHL2,FOXI2,ONECUT1,TRPS1,POU1F1
GO:MF	transcription regulatory region nucleic acid binding	GO:0001067	FALSE	0.0350467	1.45535	564	328	21	18760	EOMESA,FOXB1A,ZBTB46,FOXO6A,KLF8,SATB2,TLX2,RUNX2B,FOXP4,SOX8B,ZNF516,HNF4A,ONECUT2,PKNOX2,ZIC6,TP53,BARHL2,FOXI2,ONECUT1,TRPS1,POU1F1
GO:MF	group III metabotropic glutamate receptor activity	GO:0001642	TRUE	0.0350467	1.45535	3	328	2	18760	GRM7,GRM8B
GO:MF	glial cell-derived neurotrophic factor receptor binding	GO:0030116	TRUE	0.0350467	1.45535	3	328	2	18760	GDNFA,ARTNA
GO:MF	ion binding	GO:0043167	FALSE	0.0350467	1.45535	3658	328	88	18760	ANXA1A,HDAC1,ULK1B,CAMKVL,MYO18AA,ADAM12,RPH3AB,SYT7B,CRYZ,CYP11A2,ACBD5A,ME1,WDFY2,SMOC1,SLIT3,ECEL1,LNX2A,SCD,SGK1,CDH18,LNPEP,ZFYVE27,EPHA6,ZMYM2,EPHA4L,CCDC47,RNF24,DDHD1A,SI:DKEY-211E20.10,NCALDA,MYH9B,PIP5K1BA,THBS1B,MAPK9,NR4A3,TADA2B,AGRN,CRY1A,PRICKLE2B,MLH3,ABCD2,MSRB3,MVK,AOPEP,MYLK4A,RORAA,RUNX2B,CRACR2AB,HCCSB,ROR2,FOXP4,FAT1A,NEURL1AA,PCDH19,DNTT,ERBB4B,ZGC:92137,PAMR1,HNF4A,NEK7,NO…
GO:MF	cell adhesion molecule binding	GO:0050839	FALSE	0.0350467	1.45535	113	328	8	18760	NISCH,ITGA4,CDH18,CNTN3A.2,ITGB1,KIRREL1B,CTNNA2,CDH4
GO:MF	RNA polymerase II transcription regulatory region sequence-specific DNA binding	GO:0000977	FALSE	0.0358924	1.445	529	328	20	18760	EOMESA,FOXB1A,ZBTB46,FOXO6A,KLF8,SATB2,TLX2,RUNX2B,FOXP4,SOX8B,ZNF516,HNF4A,ONECUT2,PKNOX2,ZIC6,BARHL2,FOXI2,ONECUT1,TRPS1,POU1F1
GO:MF	sequence-specific double-stranded DNA binding	GO:1990837	FALSE	0.0465495	1.33208	583	328	21	18760	EOMESA,FOXB1A,ZBTB46,FOXO6A,KLF8,SATB2,TLX2,RUNX2B,FOXP4,SOX8B,ZNF516,HNF4A,ONECUT2,PKNOX2,ZIC6,TP53,BARHL2,FOXI2,ONECUT1,TRPS1,POU1F1
GO:MF	double-stranded DNA binding	GO:0003690	FALSE	0.0466356	1.33128	626	328	22	18760	EOMESA,FOXB1A,ZBTB46,FOXO6A,KLF8,SATB2,TLX2,MLH3,RUNX2B,FOXP4,SOX8B,ZNF516,HNF4A,ONECUT2,PKNOX2,ZIC6,TP53,BARHL2,FOXI2,ONECUT1,TRPS1,POU1F1
GO:MF	potassium:proton antiporter activity	GO:0015386	TRUE	0.0472543	1.32556	4	328	2	18760	SLC9A8,SLC9A7
GO:MF	alpha1-adrenergic receptor activity	GO:0004937	TRUE	0.0472543	1.32556	4	328	2	18760	ZGC:162592,ADRA1BB
GO:BP	biological regulation	GO:0065007	TRUE	6.74195e-05	4.17121	5382	328	140	18760	ANXA1A,HDAC1,ULK1B,TGFBR3,EOMESA,ID4,FOXB1A,RPH3AB,SYT7B,SLITRK6,IL1RAPL1A,IL15RA,SI:DKEY-191M6.4,CYP11A2,ITGA4,WDFY2,ZNF609B,OLFM2A,SLIT3,ECEL1,ZBTB46,SLC6A9,THRAP3A,VAPB,UNM_SA1614,FOXO6A,ITGB1,OPN4XA,LNPEP,GRM7,EPHA6,KLF8,ERC1A,PLXNA2,MAGI1B,SATB2,IBTK,NTS,VAMP8,EPHA4L,GRIP1,TLX2,ZGC:153039,RAPGEF2,SI:DKEY-211E20.10,TBC1D10AA,GRM8B,CADPS2,UBE3A,TIAM1A,THBS1B,MAPK9,SI:DKEY-211G8.9,NR4A3,TADA2B,…
GO:BP	developmental process	GO:0032502	FALSE	0.000198511	3.70222	2693	328	82	18760	ANXA1A,HDAC1,ULK1B,TGFBR3,EOMESA,ID4,FOXB1A,SLITRK6,WDFY2,OLFM2A,SMOC1,SLIT3,LNX2A,CDH18,CNTN3A.2,FOXO6A,CTSD,EPHA6,KLF8,PLXNA2,SATB2,PLP1A,GRIP1,TLX2,RAPGEF2,KIRREL1B,TIAM1A,THBS1B,MAPK9,TADA2B,AGRN,PRICKLE2B,SMOX,ADGRG1,MSRB3,DIAPH2,TMEFF1A,RUNX2B,NCAM1A,GJA3,MARF1,CTNNA2,ROR2,SLC43A1A,FOXP4,CYLDA,FAT1A,NEURL1AA,PCDH19,ERBB4B,NGFRB,PAMR1,SOX8B,PLXDC1,HNF4A,NOTCH1B,ACKR3A,CADM4,FSTL4,PRKD3,DAB1A…
GO:BP	cellular developmental process	GO:0048869	FALSE	0.000823844	3.08415	1357	328	48	18760	ANXA1A,HDAC1,ULK1B,TGFBR3,EOMESA,ID4,FOXB1A,SLITRK6,WDFY2,OLFM2A,SLIT3,CNTN3A.2,EPHA6,KLF8,PLXNA2,PLP1A,GRIP1,RAPGEF2,KIRREL1B,TIAM1A,AGRN,SMOX,ADGRG1,RUNX2B,NCAM1A,MARF1,CTNNA2,ROR2,SLC43A1A,ERBB4B,SOX8B,HNF4A,NOTCH1B,ACKR3A,FSTL4,PRKD3,DAB1A,SEMA6E,SRP54,SEMA3AB,EFNA5A,FOXI2,CDH4,DCT,POU1F1,VAV3B,METRNLB,STAC3
GO:BP	anatomical structure development	GO:0048856	FALSE	0.000823844	3.08415	2579	328	76	18760	ANXA1A,HDAC1,ULK1B,TGFBR3,EOMESA,ID4,FOXB1A,SLITRK6,OLFM2A,SMOC1,SLIT3,LNX2A,CDH18,CNTN3A.2,FOXO6A,CTSD,EPHA6,KLF8,PLXNA2,SATB2,PLP1A,GRIP1,TLX2,KIRREL1B,TIAM1A,THBS1B,MAPK9,TADA2B,AGRN,PRICKLE2B,SMOX,ADGRG1,MSRB3,DIAPH2,TMEFF1A,RUNX2B,NCAM1A,GJA3,MARF1,CTNNA2,ROR2,SLC43A1A,FOXP4,CYLDA,FAT1A,NEURL1AA,PCDH19,ERBB4B,NGFRB,PAMR1,SOX8B,PLXDC1,HNF4A,NOTCH1B,ACKR3A,CADM4,PRKD3,DAB1A,ZGC:174164,GDNFA,ZI…
GO:BP	cell differentiation	GO:0030154	FALSE	0.000823844	3.08415	1348	328	48	18760	ANXA1A,HDAC1,ULK1B,TGFBR3,EOMESA,ID4,FOXB1A,SLITRK6,WDFY2,OLFM2A,SLIT3,CNTN3A.2,EPHA6,KLF8,PLXNA2,PLP1A,GRIP1,RAPGEF2,KIRREL1B,TIAM1A,AGRN,SMOX,ADGRG1,RUNX2B,NCAM1A,MARF1,CTNNA2,ROR2,SLC43A1A,ERBB4B,SOX8B,HNF4A,NOTCH1B,ACKR3A,FSTL4,PRKD3,DAB1A,SEMA6E,SRP54,SEMA3AB,EFNA5A,FOXI2,CDH4,DCT,POU1F1,VAV3B,METRNLB,STAC3
GO:BP	system development	GO:0048731	FALSE	0.000823844	3.08415	1696	328	56	18760	ANXA1A,HDAC1,ULK1B,TGFBR3,ID4,FOXB1A,SLITRK6,SMOC1,SLIT3,LNX2A,CNTN3A.2,FOXO6A,CTSD,EPHA6,KLF8,PLXNA2,PLP1A,GRIP1,KIRREL1B,TIAM1A,THBS1B,AGRN,PRICKLE2B,ADGRG1,RUNX2B,NCAM1A,GJA3,CTNNA2,ROR2,SLC43A1A,FOXP4,CYLDA,FAT1A,NEURL1AA,PCDH19,ERBB4B,NGFRB,PLXDC1,HNF4A,NOTCH1B,ACKR3A,CADM4,DAB1A,GDNFA,ZIC6,SEMA6E,SRP54,SEMA3AB,EFNA5A,FOXI2,ONECUT1,CDH4,NLGN1,DCT,PWP2H,ARTNA
GO:BP	regulation of biological process	GO:0050789	FALSE	0.00112769	2.94781	5139	328	127	18760	ANXA1A,HDAC1,ULK1B,TGFBR3,EOMESA,ID4,FOXB1A,RPH3AB,SYT7B,SLITRK6,IL1RAPL1A,IL15RA,SI:DKEY-191M6.4,ITGA4,WDFY2,ZNF609B,OLFM2A,SLIT3,ECEL1,ZBTB46,SLC6A9,THRAP3A,VAPB,FOXO6A,ITGB1,OPN4XA,LNPEP,GRM7,EPHA6,KLF8,ERC1A,PLXNA2,MAGI1B,SATB2,IBTK,NTS,EPHA4L,TLX2,RAPGEF2,GRM8B,CADPS2,UBE3A,TIAM1A,THBS1B,MAPK9,SI:DKEY-211G8.9,NR4A3,TADA2B,AGRN,ASB12A,GABBR2,CRY1A,KHDRBS1B,ADGRG1,CCNI2,DIAPH2,OPN8B,RORAA,RUNX…
GO:BP	regulation of cellular process	GO:0050794	FALSE	0.00112769	2.94781	4734	328	119	18760	ANXA1A,HDAC1,ULK1B,TGFBR3,EOMESA,ID4,FOXB1A,RPH3AB,SYT7B,SLITRK6,IL1RAPL1A,IL15RA,SI:DKEY-191M6.4,ITGA4,WDFY2,ZNF609B,OLFM2A,SLIT3,ECEL1,ZBTB46,SLC6A9,THRAP3A,FOXO6A,ITGB1,OPN4XA,LNPEP,GRM7,EPHA6,KLF8,ERC1A,PLXNA2,MAGI1B,SATB2,IBTK,NTS,EPHA4L,TLX2,RAPGEF2,GRM8B,CADPS2,TIAM1A,MAPK9,SI:DKEY-211G8.9,NR4A3,TADA2B,AGRN,ASB12A,GABBR2,CRY1A,KHDRBS1B,ADGRG1,CCNI2,DIAPH2,OPN8B,RORAA,RUNX2B,PARP16,ROR2,HOX…
GO:BP	cell-cell adhesion	GO:0098609	FALSE	0.00112769	2.94781	216	328	15	18760	ANXA1A,ITGA4,CDH18,CNTN3A.2,KIRREL1B,CTNNA2,FAT1A,PCDH19,NOTCH1B,CADM4,PCDH7B,EFNA5A,CDH4,NLGN1,FAM49BB
GO:BP	cell adhesion	GO:0007155	FALSE	0.00112769	2.94781	395	328	21	18760	ANXA1A,ITGA4,CDH18,CNTN3A.2,ITGB1,PLXNA2,KIRREL1B,THBS1B,TMEFF1A,NCAM1A,CTNNA2,FAT1A,PCDH19,ZGC:152904,NOTCH1B,CADM4,PCDH7B,EFNA5A,CDH4,NLGN1,FAM49BB
GO:BP	cellular process	GO:0009987	FALSE	0.00112769	2.94781	10642	328	225	18760	ANXA1A,HDAC1,ULK1B,CAMKVL,TGFBR3,EOMESA,ID4,EML1,MTMR11,FOXB1A,RPH3AB,MRPL37,SYT7B,SLITRK6,IL1RAPL1A,IL15RA,SI:DKEY-191M6.4,CYP11A2,ITGA4,ACBD5A,ME1,WDFY2,ZNF609B,OLFM2A,SMOC1,SLIT3,ECEL1,ZBTB46,ADAD2,SLC6A9,SCD,SGK1,THRAP3A,VAPB,ALG2,CDH18,CNTN3A.2,FOXO6A,NADKA,PLPPR5B,ITGB1,CA16B,OPN4XA,LNPEP,ZFYVE27,GRM7,EPHA6,KLF8,ERC1A,PLXNA2,MAGI1B,SATB2,IBTK,PLP1A,POLA2,NTS,VAMP8,SCO1,EPHA4L,PTPRT,GRIP1,SN…
GO:BP	anatomical structure morphogenesis	GO:0009653	FALSE	0.00112769	2.94781	1196	328	43	18760	ANXA1A,HDAC1,ULK1B,TGFBR3,EOMESA,FOXB1A,SLITRK6,SMOC1,SLIT3,CDH18,CNTN3A.2,EPHA6,KLF8,PLXNA2,SATB2,TIAM1A,THBS1B,MAPK9,AGRN,ADGRG1,DIAPH2,TMEFF1A,RUNX2B,NCAM1A,GJA3,CTNNA2,ROR2,CYLDA,FAT1A,PCDH19,SOX8B,PLXDC1,NOTCH1B,ACKR3A,CADM4,SEMA6E,TP53,SEMA3AB,EFNA5A,RND1B,FOXI2,CDH4,NLGN1
GO:BP	multicellular organismal process	GO:0032501	FALSE	0.00119938	2.92104	2527	328	73	18760	ANXA1A,HDAC1,ULK1B,TGFBR3,EOMESA,ID4,FOXB1A,SLITRK6,SMOC1,SLIT3,LNX2A,SLC6A9,VAPB,CNTN3A.2,FOXO6A,CTSD,OPN4XA,LNPEP,EPHA6,KLF8,PLXNA2,SATB2,PLP1A,VAMP8,GRIP1,KIRREL1B,TIAM1A,THBS1B,MAPK9,AGRN,PRICKLE2B,ADGRG1,DIAPH2,RUNX2B,NCAM1A,GJA3,MARF1,CTNNA2,ROR2,SLC43A1A,FOXP4,CYLDA,FAT1A,NEURL1AA,PCDH19,ERBB4B,NGFRB,PLXDC1,HNF4A,NOTCH1B,ACKR3A,CADM4,DAB1A,CACNA1IA,GDNFA,ZIC6,SEMA6E,SRP54,ADRA1BB,SEMA3AB,E…
GO:BP	biological_process	GO:0008150	FALSE	0.00119938	2.92104	12415	328	253	18760	ANXA1A,TREH,HDAC1,ULK1B,CAMKVL,TGFBR3,EOMESA,ID4,EML1,MTMR11,ADAM12,FOXB1A,RPH3AB,MRPL37,SYT7B,SLITRK6,IL1RAPL1A,IL15RA,SI:DKEY-191M6.4,CYP11A2,ITGA4,GRIK3,ACBD5A,ME1,WDFY2,ZNF609B,OLFM2A,SMOC1,SLIT3,ECEL1,LNX2A,ZBTB46,ADAD2,SLC6A9,SCD,SGK1,THRAP3A,ZGC:153184,VAPB,ALG2,CDH18,UNM_SA1614,CNTN3A.2,FOXO6A,NADKA,PLPPR5B,CTSD,ITGB1,CA16B,CAPN7,OPN4XA,LNPEP,ZFYVE27,GRM7,EPHA6,KLF8,ERC1A,PLXNA2,MAGI1B,SA…
GO:BP	multicellular organism development	GO:0007275	FALSE	0.00194925	2.71013	1978	328	60	18760	ANXA1A,HDAC1,ULK1B,TGFBR3,EOMESA,ID4,FOXB1A,SLITRK6,SMOC1,SLIT3,LNX2A,CNTN3A.2,FOXO6A,CTSD,EPHA6,KLF8,PLXNA2,SATB2,PLP1A,GRIP1,KIRREL1B,TIAM1A,THBS1B,MAPK9,AGRN,PRICKLE2B,ADGRG1,DIAPH2,RUNX2B,NCAM1A,GJA3,CTNNA2,ROR2,SLC43A1A,FOXP4,CYLDA,FAT1A,NEURL1AA,PCDH19,ERBB4B,NGFRB,PLXDC1,HNF4A,NOTCH1B,ACKR3A,CADM4,DAB1A,GDNFA,ZIC6,SEMA6E,SRP54,SEMA3AB,EFNA5A,FOXI2,ONECUT1,CDH4,NLGN1,DCT,PWP2H,ARTNA
GO:BP	regulation of biological quality	GO:0065008	FALSE	0.00212151	2.67336	814	328	32	18760	ANXA1A,ULK1B,RPH3AB,SYT7B,SLITRK6,CYP11A2,SLIT3,SLC6A9,LNPEP,ERC1A,PLXNA2,VAMP8,GRIP1,ZGC:153039,SI:DKEY-211E20.10,CADPS2,DHRS3B,SLC9A8,SI:CH73-206P6.1,ZGC:162592,HNF4A,ACKR3A,PRR16,CACNA1IA,SEMA6E,ADRA1BB,TENT5BB,RND1B,SLC9A7,ANK3A,FAM49BB,GABRG2
GO:BP	neurogenesis	GO:0022008	FALSE	0.00553441	2.25693	631	328	26	18760	ANXA1A,HDAC1,ULK1B,FOXB1A,SLITRK6,SLIT3,CNTN3A.2,EPHA6,KLF8,PLXNA2,PLP1A,GRIP1,TIAM1A,AGRN,ADGRG1,RUNX2B,NCAM1A,ROR2,ERBB4B,NOTCH1B,DAB1A,SEMA6E,SEMA3AB,EFNA5A,CDH4,DCT
GO:BP	cell development	GO:0048468	FALSE	0.00553441	2.25693	978	328	35	18760	ANXA1A,HDAC1,ULK1B,EOMESA,FOXB1A,SLITRK6,OLFM2A,SLIT3,CNTN3A.2,EPHA6,PLXNA2,PLP1A,GRIP1,KIRREL1B,TIAM1A,AGRN,SMOX,ADGRG1,RUNX2B,NCAM1A,MARF1,ROR2,SLC43A1A,SOX8B,HNF4A,NOTCH1B,PRKD3,SEMA6E,SRP54,SEMA3AB,EFNA5A,CDH4,DCT,VAV3B,STAC3
GO:BP	regulation of molecular function	GO:0065009	FALSE	0.00597595	2.22359	491	328	22	18760	ANXA1A,SI:DKEY-191M6.4,UNM_SA1614,EPHA6,PLXNA2,IBTK,RAPGEF2,TBC1D10AA,TIAM1A,AGRN,CCNI2,ROR2,CYLDA,RAP1GAP2A,ERBB4B,NEK7,CACNB3A,ARL1,CRTC3,ANK3A,SYNGAP1B,VAV3B
GO:BP	cell motility	GO:0048870	FALSE	0.00797201	2.09843	398	328	19	18760	ANXA1A,HDAC1,TGFBR3,EOMESA,FOXB1A,ITGA4,ITGB1,PLXNA2,DIAPH2,TMEFF1A,NGFRB,ACKR3A,DAB1A,CACNA1IA,SEMA6E,ARHGEF39,SRP54,RND1B,VAV3B
GO:BP	cell communication	GO:0007154	FALSE	0.00813049	2.08988	2714	328	73	18760	ANXA1A,HDAC1,TGFBR3,ID4,FOXB1A,RPH3AB,SYT7B,IL1RAPL1A,IL15RA,SI:DKEY-191M6.4,ITGA4,OLFM2A,ECEL1,SLC6A9,ITGB1,OPN4XA,LNPEP,GRM7,EPHA6,ERC1A,PLXNA2,MAGI1B,NTS,EPHA4L,RAPGEF2,GRM8B,CADPS2,TIAM1A,MAPK9,SI:DKEY-211G8.9,AGRN,ASB12A,GABBR2,ADGRG1,DIAPH2,OPN8B,GJA3,PARP16,ROR2,CYLDA,NEURL1AA,RAP1GAP2A,ERBB4B,NGFRB,ZGC:162592,HNF4A,NOTCH1B,ACKR3A,CADM4,PRKD3,CACNA1IA,CACNB3A,GDNFA,APLNRA,SEMA6E,ADRA1BB,EF…
GO:BP	nervous system development	GO:0007399	FALSE	0.00813049	2.08988	928	328	33	18760	ANXA1A,HDAC1,ULK1B,FOXB1A,SLITRK6,SLIT3,CNTN3A.2,EPHA6,KLF8,PLXNA2,PLP1A,GRIP1,TIAM1A,AGRN,ADGRG1,RUNX2B,NCAM1A,CTNNA2,ROR2,CYLDA,NEURL1AA,PCDH19,ERBB4B,NOTCH1B,DAB1A,ZIC6,SEMA6E,SEMA3AB,EFNA5A,CDH4,NLGN1,DCT,ARTNA
GO:BP	cell morphogenesis	GO:0000902	FALSE	0.00833078	2.07931	371	328	18	18760	ANXA1A,ULK1B,FOXB1A,SLITRK6,SLIT3,CDH18,CNTN3A.2,EPHA6,PLXNA2,TIAM1A,AGRN,ADGRG1,NCAM1A,NOTCH1B,SEMA6E,SEMA3AB,EFNA5A,RND1B
GO:BP	regulation of catalytic activity	GO:0050790	FALSE	0.00833078	2.07931	370	328	18	18760	ANXA1A,SI:DKEY-191M6.4,UNM_SA1614,EPHA6,PLXNA2,IBTK,RAPGEF2,TBC1D10AA,TIAM1A,AGRN,CCNI2,ROR2,RAP1GAP2A,ERBB4B,NEK7,ARL1,SYNGAP1B,VAV3B
GO:BP	axon development	GO:0061564	FALSE	0.00839729	2.07586	275	328	15	18760	ULK1B,FOXB1A,SLITRK6,SLIT3,CNTN3A.2,EPHA6,PLXNA2,PLP1A,TIAM1A,AGRN,NCAM1A,NOTCH1B,SEMA6E,SEMA3AB,EFNA5A
GO:BP	cell migration	GO:0016477	FALSE	0.00839729	2.07586	374	328	18	18760	ANXA1A,HDAC1,TGFBR3,EOMESA,FOXB1A,ITGA4,ITGB1,PLXNA2,DIAPH2,TMEFF1A,NGFRB,ACKR3A,DAB1A,SEMA6E,ARHGEF39,SRP54,RND1B,VAV3B
GO:BP	cell-cell signaling	GO:0007267	FALSE	0.00839729	2.07586	479	328	21	18760	ANXA1A,HDAC1,ID4,RPH3AB,SYT7B,SLC6A9,GRM7,ERC1A,GRM8B,CADPS2,AGRN,GABBR2,GJA3,CYLDA,ZGC:162592,HNF4A,CACNB3A,ADRA1BB,SV2A,NLGN1,GABRG2
GO:BP	generation of neurons	GO:0048699	FALSE	0.0107051	1.97041	562	328	23	18760	HDAC1,ULK1B,FOXB1A,SLITRK6,SLIT3,CNTN3A.2,EPHA6,KLF8,PLXNA2,PLP1A,GRIP1,TIAM1A,AGRN,RUNX2B,NCAM1A,ROR2,NOTCH1B,DAB1A,SEMA6E,SEMA3AB,EFNA5A,CDH4,DCT
GO:BP	signaling	GO:0023052	FALSE	0.0113375	1.94548	2673	328	71	18760	ANXA1A,HDAC1,TGFBR3,ID4,RPH3AB,SYT7B,IL1RAPL1A,IL15RA,SI:DKEY-191M6.4,ITGA4,OLFM2A,ECEL1,SLC6A9,ITGB1,OPN4XA,LNPEP,GRM7,EPHA6,ERC1A,PLXNA2,MAGI1B,NTS,EPHA4L,RAPGEF2,GRM8B,CADPS2,TIAM1A,MAPK9,SI:DKEY-211G8.9,AGRN,ASB12A,GABBR2,ADGRG1,DIAPH2,OPN8B,GJA3,PARP16,ROR2,CYLDA,NEURL1AA,RAP1GAP2A,ERBB4B,NGFRB,ZGC:162592,HNF4A,NOTCH1B,ACKR3A,CADM4,PRKD3,CACNB3A,GDNFA,APLNRA,SEMA6E,ADRA1BB,EFNA5A,RND1B,SV2A,…
GO:BP	axonogenesis	GO:0007409	FALSE	0.0120566	1.91877	257	328	14	18760	ULK1B,FOXB1A,SLITRK6,SLIT3,CNTN3A.2,EPHA6,PLXNA2,TIAM1A,AGRN,NCAM1A,NOTCH1B,SEMA6E,SEMA3AB,EFNA5A
GO:BP	animal organ development	GO:0048513	FALSE	0.0135248	1.86887	1268	328	40	18760	ANXA1A,HDAC1,TGFBR3,EOMESA,ID4,FOXB1A,OLFM2A,SMOC1,SLIT3,LNX2A,CTSD,KLF8,PLXNA2,TLX2,KIRREL1B,PRICKLE2B,MSRB3,TMEFF1A,RUNX2B,GJA3,CTNNA2,SLC43A1A,FAT1A,PCDH19,NGFRB,SOX8B,HNF4A,NOTCH1B,CADM4,PRKD3,DAB1A,ZIC6,SEMA6E,SRP54,FOXI2,ONECUT1,CDH4,DCT,VAV3B,STAC3
GO:BP	regulation of hydrolase activity	GO:0051336	FALSE	0.0147081	1.83244	202	328	12	18760	ANXA1A,SI:DKEY-191M6.4,UNM_SA1614,PLXNA2,RAPGEF2,TBC1D10AA,TIAM1A,AGRN,RAP1GAP2A,ARL1,SYNGAP1B,VAV3B
GO:BP	peripheral nervous system development	GO:0007422	FALSE	0.0150473	1.82254	33	328	5	18760	HDAC1,AGRN,ADGRG1,NOTCH1B,ARTNA
GO:BP	epithelium development	GO:0060429	FALSE	0.015591	1.80713	437	328	19	18760	ANXA1A,HDAC1,TGFBR3,EOMESA,FOXB1A,SMOC1,CTSD,SATB2,KIRREL1B,MAPK9,DIAPH2,RUNX2B,ROR2,SLC43A1A,FAT1A,PCDH19,SOX8B,HNF4A,TP53
GO:BP	cell morphogenesis involved in differentiation	GO:0000904	FALSE	0.0156069	1.80668	301	328	15	18760	ULK1B,FOXB1A,SLITRK6,SLIT3,CNTN3A.2,EPHA6,PLXNA2,TIAM1A,AGRN,ADGRG1,NCAM1A,NOTCH1B,SEMA6E,SEMA3AB,EFNA5A
GO:BP	neuron projection development	GO:0031175	FALSE	0.0156069	1.80668	368	328	17	18760	ULK1B,FOXB1A,SLITRK6,SLIT3,CNTN3A.2,EPHA6,PLXNA2,PLP1A,GRIP1,TIAM1A,AGRN,NCAM1A,ROR2,NOTCH1B,SEMA6E,SEMA3AB,EFNA5A
GO:BP	positive regulation of developmental process	GO:0051094	FALSE	0.0156069	1.80668	122	328	9	18760	ANXA1A,HDAC1,SLITRK6,WDFY2,PLXNA2,TIAM1A,RUNX2B,DCT,METRNLB
GO:BP	regulation of nervous system development	GO:0051960	FALSE	0.0156069	1.80668	97	328	8	18760	HDAC1,ULK1B,SLITRK6,SLIT3,PLXNA2,TIAM1A,SEMA6E,DCT
GO:BP	neuron development	GO:0048666	FALSE	0.0170388	1.76856	445	328	19	18760	HDAC1,ULK1B,FOXB1A,SLITRK6,SLIT3,CNTN3A.2,EPHA6,PLXNA2,PLP1A,GRIP1,TIAM1A,AGRN,NCAM1A,ROR2,NOTCH1B,SEMA6E,SEMA3AB,EFNA5A,CDH4
GO:BP	regulation of GTPase activity	GO:0043087	FALSE	0.0196543	1.70654	127	328	9	18760	SI:DKEY-191M6.4,UNM_SA1614,PLXNA2,RAPGEF2,TBC1D10AA,TIAM1A,RAP1GAP2A,SYNGAP1B,VAV3B
GO:BP	synaptic signaling	GO:0099536	FALSE	0.0231571	1.63532	250	328	13	18760	RPH3AB,SYT7B,SLC6A9,GRM7,ERC1A,GRM8B,CADPS2,AGRN,GABBR2,CACNB3A,SV2A,NLGN1,GABRG2
GO:BP	cell morphogenesis involved in neuron differentiation	GO:0048667	FALSE	0.0231571	1.63532	284	328	14	18760	ULK1B,FOXB1A,SLITRK6,SLIT3,CNTN3A.2,EPHA6,PLXNA2,TIAM1A,AGRN,NCAM1A,NOTCH1B,SEMA6E,SEMA3AB,EFNA5A
GO:BP	positive regulation of cell differentiation	GO:0045597	FALSE	0.0231571	1.63532	80	328	7	18760	ANXA1A,HDAC1,WDFY2,PLXNA2,TIAM1A,DCT,METRNLB
GO:BP	regulation of cell development	GO:0060284	FALSE	0.0264464	1.57763	134	328	9	18760	ANXA1A,HDAC1,ULK1B,SLIT3,PLXNA2,TIAM1A,SEMA6E,CDH4,DCT
GO:BP	alpha-beta T cell activation involved in immune response	GO:0002287	FALSE	0.0283169	1.54795	3	328	2	18760	ANXA1A,EOMESA
GO:BP	T cell differentiation involved in immune response	GO:0002292	FALSE	0.0283169	1.54795	3	328	2	18760	ANXA1A,EOMESA
GO:BP	regulation of neurogenesis	GO:0050767	FALSE	0.0283169	1.54795	85	328	7	18760	HDAC1,ULK1B,SLIT3,PLXNA2,TIAM1A,SEMA6E,DCT
GO:BP	cell projection morphogenesis	GO:0048858	FALSE	0.0283169	1.54795	301	328	14	18760	ULK1B,FOXB1A,SLITRK6,SLIT3,CNTN3A.2,EPHA6,PLXNA2,TIAM1A,AGRN,NCAM1A,NOTCH1B,SEMA6E,SEMA3AB,EFNA5A
GO:BP	alpha-beta T cell differentiation involved in immune response	GO:0002293	FALSE	0.0283169	1.54795	3	328	2	18760	ANXA1A,EOMESA
GO:BP	negative regulation of immune effector process	GO:0002698	TRUE	0.0283169	1.54795	3	328	2	18760	ANXA1A,CSMD3A
GO:BP	homophilic cell adhesion via plasma membrane adhesion molecules	GO:0007156	FALSE	0.0283169	1.54795	86	328	7	18760	CDH18,CNTN3A.2,FAT1A,PCDH19,CADM4,PCDH7B,CDH4
GO:BP	positive regulation of fat cell differentiation	GO:0045600	FALSE	0.0283169	1.54795	3	328	2	18760	WDFY2,METRNLB
GO:BP	T cell activation involved in immune response	GO:0002286	TRUE	0.0283169	1.54795	3	328	2	18760	ANXA1A,EOMESA
GO:BP	neuron projection morphogenesis	GO:0048812	FALSE	0.0283169	1.54795	297	328	14	18760	ULK1B,FOXB1A,SLITRK6,SLIT3,CNTN3A.2,EPHA6,PLXNA2,TIAM1A,AGRN,NCAM1A,NOTCH1B,SEMA6E,SEMA3AB,EFNA5A
GO:BP	regulation of fat cell differentiation	GO:0045598	FALSE	0.0283169	1.54795	3	328	2	18760	WDFY2,METRNLB
GO:BP	central nervous system development	GO:0007417	FALSE	0.0283169	1.54795	336	328	15	18760	HDAC1,FOXB1A,SLIT3,KLF8,PLP1A,AGRN,ADGRG1,NCAM1A,CTNNA2,CYLDA,PCDH19,NOTCH1B,DAB1A,ZIC6,DCT
GO:BP	tissue development	GO:0009888	FALSE	0.0283169	1.54795	757	328	26	18760	ANXA1A,HDAC1,TGFBR3,EOMESA,FOXB1A,OLFM2A,SMOC1,CTSD,PLXNA2,SATB2,KIRREL1B,MAPK9,DIAPH2,TMEFF1A,RUNX2B,GJA3,ROR2,SLC43A1A,FAT1A,PCDH19,NGFRB,SOX8B,HNF4A,ACKR3A,SEMA6E,TP53
GO:BP	regulation of phospholipase activity	GO:0010517	FALSE	0.0283169	1.54795	3	328	2	18760	ANXA1A,ARL1
GO:BP	positive regulation of nervous system development	GO:0051962	FALSE	0.0283169	1.54795	42	328	5	18760	HDAC1,SLITRK6,PLXNA2,TIAM1A,DCT
GO:BP	regulation of lipase activity	GO:0060191	FALSE	0.0283169	1.54795	3	328	2	18760	ANXA1A,ARL1
GO:BP	neuron differentiation	GO:0030182	FALSE	0.0283169	1.54795	549	328	21	18760	HDAC1,ULK1B,FOXB1A,SLITRK6,SLIT3,CNTN3A.2,EPHA6,KLF8,PLXNA2,PLP1A,GRIP1,TIAM1A,AGRN,RUNX2B,NCAM1A,ROR2,NOTCH1B,SEMA6E,SEMA3AB,EFNA5A,CDH4
GO:BP	cell-cell adhesion via plasma-membrane adhesion molecules	GO:0098742	FALSE	0.0283169	1.54795	109	328	8	18760	CDH18,CNTN3A.2,FAT1A,PCDH19,NOTCH1B,CADM4,PCDH7B,CDH4
GO:BP	plasma membrane bounded cell projection morphogenesis	GO:0120039	FALSE	0.0283169	1.54795	297	328	14	18760	ULK1B,FOXB1A,SLITRK6,SLIT3,CNTN3A.2,EPHA6,PLXNA2,TIAM1A,AGRN,NCAM1A,NOTCH1B,SEMA6E,SEMA3AB,EFNA5A
GO:BP	regulation of cell differentiation	GO:0045595	FALSE	0.0284646	1.54569	235	328	12	18760	ANXA1A,HDAC1,ULK1B,WDFY2,SLIT3,PLXNA2,TIAM1A,RUNX2B,SEMA6E,CDH4,DCT,METRNLB
GO:BP	cell part morphogenesis	GO:0032990	FALSE	0.0297407	1.52665	304	328	14	18760	ULK1B,FOXB1A,SLITRK6,SLIT3,CNTN3A.2,EPHA6,PLXNA2,TIAM1A,AGRN,NCAM1A,NOTCH1B,SEMA6E,SEMA3AB,EFNA5A
GO:BP	chemical synaptic transmission	GO:0007268	FALSE	0.0321243	1.49317	240	328	12	18760	RPH3AB,SYT7B,SLC6A9,GRM7,ERC1A,GRM8B,CADPS2,GABBR2,CACNB3A,SV2A,NLGN1,GABRG2
GO:BP	anterograde trans-synaptic signaling	GO:0098916	FALSE	0.0321243	1.49317	240	328	12	18760	RPH3AB,SYT7B,SLC6A9,GRM7,ERC1A,GRM8B,CADPS2,GABBR2,CACNB3A,SV2A,NLGN1,GABRG2
GO:BP	regulation of cellular metabolic process	GO:0031323	FALSE	0.0321243	1.49317	1886	328	51	18760	ANXA1A,HDAC1,ULK1B,EOMESA,ID4,FOXB1A,WDFY2,ZNF609B,ZBTB46,THRAP3A,FOXO6A,EPHA6,KLF8,SATB2,IBTK,TLX2,NR4A3,TADA2B,CRY1A,KHDRBS1B,CCNI2,RORAA,RUNX2B,ROR2,HOXA1A,FOXP4,CYLDA,SUPT6H,ERBB4B,SOX8B,ZNF516,HNF4A,NEK7,NOTCH1B,CADM4,PRR16,ONECUT2,PKNOX2,SFMBT2,ZIC6,TP53,EPC1A,BARHL2,TENT5BB,FOXI2,ONECUT1,CRTC3,TRPS1,POU1F1,TOX3,LBX1B
GO:BP	plasma membrane bounded cell projection organization	GO:0120036	FALSE	0.0324997	1.48812	531	328	20	18760	ULK1B,FOXB1A,SLITRK6,SLIT3,CNTN3A.2,EPHA6,PLXNA2,PLP1A,GRIP1,TIAM1A,AGRN,PRICKLE2B,NCAM1A,ROR2,NOTCH1B,SEMA6E,SEMA3AB,EFNA5A,RPE,ZGC:77752
GO:BP	positive regulation of catalytic activity	GO:0043085	FALSE	0.0330085	1.48137	209	328	11	18760	SI:DKEY-191M6.4,UNM_SA1614,EPHA6,RAPGEF2,TBC1D10AA,TIAM1A,ROR2,RAP1GAP2A,ERBB4B,NEK7,ARL1
GO:BP	trans-synaptic signaling	GO:0099537	FALSE	0.0330341	1.48104	242	328	12	18760	RPH3AB,SYT7B,SLC6A9,GRM7,ERC1A,GRM8B,CADPS2,GABBR2,CACNB3A,SV2A,NLGN1,GABRG2
GO:BP	positive regulation of molecular function	GO:0044093	FALSE	0.0349459	1.4566	244	328	12	18760	SI:DKEY-191M6.4,UNM_SA1614,EPHA6,RAPGEF2,TBC1D10AA,TIAM1A,ROR2,RAP1GAP2A,ERBB4B,NEK7,ARL1,CRTC3
GO:BP	response to stimulus	GO:0050896	FALSE	0.0381196	1.41885	3433	328	82	18760	ANXA1A,HDAC1,ULK1B,TGFBR3,EOMESA,ID4,EML1,FOXB1A,SYT7B,IL1RAPL1A,IL15RA,SI:DKEY-191M6.4,CYP11A2,ITGA4,OLFM2A,SLIT3,ECEL1,SLC6A9,SCD,CNTN3A.2,CTSD,ITGB1,OPN4XA,LNPEP,GRM7,EPHA6,PLXNA2,MAGI1B,NTS,EPHA4L,RAPGEF2,GRM8B,TIAM1A,MAPK9,SI:DKEY-211G8.9,AGRN,ASB12A,GABBR2,CRY1A,MLH3,ADGRG1,MSRB3,DIAPH2,OPN8B,PARP16,ROR2,CYLDA,NEURL1AA,RAP1GAP2A,CPNE7,DNTT,ERBB4B,NGFRB,ZGC:162592,HNF4A,NOTCH1B,ACKR3A,CADM4,…
GO:BP	tissue morphogenesis	GO:0048729	FALSE	0.0403821	1.39381	249	328	12	18760	HDAC1,EOMESA,SMOC1,PLXNA2,SATB2,MAPK9,DIAPH2,GJA3,ROR2,FAT1A,PCDH19,SOX8B
GO:BP	embryonic camera-type eye formation	GO:0060900	TRUE	0.0433933	1.36258	14	328	3	18760	SMOC1,PLXNA2,FAT1A
GO:BP	signal transduction	GO:0007165	FALSE	0.0433933	1.36258	2502	328	63	18760	ANXA1A,HDAC1,TGFBR3,ID4,IL1RAPL1A,IL15RA,SI:DKEY-191M6.4,ITGA4,OLFM2A,ECEL1,SLC6A9,ITGB1,OPN4XA,LNPEP,GRM7,EPHA6,PLXNA2,MAGI1B,NTS,EPHA4L,RAPGEF2,GRM8B,TIAM1A,MAPK9,SI:DKEY-211G8.9,AGRN,ASB12A,GABBR2,ADGRG1,DIAPH2,OPN8B,PARP16,ROR2,CYLDA,NEURL1AA,RAP1GAP2A,ERBB4B,NGFRB,ZGC:162592,HNF4A,NOTCH1B,ACKR3A,CADM4,PRKD3,GDNFA,APLNRA,SEMA6E,ADRA1BB,EFNA5A,RND1B,YWHAQB,OPN3,ANK3A,SYNGAP1B,STK33,NTSR1,GRAPA…
GO:BP	cell projection organization	GO:0030030	FALSE	0.0435389	1.36112	550	328	20	18760	ULK1B,FOXB1A,SLITRK6,SLIT3,CNTN3A.2,EPHA6,PLXNA2,PLP1A,GRIP1,TIAM1A,AGRN,PRICKLE2B,NCAM1A,ROR2,NOTCH1B,SEMA6E,SEMA3AB,EFNA5A,RPE,ZGC:77752
GO:BP	alpha-beta T cell differentiation	GO:0046632	FALSE	0.0435389	1.36112	4	328	2	18760	ANXA1A,EOMESA
GO:BP	negative regulation of peptidyl-tyrosine phosphorylation	GO:0050732	TRUE	0.0435389	1.36112	4	328	2	18760	IBTK,CADM4
GO:BP	regulation of neural precursor cell proliferation	GO:2000177	TRUE	0.0435389	1.36112	4	328	2	18760	ADGRG1,DCT
GO:BP	lymphocyte activation involved in immune response	GO:0002285	FALSE	0.0435389	1.36112	4	328	2	18760	ANXA1A,EOMESA
GO:BP	positive regulation of cell development	GO:0010720	FALSE	0.0463795	1.33367	51	328	5	18760	ANXA1A,HDAC1,PLXNA2,TIAM1A,DCT
GO:CC	membrane	GO:0016020	TRUE	2.64175e-07	6.57811	4370	328	125	18760	ANXA1A,LRIT2,ULK1B,TGFBR3,MGLL,ADAM12,RPH3AB,MRPL37,SYT7B,SLITRK6,IL1RAPL1A,IL15RA,CSF3R,CYP11A2,ITGA4,GRIK3,ECEL1,SLC6A9,SCD,VAPB,ALG2,CDH18,CNTN3A.2,ITGB1,CA16B,OPN4XA,LNPEP,GRM7,EPHA6,PLXNA2,MAGI1B,PLP1A,VAMP8,PTPRT,RNF24,ZGC:153039,RAPGEF2,SI:DKEY-211E20.10,GRM8B,KIRREL1B,TIAM1A,PIP5K1BA,MBPB,DOLPP1,CERS5,VOPP1,AGRN,GABBR2,ABCD2,ADGRG1,MYLK4A,OPN8B,TMEFF1A,SLC9A8,NCAM1A,GJA3,HCCSB,CTNNA2,PARP…
GO:CC	plasma membrane	GO:0005886	FALSE	1.66235e-06	5.77928	1969	328	69	18760	ANXA1A,ADAM12,RPH3AB,SYT7B,ITGA4,ECEL1,SLC6A9,VAPB,CDH18,CNTN3A.2,ITGB1,OPN4XA,LNPEP,GRM7,EPHA6,PLXNA2,PLP1A,VAMP8,RAPGEF2,SI:DKEY-211E20.10,GRM8B,KIRREL1B,TIAM1A,PIP5K1BA,MBPB,GABBR2,ADGRG1,OPN8B,TMEFF1A,GJA3,CTNNA2,ROR2,CYLDA,FAT1A,NEURL1AA,RAP1GAP2A,CPNE7,PCDH19,CACNG1B,ERBB4B,NGFRB,SLC2A9L1,CACNG2B,ZGC:162592,SLCO3A1,NOTCH1B,ACKR3A,CPNE9,CACNA1IA,CACNB3A,SEMA6E,ARHGEF39,ADRA1BB,PCDH7B,EFNA5A,…
GO:CC	cell periphery	GO:0071944	FALSE	3.26199e-06	5.48652	2194	328	73	18760	ANXA1A,ADAM12,RPH3AB,SYT7B,ITGA4,SMOC1,ECEL1,SLC6A9,VAPB,CDH18,CNTN3A.2,ITGB1,OPN4XA,LNPEP,GRM7,EPHA6,ERC1A,PLXNA2,PLP1A,VAMP8,RAPGEF2,SI:DKEY-211E20.10,GRM8B,KIRREL1B,TIAM1A,PIP5K1BA,THBS1B,MBPB,AGRN,GABBR2,ADGRG1,OPN8B,TMEFF1A,GJA3,CTNNA2,ROR2,CYLDA,FAT1A,NEURL1AA,RAP1GAP2A,CPNE7,PCDH19,CACNG1B,ERBB4B,NGFRB,SLC2A9L1,CACNG2B,ZGC:162592,SLCO3A1,NOTCH1B,ACKR3A,CPNE9,CACNA1IA,CACNB3A,SEMA6E,ARHGEF3…
TF	Transfac	TF:M00000	FALSE	3.63211e-14	13.4398	13174	328	292	18760	ANXA1A,TREH,LRIT2,HDAC1,ULK1B,CAMKVL,MYO18AA,TGFBR3,EOMESA,MGLL,ID4,EML1,MTMR11,ADAM12,SPG21,FOXB1A,RPH3AB,MRPL37,SYT7B,CRYZ,SLITRK6,IL15RA,NISCH,CSF3R,SI:DKEY-191M6.4,CYP11A2,ITGA4,GRIK3,ACBD5A,ME1,WDFY2,ZNF609B,OLFM2A,VSIG8B,LMO1,SMOC1,ECEL1,LNX2A,ZBTB46,ADAD2,SLC6A9,SCD,MAPK8IP2,THRAP3A,FAM8A1A,ZGC:153184,BMP4,ALG2,CDH18,UNM_SA1614,CNTN3A.2,FOXO6A,NADKA,PLPPR5B,CTSD,ITGB1,CA16B,CAPN7,OPN4XA,LN…
TF	Factor: Pax-6; motif: NNNNTTCACGCWTGANTKNNN	TF:M00097	FALSE	2.74525e-08	7.56142	11906	328	260	18760	ANXA1A,TREH,LRIT2,HDAC1,ULK1B,CAMKVL,MYO18AA,EOMESA,MGLL,ID4,EML1,MTMR11,ADAM12,SPG21,FOXB1A,RPH3AB,MRPL37,SYT7B,CRYZ,SLITRK6,IL15RA,NISCH,CSF3R,SI:DKEY-191M6.4,ITGA4,GRIK3,ME1,WDFY2,ZNF609B,OLFM2A,VSIG8B,LMO1,SMOC1,LNX2A,SLC6A9,SCD,MAPK8IP2,THRAP3A,FAM8A1A,ZGC:153184,BMP4,ALG2,UNM_SA1614,FOXO6A,NADKA,PLPPR5B,CTSD,ITGB1,CAPN7,OPN4XA,LNPEP,ZFYVE27,GRM7,EPHA6,KLF8,ERC1A,ALCAMB,PLXNA2,ZMYM2,MAGI1B,S…
TF	Factor: TCF-7; motif: TCAAAG	TF:M00805	FALSE	3.63391e-08	7.43963	9787	328	225	18760	ANXA1A,TREH,HDAC1,ULK1B,CAMKVL,MYO18AA,EOMESA,ID4,EML1,MTMR11,ADAM12,SPG21,FOXB1A,RPH3AB,MRPL37,CRYZ,SLITRK6,IL15RA,NISCH,CSF3R,SI:DKEY-191M6.4,ITGA4,ACBD5A,ME1,WDFY2,ZNF609B,OLFM2A,VSIG8B,LMO1,ECEL1,LNX2A,ZBTB46,ADAD2,SLC6A9,MAPK8IP2,FAM8A1A,ZGC:153184,BMP4,ALG2,CDH18,UNM_SA1614,CNTN3A.2,FOXO6A,NADKA,PLPPR5B,CTSD,ITGB1,CA16B,CAPN7,GRM7,EPHA6,ALCAMB,PLXNA2,ZMYM2,MAGI1B,SATB2,IBTK,PLP1A,POLA2,NTS,…
TF	Factor: TCF-3; motif: CTTTGA	TF:M03858	FALSE	3.63391e-08	7.43963	9787	328	225	18760	ANXA1A,TREH,HDAC1,ULK1B,CAMKVL,MYO18AA,EOMESA,ID4,EML1,MTMR11,ADAM12,SPG21,FOXB1A,RPH3AB,MRPL37,CRYZ,SLITRK6,IL15RA,NISCH,CSF3R,SI:DKEY-191M6.4,ITGA4,ACBD5A,ME1,WDFY2,ZNF609B,OLFM2A,VSIG8B,LMO1,ECEL1,LNX2A,ZBTB46,ADAD2,SLC6A9,MAPK8IP2,FAM8A1A,ZGC:153184,BMP4,ALG2,CDH18,UNM_SA1614,CNTN3A.2,FOXO6A,NADKA,PLPPR5B,CTSD,ITGB1,CA16B,CAPN7,GRM7,EPHA6,ALCAMB,PLXNA2,ZMYM2,MAGI1B,SATB2,IBTK,PLP1A,POLA2,NTS,…
TF	Factor: HNF3; motif: NWRARYAAAYANN	TF:M00791	FALSE	1.87333e-06	5.72739	6643	328	163	18760	LRIT2,TGFBR3,MGLL,ID4,EML1,MTMR11,RPH3AB,MRPL37,SYT7B,CRYZ,SLITRK6,IL15RA,CSF3R,SI:DKEY-191M6.4,ITGA4,GRIK3,ME1,OLFM2A,LMO1,SMOC1,LNX2A,ZBTB46,ADAD2,SCD,MAPK8IP2,ZGC:153184,ALG2,UNM_SA1614,CNTN3A.2,NADKA,PLPPR5B,CTSD,CA16B,LNPEP,ZFYVE27,GRM7,EPHA6,KLF8,ALCAMB,MAGI1B,SATB2,IBTK,PLP1A,SCO1,SNX29,EPHA4L,SNX10A,SEMA3D,TLX2,TRAPPC11,SCRIB,CNTN5,OSTF1,RNF24,DDHD1A,BTBD11A,DQX1,KIRREL1B,MBPB,DOLPP1,VOPP…
TF	Factor: MEIS1B:HOXA9; motif: TGACASTTTWAYRR	TF:M00421	FALSE	1.87333e-06	5.72739	9271	328	210	18760	ANXA1A,TREH,LRIT2,HDAC1,ULK1B,CAMKVL,TGFBR3,EOMESA,MGLL,ID4,MTMR11,FOXB1A,RPH3AB,MRPL37,IL15RA,NISCH,CSF3R,SI:DKEY-191M6.4,CYP11A2,ITGA4,GRIK3,ACBD5A,ME1,WDFY2,VSIG8B,LMO1,SMOC1,LNX2A,ADAD2,SLC6A9,SCD,MAPK8IP2,THRAP3A,FAM8A1A,BMP4,CDH18,UNM_SA1614,CNTN3A.2,FOXO6A,PLPPR5B,CTSD,ITGB1,CA16B,CAPN7,LNPEP,ZFYVE27,GRM7,EPHA6,KLF8,ERC1A,ZMYM2,IBTK,PLP1A,POLA2,NWD2,SCO1,SNX29,EPHA4L,PTPRT,SNX10A,SEMA3D,CC…
TF	Factor: HOXA10; motif: TTATNNYWN	TF:M07257	FALSE	1.34572e-05	4.87105	6192	328	151	18760	ANXA1A,LRIT2,CAMKVL,MYO18AA,TGFBR3,EOMESA,ID4,EML1,MTMR11,ADAM12,FOXB1A,RPH3AB,MRPL37,IL15RA,NISCH,CYP11A2,ACBD5A,WDFY2,ZNF609B,OLFM2A,VSIG8B,LNX2A,ADAD2,FAM8A1A,ZGC:153184,ALG2,UNM_SA1614,CNTN3A.2,FOXO6A,NADKA,CTSD,ITGB1,CA16B,EPHA6,ZMYM2,MAGI1B,SATB2,IBTK,POLA2,NTS,NWD2,PTPRT,GRIP1,SEMA3D,CCDC47,CNTN5,OSTF1,ELP5,RAPGEF2,DDHD1A,TBL1XR1B,TBC1D10AA,GRM8B,NNT2,DQX1,NCALDA,TIAM1A,PIP5K1BA,THBS1B,CER…
TF	Factor: Pax-8; motif: NCNNTNNTGCRTGANNNN	TF:M00328	FALSE	1.4271e-05	4.84554	8470	328	192	18760	ANXA1A,TREH,LRIT2,HDAC1,ULK1B,MYO18AA,EOMESA,MGLL,MTMR11,SPG21,RPH3AB,MRPL37,CRYZ,IL15RA,NISCH,SI:DKEY-191M6.4,CYP11A2,ITGA4,ACBD5A,WDFY2,ZNF609B,OLFM2A,LNX2A,ZBTB46,ADAD2,SLC6A9,SCD,MAPK8IP2,ZGC:153184,ALG2,CNTN3A.2,FOXO6A,NADKA,PLPPR5B,CTSD,ITGB1,CAPN7,OPN4XA,LNPEP,ZFYVE27,EPHA6,KLF8,ERC1A,PLXNA2,ZMYM2,MAGI1B,SATB2,PLP1A,POLA2,NWD2,SCO1,GRIP1,SEMA3D,CCDC47,TLX2,TRAPPC11,CNTN5,OSTF1,RNF24,ZGC:15…
TF	Factor: FOXD3; motif: NAWTGTTTRTTT	TF:M00130	FALSE	1.99173e-05	4.70077	8459	328	191	18760	ANXA1A,TREH,LRIT2,HDAC1,ULK1B,CAMKVL,MYO18AA,TGFBR3,EOMESA,MGLL,ID4,EML1,MTMR11,ADAM12,MRPL37,CRYZ,SLITRK6,IL15RA,CSF3R,SI:DKEY-191M6.4,ITGA4,GRIK3,ME1,WDFY2,OLFM2A,VSIG8B,SMOC1,ECEL1,LNX2A,ADAD2,SCD,MAPK8IP2,THRAP3A,FAM8A1A,BMP4,CDH18,UNM_SA1614,FOXO6A,NADKA,PLPPR5B,CTSD,ITGB1,CA16B,CAPN7,LNPEP,ZFYVE27,EPHA6,KLF8,ALCAMB,ZMYM2,MAGI1B,SATB2,IBTK,PLP1A,POLA2,NTS,NWD2,SCO1,SNX29,EPHA4L,SNX10A,SEMA3D…
TF	Factor: Pax-5; motif: BCNNNRNGCANBGNTGNRTAGCSGCHNB	TF:M00143	FALSE	7.02269e-05	4.1535	3322	328	91	18760	TREH,HDAC1,MYO18AA,SYT7B,SLITRK6,SI:DKEY-191M6.4,ITGA4,GRIK3,ZNF609B,OLFM2A,LMO1,SMOC1,ECEL1,SCD,FAM8A1A,ZGC:153184,CDH18,UNM_SA1614,PLPPR5B,CTSD,ITGB1,GRM7,ALCAMB,IBTK,PLP1A,GRIP1,TLX2,SI:DKEY-260J18.2,ZGC:153039,RAPGEF2,DDHD1A,UBE3A,NNT2,BTBD11A,KIRREL1B,MYH9B,PIP5K1BA,SI:CH211-220F12.1,DOLPP1,VOPP1,GABBR2,DHX32B,ADGRG1,MVK,DHRS3B,TMEFF1A,SLC9A8,RUNX2B,NCAM1A,GJA3,CTNNA2,PIGO,FOXP4,LARP1,CYLDA,…
TF	Factor: FOXD3; motif: NAWTGTTTRTTT; match class: 1	TF:M00130_1	FALSE	0.000183623	3.73607	4099	328	105	18760	HDAC1,MYO18AA,TGFBR3,ID4,EML1,MTMR11,MRPL37,SLITRK6,IL15RA,CSF3R,SI:DKEY-191M6.4,GRIK3,ME1,WDFY2,VSIG8B,ECEL1,LNX2A,SCD,MAPK8IP2,UNM_SA1614,FOXO6A,CTSD,ITGB1,CA16B,ZFYVE27,KLF8,ALCAMB,ZMYM2,MAGI1B,SATB2,IBTK,PLP1A,POLA2,NWD2,SCO1,EPHA4L,SEMA3D,CCDC47,TLX2,CNTN5,ZGC:153039,TBL1XR1B,GRM8B,UBE3A,MBPB,VOPP1,TMEM200A,AGRN,PRICKLE2B,DHX32B,MSRB3,MVK,DHRS3B,OPN8B,RORAA,IGSF11,KATNBL1,RPL8,CRACR2AB,GJA3,…
TF	Factor: TCF-3; motif: CTTTGA; match class: 1	TF:M03858_1	FALSE	0.000260924	3.58349	5328	328	128	18760	ANXA1A,TREH,HDAC1,ULK1B,CAMKVL,MYO18AA,EOMESA,ID4,EML1,MTMR11,SPG21,RPH3AB,MRPL37,CRYZ,SLITRK6,IL15RA,ACBD5A,ME1,ZNF609B,OLFM2A,VSIG8B,LMO1,ECEL1,ZBTB46,BMP4,CDH18,UNM_SA1614,CNTN3A.2,CA16B,CAPN7,ALCAMB,MAGI1B,SATB2,IBTK,PLP1A,POLA2,NTS,NWD2,EPHA4L,GRIP1,SNX10A,CCDC47,TRAPPC11,CNTN5,OSTF1,RAPGEF2,GRM8B,BTBD11A,DQX1,THBS1B,VOPP1,SI:DKEY-211G8.9,AGRN,CRY1A,KHDRBS1B,PRICKLE2B,MLH3,BCAS2,MSRB3,CCNI2,…
TF	Factor: TCF-7; motif: TCAAAG; match class: 1	TF:M00805_1	FALSE	0.000260924	3.58349	5328	328	128	18760	ANXA1A,TREH,HDAC1,ULK1B,CAMKVL,MYO18AA,EOMESA,ID4,EML1,MTMR11,SPG21,RPH3AB,MRPL37,CRYZ,SLITRK6,IL15RA,ACBD5A,ME1,ZNF609B,OLFM2A,VSIG8B,LMO1,ECEL1,ZBTB46,BMP4,CDH18,UNM_SA1614,CNTN3A.2,CA16B,CAPN7,ALCAMB,MAGI1B,SATB2,IBTK,PLP1A,POLA2,NTS,NWD2,EPHA4L,GRIP1,SNX10A,CCDC47,TRAPPC11,CNTN5,OSTF1,RAPGEF2,GRM8B,BTBD11A,DQX1,THBS1B,VOPP1,SI:DKEY-211G8.9,AGRN,CRY1A,KHDRBS1B,PRICKLE2B,MLH3,BCAS2,MSRB3,CCNI2,…
TF	Factor: HNF3; motif: NNNNNTRTTTRYTYWNKN	TF:M01012	FALSE	0.000333705	3.47664	4177	328	105	18760	TREH,LRIT2,TGFBR3,MGLL,ID4,EML1,MTMR11,MRPL37,SYT7B,CRYZ,IL15RA,GRIK3,OLFM2A,SMOC1,LNX2A,BMP4,ALG2,UNM_SA1614,NADKA,CTSD,LNPEP,EPHA6,ERC1A,ALCAMB,SATB2,IBTK,PLP1A,SCO1,EPHA4L,SEMA3D,CCDC47,CNTN5,RNF24,UBE3A,MBPB,DOLPP1,SI:DKEY-211G8.9,TMEM200A,CRY1A,PRICKLE2B,SMOX,MLH3,BCAS2,ADGRG1,MSRB3,MTPN,MVK,CCNI2,DHRS3B,OPN8B,IGSF11,KATNBL1,RPL8,CRACR2AB,GJA3,HCCSB,DENND5A,CYLDA,SUPT6H,NEURL1AA,TANGO6,LRCH3…
TF	Factor: Pax-5; motif: RRNGRNGCAN	TF:M03577	FALSE	0.000623154	3.2054	2860	328	77	18760	TREH,LRIT2,ULK1B,CAMKVL,ID4,MTMR11,ADAM12,FOXB1A,IL15RA,ITGA4,ME1,ZNF609B,OLFM2A,LMO1,ECEL1,ZBTB46,SLC6A9,SCD,MAPK8IP2,CDH18,PLPPR5B,OPN4XA,GRM7,EPHA6,KLF8,ERC1A,POLA2,NWD2,PTPRT,GRIP1,CCDC47,SCRIB,UBE3A,BTBD11A,DQX1,KIRREL1B,NCALDA,MBPB,VOPP1,GABBR2,PRICKLE2B,SMOX,RORAA,SLC9A8,IGSF11,MARF1,FOXP4,LARP1,DNTT,CKAP5,TMEM110L,PAMR1,SLCO3A1,CADM4,SAMSN1A,CELF2,PRR16,CACNA1IA,ADAD1,GALNT16,TP53,TSHZ1,R…
TF	Factor: Pax-6; motif: NNNNTTCACGCWTGANTKNNN; match class: 1	TF:M00097_1	FALSE	0.00160798	2.79372	9092	328	192	18760	ANXA1A,TREH,LRIT2,HDAC1,ULK1B,CAMKVL,MYO18AA,MGLL,MTMR11,ADAM12,FOXB1A,RPH3AB,MRPL37,SYT7B,CRYZ,IL15RA,NISCH,SI:DKEY-191M6.4,ITGA4,GRIK3,ME1,WDFY2,VSIG8B,LMO1,SMOC1,SLC6A9,SCD,MAPK8IP2,THRAP3A,FAM8A1A,BMP4,ALG2,UNM_SA1614,NADKA,PLPPR5B,CTSD,ITGB1,CAPN7,OPN4XA,LNPEP,GRM7,KLF8,ERC1A,ALCAMB,PLXNA2,ZMYM2,MAGI1B,SATB2,IBTK,POLA2,NWD2,SCO1,SNX29,EPHA4L,PTPRT,GRIP1,SEMA3D,CCDC47,TLX2,TRAPPC11,SCRIB,OSTF…
TF	Factor: ER-alpha; motif: GNCNNNNTGACCYN	TF:M07283	FALSE	0.00185141	2.7325	684	328	26	18760	EOMESA,EML1,CYP11A2,ZBTB46,FOXO6A,PLPPR5B,SCO1,TBC1D10AA,SI:CH211-220F12.1,SI:DKEY-211G8.9,KHDRBS1B,CCNI2,DIAPH2,MARF1,CYLDA,ATXN7L1,ZGC:92137,ZNF236,CLCF1,MAT2B,SI:DKEY-5G14.1,SLKB,EFNA5A,YWHAQB,ANK3A,POU1F1
TF	Factor: HNF3A; motif: RWGTAAACAN	TF:M01261	FALSE	0.00185141	2.7325	6764	328	150	18760	ANXA1A,TREH,ULK1B,TGFBR3,EOMESA,ID4,EML1,MTMR11,FOXB1A,MRPL37,CRYZ,NISCH,SI:DKEY-191M6.4,CYP11A2,ITGA4,ACBD5A,ME1,WDFY2,ZNF609B,OLFM2A,VSIG8B,LNX2A,ZBTB46,ADAD2,SCD,THRAP3A,FAM8A1A,ZGC:153184,BMP4,ALG2,UNM_SA1614,PLPPR5B,CTSD,LNPEP,GRM7,EPHA6,KLF8,ERC1A,ZMYM2,MAGI1B,PLP1A,POLA2,EPHA4L,SNX10A,CCDC47,TLX2,TRAPPC11,SI:DKEY-260J18.2,ZGC:153039,RAPGEF2,TBL1XR1B,GRM8B,UBE3A,BTBD11A,DQX1,KIRREL1B,MYH9B,…
TF	Factor: LEF-1; motif: NWTCAAAGNN	TF:M01022	FALSE	0.00185141	2.7325	3521	328	88	18760	ANXA1A,TREH,EOMESA,SPG21,RPH3AB,MRPL37,ACBD5A,ZNF609B,OLFM2A,ECEL1,SLC6A9,MAPK8IP2,BMP4,CDH18,NADKA,CTSD,CAPN7,PLXNA2,ZMYM2,SATB2,POLA2,NTS,NWD2,GRIP1,SNX10A,CNTN5,OSTF1,ZGC:153039,ELP5,GRM8B,BTBD11A,MAPK9,SI:DKEY-211G8.9,AGRN,KHDRBS1B,BCAS2,MSRB3,IGSF11,RUNX2B,KATNBL1,RPL8,PARP16,CYLDA,PCDH19,DNTT,ZGC:92137,ZGC:162592,HNF4A,CLCF1,BNIP2,SI:DKEY-5G14.1,NOTCH1B,ACKR3A,LNPA,ATP5MC3B,SNX2,PRKD3,DAB1A…
TF	Factor: HOXA10; motif: ANTTTATG	TF:M03873	FALSE	0.00209171	2.6795	3993	328	97	18760	HDAC1,ID4,EML1,CRYZ,SLITRK6,IL15RA,CYP11A2,GRIK3,ME1,SMOC1,MAPK8IP2,THRAP3A,ALG2,PLPPR5B,CA16B,LNPEP,ZFYVE27,KLF8,PLXNA2,MAGI1B,IBTK,NTS,NWD2,PTPRT,GRIP1,SEMA3D,CCDC47,TLX2,TRAPPC11,ELP5,KIRREL1B,MBPB,CERS5,TADA2B,AGRN,CRY1A,PRICKLE2B,PSME3IP1,DHX32B,ADGRG1,CCNI2,DIAPH2,MYLK4A,DHRS3B,RORAA,TMEFF1A,SLC9A8,IGSF11,RUNX2B,GJA3,HCCSB,PARP16,PIGO,DENND5A,ATXN7L1,TANGO6,RAP1GAP2A,PCDH19,CKAP5,PHF5A,SLC2…
TF	Factor: Max; motif: NNANCACGTGNTNN; match class: 1	TF:M00119_1	FALSE	0.00220201	2.65718	4471	328	106	18760	ANXA1A,CAMKVL,TGFBR3,ADAM12,IL15RA,NISCH,CSF3R,ITGA4,OLFM2A,VSIG8B,SMOC1,ECEL1,LNX2A,SLC6A9,SCD,THRAP3A,FAM8A1A,UNM_SA1614,PLPPR5B,ITGB1,CA16B,OPN4XA,ALCAMB,ZMYM2,SATB2,POLA2,SNX29,GRIP1,CCDC47,TRAPPC11,RAPGEF2,CSMD2,DQX1,KIRREL1B,NCALDA,THBS1B,SI:CH211-220F12.1,DOLPP1,CERS5,MAPK9,NR4A3,TMEM200A,GABBR2,KHDRBS1B,MVK,MYLK4A,RPL8,MARF1,PARP16,HOXA1A,PIGO,SLC43A1A,FOXP4,LARP1,SI:CH73-206P6.1,TANGO6,R…
TF	Factor: Max; motif: NNANCACGTGNTNN	TF:M00119	FALSE	0.00220201	2.65718	4471	328	106	18760	ANXA1A,CAMKVL,TGFBR3,ADAM12,IL15RA,NISCH,CSF3R,ITGA4,OLFM2A,VSIG8B,SMOC1,ECEL1,LNX2A,SLC6A9,SCD,THRAP3A,FAM8A1A,UNM_SA1614,PLPPR5B,ITGB1,CA16B,OPN4XA,ALCAMB,ZMYM2,SATB2,POLA2,SNX29,GRIP1,CCDC47,TRAPPC11,RAPGEF2,CSMD2,DQX1,KIRREL1B,NCALDA,THBS1B,SI:CH211-220F12.1,DOLPP1,CERS5,MAPK9,NR4A3,TMEM200A,GABBR2,KHDRBS1B,MVK,MYLK4A,RPL8,MARF1,PARP16,HOXA1A,PIGO,SLC43A1A,FOXP4,LARP1,SI:CH73-206P6.1,TANGO6,R…
TF	Factor: FOX; motif: KWTTGTTTRTTTW	TF:M00809	FALSE	0.00220264	2.65706	8158	328	174	18760	TREH,LRIT2,HDAC1,CAMKVL,MYO18AA,TGFBR3,MGLL,ID4,EML1,MTMR11,RPH3AB,MRPL37,CRYZ,SLITRK6,IL15RA,CSF3R,SI:DKEY-191M6.4,CYP11A2,GRIK3,ME1,OLFM2A,SMOC1,ECEL1,LNX2A,ADAD2,SCD,MAPK8IP2,FAM8A1A,ZGC:153184,BMP4,ALG2,UNM_SA1614,NADKA,PLPPR5B,CTSD,ITGB1,CA16B,LNPEP,ZFYVE27,EPHA6,ERC1A,ALCAMB,PLXNA2,MAGI1B,SATB2,IBTK,PLP1A,POLA2,SCO1,EPHA4L,PTPRT,SEMA3D,CCDC47,TLX2,SI:DKEY-260J18.2,CNTN5,OSTF1,RNF24,DDHD1A,T…
TF	Factor: FOX; motif: KWTTGTTTRTTTW; match class: 1	TF:M00809_1	FALSE	0.00249479	2.60297	3930	328	95	18760	LRIT2,MYO18AA,TGFBR3,ID4,EML1,MTMR11,RPH3AB,MRPL37,SLITRK6,IL15RA,SI:DKEY-191M6.4,GRIK3,SMOC1,SCD,MAPK8IP2,BMP4,ALG2,UNM_SA1614,PLPPR5B,CTSD,LNPEP,ZFYVE27,ERC1A,ALCAMB,PLXNA2,MAGI1B,SATB2,IBTK,SCO1,EPHA4L,SEMA3D,CCDC47,CNTN5,GRM8B,DQX1,MBPB,SI:DKEY-211G8.9,NR4A3,TMEM200A,CRY1A,PRICKLE2B,SMOX,ADGRG1,MSRB3,MVK,DHRS3B,OPN8B,RORAA,TMEFF1A,IGSF11,KATNBL1,CRACR2AB,GJA3,PARP16,PIGO,DENND5A,CYLDA,SUPT6H,…
TF	Factor: HNF3alpha; motif: TRTTTGYTYWN	TF:M00724	FALSE	0.00311128	2.50706	5473	328	124	18760	TREH,HDAC1,TGFBR3,EOMESA,ID4,EML1,MTMR11,MRPL37,SYT7B,CRYZ,SLITRK6,IL15RA,CSF3R,ITGA4,GRIK3,SMOC1,LNX2A,SCD,UNM_SA1614,CNTN3A.2,NADKA,PLPPR5B,ITGB1,CA16B,CAPN7,LNPEP,GRM7,EPHA6,KLF8,ALCAMB,MAGI1B,SATB2,IBTK,PLP1A,EPHA4L,SNX10A,SEMA3D,CNTN5,RNF24,DDHD1A,TBL1XR1B,UBE3A,MBPB,VOPP1,SI:DKEY-211G8.9,TMEM200A,CRY1A,PRICKLE2B,SMOX,DHX32B,BCAS2,MSRB3,MTPN,MVK,CCNI2,AOPEP,OPN8B,TMEFF1A,IGSF11,KATNBL1,NCAM1…
TF	Factor: Freac-4; motif: CTWAWGTAAACANWGN	TF:M00292	FALSE	0.00372661	2.42869	5930	328	132	18760	ANXA1A,TREH,ULK1B,TGFBR3,EOMESA,MGLL,EML1,FOXB1A,NISCH,SI:DKEY-191M6.4,CYP11A2,ITGA4,ACBD5A,ME1,ZNF609B,OLFM2A,VSIG8B,LNX2A,ZBTB46,ADAD2,SCD,THRAP3A,ZGC:153184,BMP4,ALG2,UNM_SA1614,NADKA,PLPPR5B,CTSD,LNPEP,GRM7,EPHA6,KLF8,ERC1A,ZMYM2,MAGI1B,POLA2,SCO1,SNX29,EPHA4L,SNX10A,TLX2,RNF24,ZGC:153039,TBL1XR1B,GRM8B,UBE3A,DQX1,KIRREL1B,SI:CH211-220F12.1,MBPB,DOLPP1,VOPP1,TMEM200A,TADA2B,GABBR2,CRY1A,PRICK…
TF	Factor: MEIS1B:HOXA9; motif: TGACASTTTWAYRR; match class: 1	TF:M00421_1	FALSE	0.00422766	2.3739	4631	328	107	18760	TREH,LRIT2,ULK1B,TGFBR3,EOMESA,MGLL,MTMR11,FOXB1A,MRPL37,CSF3R,CYP11A2,ME1,WDFY2,SMOC1,THRAP3A,BMP4,CNTN3A.2,FOXO6A,CTSD,ZFYVE27,KLF8,ERC1A,IBTK,NWD2,SNX29,PTPRT,SEMA3D,TRAPPC11,OSTF1,RNF24,DDHD1A,TBC1D10AA,GRM8B,DQX1,PIP5K1BA,DOLPP1,CERS5,SI:DKEY-211G8.9,TADA2B,AGRN,CRY1A,PSME3IP1,BCAS2,ADGRG1,DIAPH2,MYLK4A,DHRS3B,OPN8B,IGSF11,KATNBL1,HCCSB,SLC43A1A,SI:CH73-206P6.1,NEURL1AA,TANGO6,RAP1GAP2A,CPNE…
TF	Factor: Pax-5; motif: RRMSWGANWYCTNRAGCGKRACSRYNSM; match class: 1	TF:M00144_1	FALSE	0.00422766	2.3739	2270	328	60	18760	ANXA1A,ADAM12,FOXB1A,CYP11A2,ITGA4,ZNF609B,OLFM2A,VSIG8B,LMO1,MAPK8IP2,THRAP3A,FAM8A1A,BMP4,CNTN3A.2,NADKA,PLPPR5B,ITGB1,LNPEP,ALCAMB,ZMYM2,MAGI1B,SATB2,GRIP1,TLX2,BTBD11A,KIRREL1B,SI:DKEY-211G8.9,NR4A3,AGRN,GABBR2,CRY1A,OPN8B,TMEFF1A,NCAM1A,MARF1,CYLDA,NEURL1AA,DNTT,CACNG1B,ZNF236,CADM4,ATP5MC3B,CPNE9,ECHDC3,ONECUT2,MFSD2AA,GDNFA,APLNRA,IGFBP2B,PCDH7B,FOXI2,ANK3A,CLCN6,SYNGAP1B,NTSR1,DCT,SI:CH21…
TF	Factor: SMAD; motif: TNGNCAGACWN	TF:M00974	FALSE	0.00422766	2.3739	4314	328	101	18760	ULK1B,MYO18AA,EOMESA,MGLL,ID4,EML1,SPG21,NISCH,SI:DKEY-191M6.4,CYP11A2,ME1,ZNF609B,OLFM2A,VSIG8B,ZGC:153184,BMP4,ALG2,CDH18,UNM_SA1614,FOXO6A,ITGB1,ZFYVE27,KLF8,ERC1A,ALCAMB,SATB2,NWD2,PTPRT,SNX10A,CNTN5,RNF24,ZGC:153039,ELP5,RAPGEF2,DDHD1A,CSMD2,TBC1D10AA,UBE3A,NNT2,DQX1,NCALDA,TIAM1A,CERS5,NR4A3,AGRN,PRICKLE2B,MLH3,DHX32B,BCAS2,ADGRG1,MTPN,CCNI2,DHRS3B,OPN8B,TMEFF1A,GJA3,PARP16,PIGO,LARP1,SI:CH…
TF	Factor: Pax-5; motif: RRMSWGANWYCTNRAGCGKRACSRYNSM	TF:M00144	FALSE	0.00475182	2.32314	6527	328	142	18760	ANXA1A,TREH,LRIT2,ULK1B,MYO18AA,ADAM12,FOXB1A,SYT7B,CYP11A2,ITGA4,GRIK3,ACBD5A,ZNF609B,OLFM2A,VSIG8B,LMO1,LNX2A,SLC6A9,SCD,MAPK8IP2,THRAP3A,FAM8A1A,ZGC:153184,BMP4,ALG2,UNM_SA1614,CNTN3A.2,FOXO6A,NADKA,PLPPR5B,ITGB1,LNPEP,KLF8,ALCAMB,ZMYM2,MAGI1B,SATB2,SCO1,GRIP1,SEMA3D,TLX2,SI:DKEY-260J18.2,SCRIB,CNTN5,CSMD2,TBC1D10AA,GRM8B,NNT2,BTBD11A,KIRREL1B,NCALDA,MYH9B,THBS1B,MBPB,MAPK9,VOPP1,SI:DKEY-211G8…
TF	Factor: ER-alpha; motif: TGACCYN	TF:M03547	FALSE	0.00475182	2.32314	2577	328	66	18760	MYO18AA,EOMESA,EML1,MTMR11,CYP11A2,ITGA4,WDFY2,ZNF609B,SMOC1,ZBTB46,ADAD2,SLC6A9,THRAP3A,NADKA,PLPPR5B,ITGB1,EPHA6,SCO1,SNX29,SEMA3D,SCRIB,ZGC:153039,RAPGEF2,DDHD1A,TBC1D10AA,UBE3A,KIRREL1B,TIAM1A,MBPB,MAPK9,VOPP1,TADA2B,PRICKLE2B,MLH3,MSRB3,AOPEP,MYLK4A,RPL8,MARF1,LARP1,SI:CH73-206P6.1,ATXN7L1,CKAP5,ERBB4B,TMEM110L,ZGC:162592,ACKR3A,SNX2,CACNA1IA,PKNOX2,TRPC7B,GDNFA,OPA1,APLNRA,TRIM107,DESI1A,YW…
TF	Factor: SMAD3; motif: TGTCTGTCT	TF:M00701	FALSE	0.00504967	2.29674	2733	328	69	18760	ANXA1A,ULK1B,CAMKVL,EOMESA,MGLL,SPG21,RPH3AB,SLITRK6,SI:DKEY-191M6.4,OLFM2A,ECEL1,LNX2A,ALG2,NADKA,LNPEP,ZFYVE27,EPHA6,SATB2,TLX2,CNTN5,ELP5,RAPGEF2,DDHD1A,CSMD2,NNT2,BTBD11A,NCALDA,THBS1B,VOPP1,NR4A3,DHX32B,ADGRG1,OPN8B,CRACR2AB,GJA3,CTNNA2,PIGO,LARP1,SI:CH73-206P6.1,NEURL1AA,PCDH19,ANKRD13C,TMEM110L,PAMR1,SLCO3A1,CLCF1,BNIP2,ATP5MC3B,FSTL4,SLKB,SFMBT2,OPA1,SEMA6E,EPC1A,SEMA3AB,CCDC50,CD82A,AXDN…
TF	Factor: LEF-1; motif: WCAAAGN; match class: 1	TF:M03794_1	FALSE	0.00555809	2.25507	341	328	15	18760	HDAC1,ZNF609B,BMP4,CDH18,NTS,CNTN5,THBS1B,CCNI2,AOPEP,OPN8B,FOXP4,SEMA3AB,TSHZ1,MYO1F,AFAP1
TF	Factor: LEF-1; motif: WCAAAGN; match class: 1	TF:M02019_1	FALSE	0.00555809	2.25507	341	328	15	18760	HDAC1,ZNF609B,BMP4,CDH18,NTS,CNTN5,THBS1B,CCNI2,AOPEP,OPN8B,FOXP4,SEMA3AB,TSHZ1,MYO1F,AFAP1
TF	Factor: p53; motif: NGRCWTGYCY	TF:M00272	FALSE	0.00696248	2.15724	1809	328	49	18760	TREH,ULK1B,RPH3AB,CSF3R,WDFY2,LMO1,ZBTB46,MAPK8IP2,PLPPR5B,CA16B,GRM7,EPHA6,EPHA4L,PTPRT,ZGC:153039,TBC1D10AA,BTBD11A,KIRREL1B,NR4A3,TADA2B,DIAPH2,AOPEP,NEURL1AA,RAP1GAP2A,CACNG1B,ERBB4B,PLXDC1,HNF4A,NOTCH1B,LNPA,ATP5MC3B,DAB1A,HGSNAT,ZIC6,APLNRA,SEMA6E,IGFBP2B,GLDC,TSHZ1,FBXL17,NLGN1,NTSR1,RPE,IRF2BP2A,KDM4AA,SI:CH211-269C21.2,FRMPD3,VAV3B,METRNLB
TF	Factor: c-Myc:Max; motif: NNNNNNNCACGTGNNNNNNN	TF:M00615	FALSE	0.0112622	1.94838	4065	328	93	18760	TREH,CAMKVL,TGFBR3,ADAM12,SYT7B,SLITRK6,IL15RA,NISCH,CSF3R,OLFM2A,ECEL1,SLC6A9,SCD,THRAP3A,FAM8A1A,UNM_SA1614,FOXO6A,PLPPR5B,OPN4XA,ALCAMB,ZMYM2,POLA2,SNX29,GRIP1,CCDC47,CNTN5,ZGC:153039,RAPGEF2,NCALDA,THBS1B,SI:CH211-220F12.1,DOLPP1,CERS5,NR4A3,TMEM200A,GABBR2,KHDRBS1B,MVK,MYLK4A,KATNBL1,RPL8,PARP16,HOXA1A,PIGO,SLC43A1A,LARP1,SUPT6H,TANGO6,CACNG1B,TMEM110L,PAMR1,SOX8B,ZGC:162592,CLCF1,SI:DKEY-5G…
TF	Factor: ER-alpha; motif: TGACCYN; match class: 1	TF:M03547_1	FALSE	0.0112622	1.94838	263	328	12	18760	EOMESA,CYP11A2,ITGA4,WDFY2,THRAP3A,MAPK9,MSRB3,AOPEP,SI:CH73-206P6.1,ACKR3A,PKNOX2,FRMPD3
TF	Factor: KLF; motif: GGGNGGGG; match class: 1	TF:M07461_1	FALSE	0.0112622	1.94838	53	328	5	18760	ECEL1,KLF8,MBPB,NLGN1,SLC2A15B
TF	Factor: c-Myc:Max; motif: NNNNNNNCACGTGNNNNNNN; match class: 1	TF:M00615_1	FALSE	0.0112622	1.94838	4065	328	93	18760	TREH,CAMKVL,TGFBR3,ADAM12,SYT7B,SLITRK6,IL15RA,NISCH,CSF3R,OLFM2A,ECEL1,SLC6A9,SCD,THRAP3A,FAM8A1A,UNM_SA1614,FOXO6A,PLPPR5B,OPN4XA,ALCAMB,ZMYM2,POLA2,SNX29,GRIP1,CCDC47,CNTN5,ZGC:153039,RAPGEF2,NCALDA,THBS1B,SI:CH211-220F12.1,DOLPP1,CERS5,NR4A3,TMEM200A,GABBR2,KHDRBS1B,MVK,MYLK4A,KATNBL1,RPL8,PARP16,HOXA1A,PIGO,SLC43A1A,LARP1,SUPT6H,TANGO6,CACNG1B,TMEM110L,PAMR1,SOX8B,ZGC:162592,CLCF1,SI:DKEY-5G…
TF	Factor: HNF-3alpha; motif: RYAAACAN	TF:M03827	FALSE	0.0114363	1.94172	2057	328	53	18760	LRIT2,TGFBR3,MGLL,ID4,ZBTB46,MAPK8IP2,ZGC:153184,UNM_SA1614,CTSD,CAPN7,OPN4XA,LNPEP,ZFYVE27,EPHA6,SATB2,PLP1A,POLA2,EPHA4L,CCDC47,TLX2,TBC1D10AA,GRM8B,TIAM1A,DOLPP1,SI:DKEY-211G8.9,NR4A3,TMEM200A,MTPN,AOPEP,OPN8B,KATNBL1,PARP16,CKAP5,ERBB4B,NGFRB,PHF5A,ZGC:92137,ATP5MC3B,CELF2,CACNA1IA,STARD3NL,OPA1,SRP54,TENT5BB,GLDC,TSHZ1,EFNA5A,SV2A,FOXI2,CRTC3,NLGN1,ZBTB16A,VAV3B
TF	Factor: LEF-1; motif: WCAAAGN	TF:M03794	FALSE	0.0132214	1.87872	2816	328	68	18760	ANXA1A,HDAC1,ULK1B,EOMESA,EML1,MTMR11,MRPL37,SLITRK6,NISCH,ITGA4,ZNF609B,VSIG8B,BMP4,CDH18,CTSD,CA16B,CAPN7,EPHA6,MAGI1B,PLP1A,NTS,GRIP1,SNX10A,CCDC47,CNTN5,THBS1B,AGRN,DHX32B,ADGRG1,CCNI2,AOPEP,OPN8B,NCAM1A,HCCSB,PARP16,FOXP4,CYLDA,NEURL1AA,DNTT,CACNG1B,ERBB4B,PHF5A,ZGC:162592,HNF4A,NEK7,ACKR3A,CPNE9,PKNOX2,ADAD1,TRIM107,SEMA6E,SEMA3AB,GLDC,TSHZ1,PCDH7B,EFNA5A,SV2A,SEC61B,FBXL17,STK33,NTSR1,XAF1…
TF	Factor: LEF-1; motif: WCAAAGN	TF:M02019	FALSE	0.0132214	1.87872	2816	328	68	18760	ANXA1A,HDAC1,ULK1B,EOMESA,EML1,MTMR11,MRPL37,SLITRK6,NISCH,ITGA4,ZNF609B,VSIG8B,BMP4,CDH18,CTSD,CA16B,CAPN7,EPHA6,MAGI1B,PLP1A,NTS,GRIP1,SNX10A,CCDC47,CNTN5,THBS1B,AGRN,DHX32B,ADGRG1,CCNI2,AOPEP,OPN8B,NCAM1A,HCCSB,PARP16,FOXP4,CYLDA,NEURL1AA,DNTT,CACNG1B,ERBB4B,PHF5A,ZGC:162592,HNF4A,NEK7,ACKR3A,CPNE9,PKNOX2,ADAD1,TRIM107,SEMA6E,SEMA3AB,GLDC,TSHZ1,PCDH7B,EFNA5A,SV2A,SEC61B,FBXL17,STK33,NTSR1,XAF1…
TF	Factor: HOXA10; motif: NNNGYAATAAAATNNW	TF:M01464	FALSE	0.0141416	1.8495	7475	328	155	18760	LRIT2,HDAC1,ULK1B,CAMKVL,TGFBR3,EOMESA,ID4,EML1,MTMR11,ADAM12,MRPL37,CRYZ,NISCH,CSF3R,SI:DKEY-191M6.4,CYP11A2,GRIK3,ACBD5A,ME1,WDFY2,VSIG8B,SMOC1,SLC6A9,SCD,MAPK8IP2,THRAP3A,FAM8A1A,CDH18,NADKA,ITGB1,LNPEP,GRM7,ERC1A,ALCAMB,PLXNA2,MAGI1B,SATB2,IBTK,POLA2,NTS,EPHA4L,PTPRT,SNX10A,SEMA3D,TLX2,SI:DKEY-260J18.2,CNTN5,OSTF1,RNF24,ZGC:153039,ELP5,TBL1XR1B,TBC1D10AA,GRM8B,UBE3A,BTBD11A,DQX1,NCALDA,TIAM1A…
TF	Factor: Freac-4; motif: CTWAWGTAAACANWGN; match class: 1	TF:M00292_1	FALSE	0.0141416	1.8495	1750	328	46	18760	TGFBR3,EML1,NISCH,CYP11A2,SCD,ZGC:153184,BMP4,LNPEP,GRM7,EPHA6,POLA2,TBL1XR1B,DQX1,SI:CH211-220F12.1,DOLPP1,VOPP1,TMEM200A,SMOX,MVK,CCNI2,DHRS3B,MARF1,PARP16,SUPT6H,LRCH3,TMEM110L,IGSF3,ZNF236,BNIP2,LNPA,SAMSN1A,DAB1A,CACNA1IA,STARD3NL,TRIM107,GLDC,SEZ6A,ARL1,SLC9A7,TRPS1,RPE,KDM4AA,TOX3,XAF1,IKBKB,ARTNA
TF	Factor: TCF3; motif: DCATCAAAGB	TF:M08901	FALSE	0.0141416	1.8495	2334	328	58	18760	ANXA1A,TREH,HDAC1,MYO18AA,RPH3AB,ITGA4,ACBD5A,ZNF609B,SLC6A9,ALG2,CDH18,CTSD,PLXNA2,MAGI1B,NTS,NWD2,SNX10A,ELP5,GRM8B,DQX1,MAPK9,SI:DKEY-211G8.9,KHDRBS1B,BCAS2,PARP16,CYLDA,PCDH19,PHF5A,ZGC:92137,IGSF3,ZNF516,ZGC:162592,HNF4A,BNIP2,SI:DKEY-5G14.1,CPNE9,PRKD3,PKNOX2,TRPC7B,ZGC:174164,ADAD1,MRC2,SRP54,VWA5B2,SEMA3AB,IGFBP2B,PCDH7B,SV2A,SEC61B,ANK3A,CLCN6,KDM4AA,MYO1F,AFAP1,NHSB,IKBKB,NTM,LBX1B
TF	Factor: SMAD3; motif: CAGACAS	TF:M07429	FALSE	0.0141416	1.8495	4538	328	101	18760	ANXA1A,TREH,ULK1B,CAMKVL,MYO18AA,EOMESA,MGLL,ID4,EML1,SPG21,MRPL37,SYT7B,IL15RA,SI:DKEY-191M6.4,CYP11A2,ITGA4,ME1,ZNF609B,OLFM2A,VSIG8B,SMOC1,ECEL1,LNX2A,ADAD2,SLC6A9,THRAP3A,ALG2,UNM_SA1614,FOXO6A,OPN4XA,ZFYVE27,GRM7,EPHA6,ALCAMB,SATB2,NTS,NWD2,TLX2,CNTN5,ZGC:153039,RAPGEF2,CSMD2,TBC1D10AA,NNT2,NCALDA,TIAM1A,SI:DKEY-211G8.9,NR4A3,DHX32B,BCAS2,ADGRG1,OPN8B,HCCSB,MARF1,CTNNA2,HOXA1A,PIGO,LARP1,NEU…
TF	Factor: p53; motif: GGACATGYYCGGACATGYYC; match class: 1	TF:M01655_1	FALSE	0.0160019	1.79583	594	328	20	18760	ULK1B,CAMKVL,ID4,ACBD5A,ERC1A,PTPRT,SCRIB,TBC1D10AA,PRICKLE2B,ADGRG1,NCAM1A,PIGO,PLXDC1,FSTL4,PCDH7B,PEPD,CCDC50,NLGN1,SYNGAP1B,METRNLB
TF	Factor: SMAD; motif: TNGNCAGACWN; match class: 1	TF:M00974_1	FALSE	0.0217247	1.66305	1050	328	30	18760	EML1,SPG21,OLFM2A,ZGC:153184,ALCAMB,SATB2,NWD2,CNTN5,ZGC:153039,RAPGEF2,DDHD1A,CSMD2,TBC1D10AA,NNT2,DHX32B,ADGRG1,OPN8B,PIGO,LARP1,NEURL1AA,PAMR1,SLKB,SEMA3AB,GLDC,EFNA5A,AXDND1,CRTC3,SEC61B,ANK3A,NHSB
TF	Factor: LEF-1; motif: NWTCAAAGNN; match class: 1	TF:M01022_1	FALSE	0.0250794	1.60068	538	328	18	18760	ANXA1A,ZNF609B,ECEL1,BMP4,CDH18,SNX10A,AGRN,IGSF11,KATNBL1,PARP16,CYLDA,DNTT,BNIP2,TRPC7B,ADAD1,SRP54,IGFBP2B,FRMPD3
TF	Factor: P53; motif: RGRCATGYCYRGRCATGYYY; match class: 1	TF:M01651_1	FALSE	0.0250794	1.60068	1295	328	35	18760	ULK1B,WDFY2,SCD,MAPK8IP2,UNM_SA1614,ERC1A,NWD2,SCRIB,RNF24,NNT2,KIRREL1B,DOLPP1,NR4A3,RPL8,CRACR2AB,PIGO,FOXP4,PLXDC1,SLCO3A1,FSTL4,TMEM223,MRC2,SFMBT2,APLNRA,CLIP3,PEPD,CCDC50,CRTC3,SLC9A7,ANK3A,NLGN1,SYNGAP1B,PWP2H,NHSB,STAC3
TF	Factor: P53; motif: RGRCATGYCYRGRCATGYYY	TF:M01651	FALSE	0.0256013	1.59174	1487	328	39	18760	ULK1B,WDFY2,SCD,MAPK8IP2,UNM_SA1614,ERC1A,NWD2,SCRIB,RNF24,NNT2,KIRREL1B,DOLPP1,NR4A3,GABBR2,BCAS2,RPL8,CRACR2AB,PIGO,FOXP4,PLXDC1,HNF4A,SLCO3A1,FSTL4,ZGC:174164,TMEM223,MRC2,SFMBT2,APLNRA,CLIP3,PEPD,CCDC50,CRTC3,SLC9A7,ANK3A,NLGN1,SYNGAP1B,PWP2H,NHSB,STAC3
TF	Factor: PITX; motif: TAATCCCN	TF:M08895	FALSE	0.0259634	1.58564	543	328	18	18760	ACBD5A,ERC1A,NWD2,TLX2,UBE3A,MBPB,GABBR2,TMEM110L,PAMR1,SOX8B,CELF2,PRKD3,PKNOX2,MFSD2AA,YWHAQB,CWC27,STK33,GABRG2
TF	Factor: HNF3; motif: NNNNNTRTTTRYTYWNKN; match class: 1	TF:M01012_1	FALSE	0.0267855	1.5721	940	328	27	18760	LRIT2,TGFBR3,ID4,SYT7B,EPHA6,EPHA4L,CNTN5,RNF24,MBPB,SI:DKEY-211G8.9,TMEM200A,MLH3,MSRB3,MVK,DHRS3B,IGSF11,KATNBL1,CRACR2AB,CKAP5,TMEM110L,ZNF236,SAMSN1A,DAB1A,CACNA1IA,PKNOX2,NLGN1,SI:CH211-269C21.2
TF	Factor: HNF3alpha; motif: TRTTTGYTYWN; match class: 1	TF:M00724_1	FALSE	0.0267855	1.5721	1404	328	37	18760	TGFBR3,EML1,MTMR11,SYT7B,CSF3R,SMOC1,LNX2A,SCD,UNM_SA1614,PLPPR5B,EPHA6,IBTK,EPHA4L,CNTN5,MBPB,VOPP1,SI:DKEY-211G8.9,TMEM200A,MSRB3,OPN8B,IGSF11,KATNBL1,CRACR2AB,DENND5A,TANGO6,LRCH3,CKAP5,NGFRB,TMEM110L,ZNF516,ZGC:162592,NOTCH1B,CACNA1IA,ZGC:174164,ARL1,ANK3A,PWP2H
TF	Factor: ARNTLIKE; motif: NNNSCACGTG	TF:M08868	FALSE	0.0267855	1.5721	2532	328	60	18760	CAMKVL,ADAM12,IL15RA,NISCH,CSF3R,OLFM2A,ECEL1,SLC6A9,SCD,FAM8A1A,UNM_SA1614,PLPPR5B,OPN4XA,ALCAMB,ZMYM2,POLA2,GRIP1,RAPGEF2,NCALDA,SI:CH211-220F12.1,DOLPP1,CERS5,NR4A3,TMEM200A,GABBR2,KHDRBS1B,MVK,MYLK4A,RPL8,PARP16,HOXA1A,SLC43A1A,LARP1,CACNG1B,TMEM110L,PAMR1,ZGC:162592,SI:DKEY-5G14.1,ACKR3A,SNX2,CELF2,PRR16,PRKD3,CACNA1IA,SLKB,MFSD2AA,TRIM107,DESI1A,EPC1A,EFNA5A,PEPD,CCDC50,SV2A,CD82A,ARL1,TOX3…
TF	Factor: MEIS1A:HOXA9; motif: TGACAGKTTTAYGA	TF:M00420	FALSE	0.0267855	1.5721	7054	328	145	18760	TREH,LRIT2,HDAC1,ULK1B,CAMKVL,MYO18AA,TGFBR3,EOMESA,MGLL,MTMR11,FOXB1A,RPH3AB,SLITRK6,NISCH,SI:DKEY-191M6.4,GRIK3,OLFM2A,LMO1,SMOC1,ADAD2,SLC6A9,FAM8A1A,CDH18,CNTN3A.2,PLPPR5B,CTSD,ITGB1,CA16B,CAPN7,LNPEP,ZFYVE27,KLF8,ERC1A,NTS,NWD2,SNX29,PTPRT,SNX10A,TRAPPC11,SI:DKEY-260J18.2,SCRIB,OSTF1,RNF24,RAPGEF2,DDHD1A,TBC1D10AA,UBE3A,NNT2,DQX1,KIRREL1B,NCALDA,PIP5K1BA,THBS1B,MBPB,CERS5,VOPP1,SI:DKEY-211G8…
TF	Factor: cdx-1; motif: NTTTATKNN	TF:M07377	FALSE	0.0309234	1.50971	1957	328	48	18760	ULK1B,TGFBR3,EOMESA,EML1,MTMR11,MRPL37,NISCH,CSF3R,THRAP3A,CDH18,ERC1A,ALCAMB,PLXNA2,MAGI1B,SATB2,PTPRT,RNF24,ELP5,TBC1D10AA,DQX1,NCALDA,TIAM1A,MYH9B,NR4A3,PSME3IP1,DHX32B,MYLK4A,RORAA,TMEFF1A,RUNX2B,PIGO,SUPT6H,LRCH3,LNPA,CELF2,PRR16,ONECUT2,STARD3NL,GALNT16,SEMA3AB,TENT5BB,GLDC,PCDH7B,SEZ6A,STK33,ZGC:174906,LBX1B,METRNLB
TF	Factor: c-Myc:Max; motif: NANCACGTGNNW	TF:M00123	FALSE	0.0309234	1.50971	3271	328	74	18760	ULK1B,CAMKVL,MYO18AA,ADAM12,FOXB1A,CRYZ,IL15RA,ECEL1,SLC6A9,SCD,THRAP3A,ZGC:153184,UNM_SA1614,FOXO6A,OPN4XA,ALCAMB,PLXNA2,ZMYM2,POLA2,SNX29,EPHA4L,GRIP1,RNF24,RAPGEF2,DDHD1A,TBC1D10AA,NCALDA,MYH9B,THBS1B,SI:CH211-220F12.1,DOLPP1,NR4A3,KHDRBS1B,BCAS2,MYLK4A,SLC9A8,RPL8,CTNNA2,PARP16,SLC43A1A,LARP1,CPNE7,CKAP5,SLC2A9L1,TMEM110L,SOX8B,ZGC:162592,CLCF1,SI:DKEY-5G14.1,SAMSN1A,SNX2,DAB1A,CACNA1IA,SLKB,…
TF	Factor: HOXA10; motif: TTATNNYWN; match class: 1	TF:M07257_1	FALSE	0.0309234	1.50971	2005	328	49	18760	ACBD5A,OLFM2A,ALG2,NADKA,CTSD,EPHA6,MAGI1B,POLA2,OSTF1,RAPGEF2,TBL1XR1B,GRM8B,DQX1,NCALDA,PIP5K1BA,PRICKLE2B,PSME3IP1,CCNI2,RORAA,GJA3,SUPT6H,DNTT,PHF5A,ZGC:92137,TMEM110L,IGSF3,CLCF1,SAMSN1A,SNX2,GRID2IPB,PKNOX2,GDNFA,TMEM223,MRC2,GALNT16,TRIM107,TP53,VWA5B2,EPC1A,SEZ6A,OPN3,FOXI2,SEC61B,TRPS1,POU1F1,SI:CH211-269C21.2,NHSB,FAM49BB,GABRG2
TF	Factor: Pax-8; motif: NCNNTNNTGCRTGANNNN; match class: 1	TF:M00328_1	FALSE	0.0320231	1.49454	3802	328	84	18760	HDAC1,ULK1B,MYO18AA,MGLL,RPH3AB,IL15RA,NISCH,SI:DKEY-191M6.4,ITGA4,OLFM2A,LNX2A,ZGC:153184,FOXO6A,NADKA,PLPPR5B,OPN4XA,ZFYVE27,EPHA6,PLXNA2,ZMYM2,SATB2,PLP1A,NWD2,SEMA3D,OSTF1,ZGC:153039,ELP5,DQX1,MYH9B,PIP5K1BA,MBPB,DOLPP1,CERS5,MAPK9,SI:DKEY-211G8.9,TADA2B,SMOX,BCAS2,ADGRG1,MVK,DHRS3B,CTNNA2,PIGO,LARP1,SUPT6H,PCDH19,DNTT,ERBB4B,NGFRB,TMEM110L,PAMR1,IGSF3,PLXDC1,HNF4A,MAT2B,NEK7,ACKR3A,LNPA,SNX2…
TF	Factor: c-Myc; motif: RACCACGTGCTC	TF:M01145	FALSE	0.0395684	1.40265	2951	328	67	18760	CAMKVL,ID4,ADAM12,SPG21,IL15RA,ITGA4,OLFM2A,ECEL1,SLC6A9,SCD,THRAP3A,FAM8A1A,UNM_SA1614,PLPPR5B,OPN4XA,ALCAMB,ZMYM2,POLA2,GRIP1,RAPGEF2,NNT2,NCALDA,THBS1B,SI:CH211-220F12.1,DOLPP1,NR4A3,GABBR2,KHDRBS1B,PSME3IP1,MYLK4A,RPL8,PARP16,HOXA1A,SLC43A1A,LARP1,CACNG1B,TMEM110L,PAMR1,SOX8B,PLXDC1,ZGC:162592,CLCF1,BNIP2,SI:DKEY-5G14.1,SAMSN1A,SNX2,CELF2,PRKD3,DAB1A,CACNA1IA,STARD3NL,SLKB,MFSD2AA,DESI1A,GLDC…
TF	Factor: HNF3; motif: NWRARYAAAYANN; match class: 1	TF:M00791_1	FALSE	0.0396475	1.40178	2595	328	60	18760	TGFBR3,ID4,EML1,SYT7B,IL15RA,CSF3R,GRIK3,ME1,OLFM2A,LMO1,SMOC1,SCD,UNM_SA1614,CNTN3A.2,NADKA,ZFYVE27,SATB2,IBTK,EPHA4L,CNTN5,RNF24,DQX1,MBPB,VOPP1,TMEM200A,SMOX,MSRB3,DHRS3B,OPN8B,IGSF11,KATNBL1,NCAM1A,CRACR2AB,HCCSB,PARP16,DENND5A,LRCH3,CKAP5,NGFRB,TMEM110L,PAMR1,ZNF516,ZNF236,SAMSN1A,CELF2,FSTL4,DAB1A,ONECUT2,PKNOX2,ZGC:174164,TSHZ1,SEZ6A,ARL1,ANK3A,TRPS1,STK33,POU1F1,RPE,KDM4AA,VAV3B
TF	Factor: TCF7RELATED; motif: NANNWWCAAAGN	TF:M08902	FALSE	0.0419333	1.37744	4116	328	89	18760	LRIT2,HDAC1,TGFBR3,EOMESA,MGLL,ID4,RPH3AB,MRPL37,ME1,ZBTB46,ADAD2,THRAP3A,BMP4,ALG2,CDH18,CTSD,GRM7,PLXNA2,PLP1A,POLA2,GRIP1,SNX10A,CNTN5,OSTF1,GRM8B,BTBD11A,KIRREL1B,VOPP1,SI:DKEY-211G8.9,PRICKLE2B,ADGRG1,CCNI2,IGSF11,RPL8,NCAM1A,CRACR2AB,GJA3,CTNNA2,PARP16,DENND5A,CYLDA,NEURL1AA,TANGO6,RAP1GAP2A,PCDH19,ZGC:92137,PAMR1,SOX8B,ZNF516,ZGC:162592,HNF4A,ZNF236,BNIP2,NOTCH1B,SI:DKEY-37O8.1,SAMSN1A,PRK…
TF	Factor: DLX2; motif: AMSMCTGACKG	TF:M08873	FALSE	0.0420726	1.376	4868	328	103	18760	ANXA1A,MGLL,EML1,MRPL37,SYT7B,CRYZ,SLITRK6,NISCH,SI:DKEY-191M6.4,SMOC1,ADAD2,SCD,NADKA,EPHA6,SATB2,IBTK,SCO1,EPHA4L,PTPRT,GRIP1,SEMA3D,TRAPPC11,CNTN5,ZGC:153039,DDHD1A,NNT2,DQX1,NCALDA,MYH9B,MBPB,CERS5,MAPK9,VOPP1,NR4A3,TADA2B,GABBR2,KHDRBS1B,SMOX,DHX32B,BCAS2,ADGRG1,MTPN,MYLK4A,DHRS3B,SLC9A8,IGSF11,HCCSB,CTNNA2,PARP16,HOXA1A,SLC43A1A,LARP1,SUPT6H,SI:CH73-206P6.1,TANGO6,CPNE7,ANKRD13C,ERBB4B,ZGC:…
TF	Factor: Myc; motif: CACGTGS	TF:M00799	FALSE	0.0425112	1.3715	2306	328	54	18760	CAMKVL,ADAM12,IL15RA,NISCH,OLFM2A,ECEL1,SLC6A9,SCD,FAM8A1A,UNM_SA1614,PLPPR5B,OPN4XA,ALCAMB,ZMYM2,RAPGEF2,THBS1B,SI:CH211-220F12.1,DOLPP1,CERS5,NR4A3,TMEM200A,GABBR2,KHDRBS1B,MYLK4A,RPL8,PARP16,HOXA1A,PIGO,SLC43A1A,LARP1,CACNG1B,TMEM110L,PAMR1,ZGC:162592,SI:DKEY-5G14.1,CELF2,PRKD3,CACNA1IA,SLKB,MFSD2AA,TRIM107,DESI1A,EFNA5A,PEPD,CCDC50,SV2A,CD82A,TOX3,SLC2A15B,GRAPA,PWP2H,MYO1F,GABRG2,ARTNA
TF	Factor: TCF-3; motif: NCTTTGWTNTKYW	TF:M01594	FALSE	0.0487461	1.31206	5170	328	108	18760	TREH,MYO18AA,TGFBR3,EOMESA,ID4,EML1,MTMR11,RPH3AB,NISCH,CYP11A2,ACBD5A,ME1,VSIG8B,ZBTB46,ADAD2,BMP4,ITGB1,PLXNA2,MAGI1B,SATB2,PLP1A,NTS,NWD2,EPHA4L,GRIP1,SNX10A,RNF24,RAPGEF2,DDHD1A,TBC1D10AA,BTBD11A,KIRREL1B,PIP5K1BA,MBPB,NR4A3,TMEM200A,TADA2B,KHDRBS1B,SMOX,DHX32B,ADGRG1,CCNI2,AOPEP,DHRS3B,SLC9A8,RUNX2B,CRACR2AB,HCCSB,PARP16,HOXA1A,PIGO,SLC43A1A,LARP1,DENND5A,CYLDA,SI:CH73-206P6.1,TANGO6,PHF5A,S…

## Sheet: Table S6
Table S6 GO-enrichment analyses for different categories of 1850 genes obtained from fixed alleles analyses (see Figure 3). Abbreviations: "GO:MF": Molecular Function; "GO:BP":Biological Process; "TF": Transcription factors; "GO:CC": Cellular Component; "HP": Human Pathology
source	term_name	term_id	highlighted	adjusted_p_value	negative_log10_of_adjusted_p_value	term_size	query_size	intersection_size	effective_domain_size	intersections
GO:MF	binding	GO:0005488	TRUE	1.10971e-07	6.95479	8553	1164	657	18033	PTPN3,RBM27,PCBP3,TRIM23,CLN8,ERCC4,TPRN,DLX2A,FER,PPM1AA,TTC34,ILRUN,TOX,MLH1,MCM6,CRABP2B,POLR1A,F3A,ABCA3B,TTK,KCTD10,DYNC1LI1,PRKCG,HGFA,ARL4D,TRMT1,MFN2,NARS1,PRKAB1A,MLEC,MMP23B,LRRC8DB,CHAF1B,GUCY1A2,GAS7A,RHBDL3,MTG2,PIK3AP1,ILK,PDLIM3A,LDB3B,VEZF1A,TRIM3B,UNC13A,PTPRC,STK17AL,SPSB3A,TAF11,MAPKAPK2B,NOL9,ATP13A2,TEX2,NBEAL2,RGS12B,CBARPB,FAM83FB,ORC3,SNX33,CAPZB,TULP4A,ABRAA,VLDLR,TTC38,A…
GO:MF	ion binding	GO:0043167	FALSE	9.17909e-05	4.0372	3251	1164	276	18033	RBM27,TRIM23,FER,PPM1AA,MLH1,MCM6,ABCA3B,TTK,DYNC1LI1,PRKCG,ARL4D,TRMT1,MFN2,NARS1,MMP23B,RHBDL3,MTG2,ILK,TRIM3B,UNC13A,STK17AL,MAPKAPK2B,NOL9,ATP13A2,VLDLR,ADNP2B,CANT1B,DDX54,ADNPB,SLC22A4,ACLY,RNF165B,LIN28B,PKN2,HDAC1,PIP5K1CB,KDM5BA,OTOFA,GRK3,HSP90B1,CPZ,ACE,PAICS,ATP2A3,USP33,KIF1AB,RUVBL2,KATNA1,SI:CH211-199F5.1,YARS1,SMARCA4,TAF3,CALN1,MTA1,STK16,SEPT12,PRKCHA,ATP7B,CDK21,SMARCA4A,APAF1,…
GO:MF	protein binding	GO:0005515	FALSE	9.17909e-05	4.0372	4029	1164	331	18033	PTPN3,TPRN,TTC34,ILRUN,F3A,TTK,KCTD10,DYNC1LI1,HGFA,PRKAB1A,LRRC8DB,CHAF1B,GAS7A,PIK3AP1,ILK,PDLIM3A,LDB3B,TRIM3B,PTPRC,SPSB3A,TAF11,MAPKAPK2B,NBEAL2,RGS12B,CBARPB,FAM83FB,SNX33,CAPZB,TULP4A,ABRAA,VLDLR,TTC38,MFHAS1,PPP1R42,FGL1,PKN2,EVLB,BAG5,SSH1A,GOLGA2,GRK3,HSP90B1,CPZ,WDR91,PNKP,PDE11AL,KIF1AB,MAP4L,APBB2B,KATNA1,SORBS1,SYTL2B,UBL3A,FGF16,SMARCA4,TAF3,PGFB,HOMER3B,AP2B1,MTA1,NPAS4A,RPAP3,ZGC…
GO:MF	molecular_function	GO:0003674	FALSE	0.000837513	3.07701	13271	1164	921	18033	PTPN3,RBM27,PCBP3,TRIM23,CLN8,ERCC4,COQ7,TPRN,CPOX,DLX2A,FER,PPM1AA,MST1,TTC34,ILRUN,TOX,MLH1,MCM6,CRABP2B,POLR1A,F3A,ABCA3B,TTK,KCTD10,DYNC1LI1,PRKCG,NPL,HGFA,ARL4D,TRMT1,TIMM17A,NSUN3,AKIRIN1,MFN2,NARS1,PRKAB1A,MLEC,MMP23B,LRRC8DB,GTF3AB,CHAF1B,GUCY1A2,GAS7A,RHBDL3,MTG2,NMT1A,PIK3AP1,ILK,HPSE2,PDLIM3A,LDB3B,CLDN5A,SI:CH211-117C9.2,UBE2QL1,PGPEP1,VEZF1A,CPT1CB,TRIM3B,UNC13A,NUP93,PTPRC,STK17AL,S…
GO:MF	actin binding	GO:0003779	FALSE	0.000843809	3.07376	201	1164	31	18033	GAS7A,CAPZB,ABRAA,EVLB,SSH1A,PPP1R9ALB,CAPGB,EVLA,XIRP2A,MYOZ2A,GAS2B,TPM4A,PPP1R9ALA,PFN2,PARVG,ENAH,INF2,MYHB,WASF1,ARPC5B,MYO1CA,IQGAP2,XIRP2B,SYNPO2L,ESPN,ACTN3B,DAAM1B,COTL1,MPRIP,VILL,HIP1RB
GO:MF	adenyl nucleotide binding	GO:0030554	FALSE	0.000843809	3.07376	1208	1164	117	18033	FER,MLH1,MCM6,ABCA3B,TTK,DYNC1LI1,PRKCG,NARS1,ILK,STK17AL,MAPKAPK2B,NOL9,ATP13A2,DDX54,SLC22A4,ACLY,PKN2,BAG5,PIP5K1CB,GRK3,HSP90B1,PAICS,ATP2A3,KIF1AB,RUVBL2,KATNA1,YARS1,SMARCA4,STK16,PRKCHA,ATP7B,CDK21,SMARCA4A,APAF1,ACBD6,ASS1,ACBD3,CAMK2D2,RET,ZGC:136929,BMPR1BB,AKT3B,HK2,ME2,ATP1A1A.4,LCK,DHX40,PFKPB,KIF14,RTEL1,MAP3K12,IDH3G,EP400,CSNK1G2B,ABCB10,KIFC3,TIE1,GART,SNRKB,SMC4,MAP4K3A,NAT10,SA…
GO:MF	adenyl ribonucleotide binding	GO:0032559	FALSE	0.00137339	2.86221	1136	1164	110	18033	FER,MLH1,MCM6,ABCA3B,TTK,DYNC1LI1,PRKCG,NARS1,ILK,STK17AL,MAPKAPK2B,NOL9,ATP13A2,DDX54,SLC22A4,ACLY,PKN2,PIP5K1CB,GRK3,HSP90B1,PAICS,ATP2A3,KIF1AB,RUVBL2,KATNA1,YARS1,SMARCA4,STK16,PRKCHA,ATP7B,CDK21,SMARCA4A,APAF1,ACBD6,ASS1,ACBD3,CAMK2D2,RET,BMPR1BB,AKT3B,HK2,ATP1A1A.4,LCK,DHX40,PFKPB,KIF14,RTEL1,MAP3K12,EP400,CSNK1G2B,ABCB10,KIFC3,TIE1,GART,SNRKB,SMC4,MAP4K3A,NAT10,SARS1,TRIB3,DDX6,FIGNL1,AATK…
GO:MF	nucleotide binding	GO:0000166	FALSE	0.00154782	2.81028	1606	1164	145	18033	TRIM23,FER,MLH1,MCM6,ABCA3B,TTK,DYNC1LI1,PRKCG,ARL4D,MFN2,NARS1,MTG2,ILK,STK17AL,MAPKAPK2B,NOL9,ATP13A2,MFHAS1,DDX54,SLC22A4,ACLY,PKN2,BAG5,PIP5K1CB,GRK3,HSP90B1,PAICS,ATP2A3,KIF1AB,RUVBL2,KATNA1,YARS1,SMARCA4,STK16,SEPT12,PRKCHA,ATP7B,CDK21,SMARCA4A,APAF1,ACBD6,ASS1,ACBD3,CAMK2D2,RET,ATL3,ZGC:136929,BMPR1BB,AKT3B,HK2,GTPBP3,ME2,ATP1A1A.4,LCK,DHX40,REM2,PFKPB,KIF14,RTEL1,MAP3K12,IDH3G,SQOR,EP400,…
GO:MF	carbohydrate derivative binding	GO:0097367	FALSE	0.00154782	2.81028	1520	1164	139	18033	TRIM23,FER,MLH1,MCM6,ABCA3B,TTK,DYNC1LI1,PRKCG,ARL4D,MFN2,NARS1,MTG2,ILK,STK17AL,MAPKAPK2B,NOL9,ATP13A2,DDX54,SLC22A4,ACLY,PKN2,PIP5K1CB,GRK3,HSP90B1,PAICS,ATP2A3,KIF1AB,RUVBL2,KATNA1,YARS1,SMARCA4,STK16,SEPT12,PRKCHA,ATP7B,CDK21,SMARCA4A,APAF1,ACBD6,VCANA,ASS1,ACBD3,CAMK2D2,RET,ATL3,BMPR1BB,AKT3B,HK2,GTPBP3,BCAN,ATP1A1A.4,LCK,DHX40,REM2,PFKPB,LRPAP1,KIF14,RTEL1,MAP3K12,EP400,CSNK1G2B,ABCB10,SI:C…
GO:MF	nucleoside phosphate binding	GO:1901265	FALSE	0.00154782	2.81028	1606	1164	145	18033	TRIM23,FER,MLH1,MCM6,ABCA3B,TTK,DYNC1LI1,PRKCG,ARL4D,MFN2,NARS1,MTG2,ILK,STK17AL,MAPKAPK2B,NOL9,ATP13A2,MFHAS1,DDX54,SLC22A4,ACLY,PKN2,BAG5,PIP5K1CB,GRK3,HSP90B1,PAICS,ATP2A3,KIF1AB,RUVBL2,KATNA1,YARS1,SMARCA4,STK16,SEPT12,PRKCHA,ATP7B,CDK21,SMARCA4A,APAF1,ACBD6,ASS1,ACBD3,CAMK2D2,RET,ATL3,ZGC:136929,BMPR1BB,AKT3B,HK2,GTPBP3,ME2,ATP1A1A.4,LCK,DHX40,REM2,PFKPB,KIF14,RTEL1,MAP3K12,IDH3G,SQOR,EP400,…
GO:MF	purine nucleotide binding	GO:0017076	FALSE	0.00180987	2.74235	1521	1164	138	18033	TRIM23,FER,MLH1,MCM6,ABCA3B,TTK,DYNC1LI1,PRKCG,ARL4D,MFN2,NARS1,MTG2,ILK,STK17AL,MAPKAPK2B,NOL9,ATP13A2,DDX54,SLC22A4,ACLY,PKN2,BAG5,PIP5K1CB,GRK3,HSP90B1,PAICS,ATP2A3,KIF1AB,RUVBL2,KATNA1,YARS1,SMARCA4,STK16,SEPT12,PRKCHA,ATP7B,CDK21,SMARCA4A,APAF1,ACBD6,ASS1,ACBD3,CAMK2D2,RET,ATL3,ZGC:136929,BMPR1BB,AKT3B,HK2,GTPBP3,ME2,ATP1A1A.4,LCK,DHX40,REM2,PFKPB,KIF14,RTEL1,MAP3K12,IDH3G,EP400,CSNK1G2B,ABC…
GO:MF	inorganic anion transmembrane transporter activity	GO:0015103	TRUE	0.00182533	2.73866	85	1164	17	18033	SI:CH211-117C9.2,SLC6A1A,SLC4A1A,CLIC4,ANKHA,SLC26A5,SLC37A1,CLCN5B,SLC4A2B,SLC4A8,SLC12A1,SLC4A7,SLC26A6L,GABRR1,GABRA6B,SLC6A1B,SLC12A6
GO:MF	catalytic activity	GO:0003824	FALSE	0.00182533	2.73866	4312	1164	337	18033	PTPN3,TRIM23,ERCC4,COQ7,CPOX,FER,PPM1AA,MST1,MLH1,MCM6,POLR1A,ABCA3B,TTK,KCTD10,PRKCG,NPL,HGFA,ARL4D,TRMT1,NSUN3,MFN2,NARS1,MMP23B,GUCY1A2,RHBDL3,MTG2,NMT1A,ILK,HPSE2,UBE2QL1,PGPEP1,CPT1CB,PTPRC,STK17AL,MAPKAPK2B,NOL9,ATP13A2,UAP1,CANT1B,DDX54,ACLY,RNF165B,PKN2,HDAC1,ZGC:158263,PYROXD2,SI:CH1073-396H14.1,SSH1A,PIP5K1CB,KDM5BA,LYZ,METTL4,GRK3,HSP90B1,PI4K2B,CPZ,ACE,PAICS,PNKP,PDE9A,ATP2A3,PDE11AL,…
GO:MF	ATP binding	GO:0005524	FALSE	0.00194689	2.71066	1125	1164	107	18033	FER,MLH1,MCM6,ABCA3B,TTK,DYNC1LI1,PRKCG,NARS1,ILK,STK17AL,MAPKAPK2B,NOL9,ATP13A2,DDX54,SLC22A4,ACLY,PKN2,PIP5K1CB,GRK3,HSP90B1,PAICS,ATP2A3,KIF1AB,RUVBL2,KATNA1,YARS1,SMARCA4,STK16,PRKCHA,ATP7B,CDK21,SMARCA4A,ASS1,CAMK2D2,RET,BMPR1BB,AKT3B,HK2,ATP1A1A.4,LCK,DHX40,PFKPB,KIF14,RTEL1,MAP3K12,EP400,CSNK1G2B,ABCB10,KIFC3,TIE1,GART,SNRKB,SMC4,MAP4K3A,NAT10,SARS1,TRIB3,DDX6,FIGNL1,AATKB,DNAH5,DDX3XA,PIM…
GO:MF	secondary active transmembrane transporter activity	GO:0015291	TRUE	0.00195144	2.70965	123	1164	21	18033	SI:CH211-117C9.2,SLC6A1A,SLC4A1A,ANKHA,SLC26A5,SLC37A1,SLC24A4B,SLCO3A1,SLCO2B1,SLC24A2,SLC4A2B,SLC9A6B,SLC4A8,SLC12A1,SLC4A7,SLC26A6L,SLC9A8,SLC6A1B,SLC12A6,SI:CH211-283G2.1,SLC1A7A
GO:MF	small molecule binding	GO:0036094	FALSE	0.00195144	2.70965	1737	1164	153	18033	TRIM23,FER,MLH1,MCM6,ABCA3B,TTK,DYNC1LI1,PRKCG,ARL4D,MFN2,NARS1,MTG2,ILK,STK17AL,MAPKAPK2B,NOL9,ATP13A2,MFHAS1,DDX54,SLC22A4,ACLY,PKN2,BAG5,PIP5K1CB,GRK3,HSP90B1,PAICS,ATP2A3,KIF1AB,RUVBL2,KATNA1,YARS1,SMARCA4,STK16,SEPT12,PRKCHA,ATP7B,CDK21,SMARCA4A,APAF1,ACBD6,ASS1,ACBD3,CAMK2D2,RET,ATL3,ZGC:136929,BMPR1BB,AKT3B,HK2,GTPBP3,ME2,AADAT,ATP1A1A.4,LCK,DHX40,REM2,PFKPB,KIF14,RTEL1,MAP3K12,IDH3G,SQOR,…
GO:MF	purine ribonucleotide binding	GO:0032555	FALSE	0.00195144	2.70965	1445	1164	131	18033	TRIM23,FER,MLH1,MCM6,ABCA3B,TTK,DYNC1LI1,PRKCG,ARL4D,MFN2,NARS1,MTG2,ILK,STK17AL,MAPKAPK2B,NOL9,ATP13A2,DDX54,SLC22A4,ACLY,PKN2,PIP5K1CB,GRK3,HSP90B1,PAICS,ATP2A3,KIF1AB,RUVBL2,KATNA1,YARS1,SMARCA4,STK16,SEPT12,PRKCHA,ATP7B,CDK21,SMARCA4A,APAF1,ACBD6,ASS1,ACBD3,CAMK2D2,RET,ATL3,BMPR1BB,AKT3B,HK2,GTPBP3,ATP1A1A.4,LCK,DHX40,REM2,PFKPB,KIF14,RTEL1,MAP3K12,EP400,CSNK1G2B,ABCB10,SI:CABZ01085950.1,KIFC…
GO:MF	ribonucleotide binding	GO:0032553	FALSE	0.00195144	2.70965	1457	1164	132	18033	TRIM23,FER,MLH1,MCM6,ABCA3B,TTK,DYNC1LI1,PRKCG,ARL4D,MFN2,NARS1,MTG2,ILK,STK17AL,MAPKAPK2B,NOL9,ATP13A2,DDX54,SLC22A4,ACLY,PKN2,PIP5K1CB,GRK3,HSP90B1,PAICS,ATP2A3,KIF1AB,RUVBL2,KATNA1,YARS1,SMARCA4,STK16,SEPT12,PRKCHA,ATP7B,CDK21,SMARCA4A,APAF1,ACBD6,ASS1,ACBD3,CAMK2D2,RET,ATL3,BMPR1BB,AKT3B,HK2,GTPBP3,ATP1A1A.4,LCK,DHX40,REM2,PFKPB,KIF14,RTEL1,MAP3K12,EP400,CSNK1G2B,ABCB10,SI:CABZ01085950.1,KIFC…
GO:MF	anion binding	GO:0043168	FALSE	0.00222782	2.65212	1652	1164	146	18033	TRIM23,FER,MLH1,MCM6,ABCA3B,TTK,DYNC1LI1,PRKCG,ARL4D,MFN2,NARS1,MTG2,ILK,STK17AL,MAPKAPK2B,NOL9,ATP13A2,DDX54,SLC22A4,ACLY,PKN2,PIP5K1CB,GRK3,HSP90B1,PAICS,ATP2A3,KIF1AB,RUVBL2,KATNA1,YARS1,SMARCA4,STK16,SEPT12,PRKCHA,ATP7B,CDK21,SMARCA4A,APAF1,ACBD6,ASS1,ACBD3,CAMK2D2,RET,ATL3,BMPR1BB,AKT3B,HK2,GTPBP3,AADAT,ATP1A1A.4,LCK,DHX40,REM2,PFKPB,SNX14,KIF14,RTEL1,MAP3K12,SQOR,EP400,CSNK1G2B,ABCB10,SI:CA…
GO:MF	cytoskeletal protein binding	GO:0008092	FALSE	0.00306379	2.51374	370	1164	44	18033	GAS7A,CAPZB,ABRAA,EVLB,SSH1A,KIF1AB,MAP4L,KATNA1,PPP1R9ALB,CAPGB,EVLA,STXBP5B,XIRP2A,MYOZ2A,KIF14,KIFC3,GAS2B,TPM4A,PPP1R9ALA,PFN2,PARVG,MAPRE2,ENAH,INF2,MYHB,TMOD1,CLSTN3,WASF1,ARPC5B,MYO1CA,IQGAP2,XIRP2B,SYNPO2L,ESPN,ACTN3B,DNM2A,DAAM1B,EPB41L5,COTL1,EML3,MPRIP,VILL,HIP1RB,SI:CH211-257P13.3
GO:MF	active transmembrane transporter activity	GO:0022804	FALSE	0.00354616	2.45024	220	1164	30	18033	ABCA3B,SI:CH211-117C9.2,ATP13A2,SLC6A1A,SLC4A1A,ATP2A3,ANKHA,SLC26A5,SLC37A1,ATP7B,ATP1A1A.4,SLC24A4B,SLCO3A1,ABCB10,SLCO2B1,SLC24A2,SLC4A2B,SLC9A6B,SLC4A8,ATP2A1,ABCC1,SLC12A1,SLC4A7,SLC26A6L,SLC9A8,SLC6A1B,SLC12A6,UQCRB,SI:CH211-283G2.1,SLC1A7A
GO:MF	purine ribonucleoside triphosphate binding	GO:0035639	FALSE	0.00354616	2.45024	1431	1164	128	18033	TRIM23,FER,MLH1,MCM6,ABCA3B,TTK,DYNC1LI1,PRKCG,ARL4D,MFN2,NARS1,MTG2,ILK,STK17AL,MAPKAPK2B,NOL9,ATP13A2,DDX54,SLC22A4,ACLY,PKN2,PIP5K1CB,GRK3,HSP90B1,PAICS,ATP2A3,KIF1AB,RUVBL2,KATNA1,YARS1,SMARCA4,STK16,SEPT12,PRKCHA,ATP7B,CDK21,SMARCA4A,ASS1,CAMK2D2,RET,ATL3,BMPR1BB,AKT3B,HK2,GTPBP3,ATP1A1A.4,LCK,DHX40,REM2,PFKPB,KIF14,RTEL1,MAP3K12,EP400,CSNK1G2B,ABCB10,SI:CABZ01085950.1,KIFC3,TIE1,GART,DNM1A,…
GO:MF	transmembrane receptor protein tyrosine kinase adaptor activity	GO:0005068	TRUE	0.0109066	1.96231	3	1164	3	18033	FRS3,GAB2,FRS2B
GO:MF	monoatomic anion transmembrane transporter activity	GO:0008509	TRUE	0.0188081	1.72565	79	1164	14	18033	SI:CH211-117C9.2,SLC6A1A,SLC4A1A,CLIC4,SI:CH73-390B10.2,CLCN5B,SLC4A2B,SLC4A8,SLC12A1,SLC4A7,GABRR1,GABRA6B,SLC6A1B,SLC12A6
GO:MF	actin filament binding	GO:0051015	FALSE	0.0191926	1.71687	98	1164	16	18033	GAS7A,PPP1R9ALB,CAPGB,XIRP2A,GAS2B,TPM4A,PPP1R9ALA,MYHB,ARPC5B,IQGAP2,XIRP2B,ESPN,ACTN3B,MPRIP,VILL,HIP1RB
GO:BP	biological_process	GO:0008150	TRUE	7.89123e-11	10.1029	10408	1164	793	18033	PES,PTPN3,RBM27,PCBP3,TRIM23,CLN8,ERCC4,COQ7,CPOX,DLX2A,FER,PPM1AA,MST1,TOX,MLH1,MCM6,POLR1A,F3A,ABCA3B,TTK,LAMTOR5,KCTD10,DYNC1LI1,PRKCG,HGFA,ARL4D,PHAX,TRMT1,TIMM17A,NSUN3,AKIRIN1,MFN2,BADB,NARS1,MMP23B,GTF3AB,CHAF1B,GUCY1A2,GAS7A,STXBP1B,MTG2,NMT1A,ILK,SI:CH211-117C9.2,UBE2QL1,PGPEP1,VEZF1A,CPT1CB,UNC13A,NUP93,JPH3,PTPRC,STK17AL,TAF11,MAPKAPK2B,NOL9,CXCR4A,ATP13A2,TEX2,RGS12B,UAP1,COG5,CBARPB,…
GO:BP	regulation of biological process	GO:0050789	FALSE	9.17244e-08	7.03752	3921	1164	343	18033	PCBP3,DLX2A,FER,PPM1AA,TOX,LAMTOR5,KCTD10,DYNC1LI1,HGFA,AKIRIN1,BADB,GUCY1A2,ILK,VEZF1A,UNC13A,JPH3,STK17AL,TAF11,MAPKAPK2B,CXCR4A,RGS12B,CBARPB,FAM83FB,PKIG,CAPZB,GALR2A,ABRAA,PHF20A,ADNP2B,ORA3,MFHAS1,CACNG4B,ADNPB,FGL1,PKN2,HDAC1,GRHL3,SOCS3A,BAG5,CCR6B,SSH1A,GRK3,RELA,WDR91,PDE9A,PDE11AL,HTR2CL2,ATF4A,SMARCA4,TAF3,PGFB,HOMER3B,MTA1,GPR6,CABLES1,ADGRG2A,AFAP1L2,P2RY10,CDK21,AFF4,SMARCA4A,SH2B3…
GO:BP	biological regulation	GO:0065007	FALSE	9.17244e-08	7.03752	4064	1164	354	18033	PCBP3,DLX2A,FER,PPM1AA,TOX,F3A,LAMTOR5,KCTD10,DYNC1LI1,HGFA,AKIRIN1,BADB,GUCY1A2,ILK,VEZF1A,UNC13A,JPH3,STK17AL,TAF11,MAPKAPK2B,CXCR4A,RGS12B,CBARPB,FAM83FB,PKIG,CAPZB,GALR2A,ABRAA,PHF20A,ADNP2B,ORA3,MFHAS1,CACNG4B,ADNPB,FGL1,PKN2,HDAC1,GRHL3,SOCS3A,BAG5,CCR6B,SSH1A,GRK3,RELA,WDR91,PDE9A,PDE11AL,HTR2CL2,ATF4A,SMARCA4,TAF3,PGFB,HOMER3B,MTA1,GPR6,CABLES1,ADGRG2A,AFAP1L2,P2RY10,CDK21,AFF4,SMARCA4A,S…
GO:BP	regulation of cellular process	GO:0050794	FALSE	2.65626e-07	6.57573	3741	1164	327	18033	PCBP3,DLX2A,FER,PPM1AA,TOX,LAMTOR5,KCTD10,DYNC1LI1,HGFA,AKIRIN1,BADB,GUCY1A2,ILK,VEZF1A,JPH3,STK17AL,TAF11,MAPKAPK2B,CXCR4A,RGS12B,CBARPB,FAM83FB,PKIG,CAPZB,GALR2A,ABRAA,PHF20A,ADNP2B,ORA3,MFHAS1,CACNG4B,ADNPB,FGL1,PKN2,HDAC1,GRHL3,SOCS3A,BAG5,CCR6B,SSH1A,GRK3,RELA,WDR91,PDE9A,PDE11AL,HTR2CL2,ATF4A,SMARCA4,TAF3,PGFB,HOMER3B,MTA1,GPR6,CABLES1,ADGRG2A,AFAP1L2,P2RY10,CDK21,AFF4,SMARCA4A,SH2B3,APAF1,…
GO:BP	cellular process	GO:0009987	FALSE	1.07151e-05	4.97	9019	1164	673	18033	PES,PTPN3,RBM27,PCBP3,TRIM23,ERCC4,COQ7,CPOX,DLX2A,FER,PPM1AA,TOX,MLH1,MCM6,POLR1A,ABCA3B,TTK,LAMTOR5,KCTD10,DYNC1LI1,PRKCG,HGFA,ARL4D,PHAX,TRMT1,TIMM17A,NSUN3,AKIRIN1,MFN2,BADB,NARS1,CHAF1B,GUCY1A2,GAS7A,STXBP1B,MTG2,NMT1A,ILK,SI:CH211-117C9.2,VEZF1A,CPT1CB,UNC13A,NUP93,JPH3,PTPRC,STK17AL,TAF11,MAPKAPK2B,NOL9,CXCR4A,RGS12B,UAP1,COG5,CBARPB,FAM83FB,ORC3,PKIG,SLC6A1A,SNX33,CAPZB,GALR2A,SI:CH211-26…
GO:BP	actin filament organization	GO:0007015	FALSE	0.00104533	2.98075	148	1164	26	18033	GAS7A,CAPZB,EVLB,SSH1A,PPP1R9ALB,EVLA,XIRP2A,GAS2B,ARHGAP25,TPM4A,PPP1R9ALA,PFN2,ENAH,TMOD1,CDC42EP1A,ARPC5B,IQGAP2,XIRP2B,PACSIN1B,SYNPO2L,ESPN,FHDC1,CYFIP2,ARFIP1,HIP1RB,KANK3
GO:BP	actin filament-based process	GO:0030029	FALSE	0.00104533	2.98075	234	1164	35	18033	GAS7A,CAPZB,EVLB,SSH1A,PPP1R9ALB,EVLA,XIRP2A,SETD3,SCN4BA,AMOT,GAS2B,ARHGAP25,TPM4A,PPP1R9ALA,PFN2,ENAH,INF2,TMOD1,CDC42EP1A,WASF1,ARPC5B,AMOTL2B,IQGAP2,XIRP2B,PACSIN1B,SYNPO2L,ESPN,ACTN3B,DESMA,DAAM1B,FHDC1,CYFIP2,ARFIP1,HIP1RB,KANK3
GO:BP	cytoskeleton organization	GO:0007010	FALSE	0.00119673	2.92201	386	1164	49	18033	DYNC1LI1,GAS7A,CAPZB,EVLB,SSH1A,MAP4L,KATNA1,PPP1R9ALB,EVLA,XIRP2A,SETD3,DSPB,AMOT,GAS2B,ARHGAP25,LZTS2A,TPM4A,PPP1R9ALA,FIGNL1,SPICE1,PKP1B,PFN2,MAPRE2,ENAH,INF2,TMOD1,CCDC40,CDC42EP1A,WASF1,ARPC5B,AMOTL2B,IQGAP2,XIRP2B,PACSIN1B,SYNPO2L,ARMC2,ESPN,RTTN,ACTN3B,DESMA,STRIP2,DAAM1B,EML3,FHDC1,CYFIP2,VILL,ARFIP1,HIP1RB,KANK3
GO:BP	actin cytoskeleton organization	GO:0030036	FALSE	0.00119673	2.92201	227	1164	34	18033	GAS7A,CAPZB,EVLB,SSH1A,PPP1R9ALB,EVLA,XIRP2A,SETD3,AMOT,GAS2B,ARHGAP25,TPM4A,PPP1R9ALA,PFN2,ENAH,INF2,TMOD1,CDC42EP1A,WASF1,ARPC5B,AMOTL2B,IQGAP2,XIRP2B,PACSIN1B,SYNPO2L,ESPN,ACTN3B,DESMA,DAAM1B,FHDC1,CYFIP2,ARFIP1,HIP1RB,KANK3
GO:BP	hemopoiesis	GO:0030097	FALSE	0.00119673	2.92201	143	1164	25	18033	FER,TOX,MFN2,NOL9,ADNP2B,ADNPB,HDAC1,TAF3,CCL25B,TET3,STAG2B,PTPN9A,NR3C1,ABCB10,RPL22,SNRKB,KRAS,SPI1B,CICB,SMOX,TRIM2A,EPAS1B,ELAVL1A,SMARCD2,CDX4
GO:BP	response to stimulus	GO:0050896	FALSE	0.0013148	2.88114	2503	1164	214	18033	ERCC4,FER,PPM1AA,MLH1,F3A,KCTD10,HGFA,AKIRIN1,BADB,GUCY1A2,ILK,STK17AL,MAPKAPK2B,CXCR4A,RGS12B,FAM83FB,GALR2A,ABRAA,ORA3,MFHAS1,CACNG4B,FGL1,PKN2,HDAC1,SOCS3A,CCR6B,GRK3,HSP90B1,RELA,PNKP,PDE9A,PDE11AL,HTR2CL2,PGFB,HOMER3B,MTA1,GPR6,ADGRG2A,AFAP1L2,P2RY10,CDK21,SH2B3,APAF1,CCL25B,SI:DKEY-183J2.10,RRP8,USP10,ASB15,HRH2A,GLIS3,CASQ1A,PPP1R9ALB,BMPR1BB,SORT1B,AKT3B,ARNT,TET3,ARHGDIA,FAM83FA,CALY,HDA…
GO:BP	cellular response to stimulus	GO:0051716	FALSE	0.00132563	2.87758	2249	1164	195	18033	ERCC4,FER,PPM1AA,MLH1,KCTD10,HGFA,AKIRIN1,BADB,GUCY1A2,ILK,STK17AL,MAPKAPK2B,CXCR4A,RGS12B,FAM83FB,GALR2A,ABRAA,ORA3,MFHAS1,CACNG4B,PKN2,HDAC1,SOCS3A,CCR6B,GRK3,HSP90B1,RELA,PNKP,PDE9A,PDE11AL,HTR2CL2,PGFB,HOMER3B,MTA1,GPR6,ADGRG2A,AFAP1L2,P2RY10,CDK21,SH2B3,APAF1,CCL25B,SI:DKEY-183J2.10,RRP8,USP10,ASB15,HRH2A,GLIS3,CASQ1A,PPP1R9ALB,BMPR1BB,SORT1B,AKT3B,ARNT,TET3,ARHGDIA,FAM83FA,CALY,PDE6A,RTEL1,…
GO:BP	regulation of macromolecule metabolic process	GO:0060255	FALSE	0.00132563	2.87758	1563	1164	144	18033	PCBP3,DLX2A,TOX,LAMTOR5,KCTD10,AKIRIN1,VEZF1A,TAF11,PKIG,PHF20A,ADNP2B,ADNPB,HDAC1,GRHL3,BAG5,RELA,ATF4A,SMARCA4,TAF3,PGFB,MTA1,AFAP1L2,CDK21,AFF4,SMARCA4A,CTR9,MED13B,RC3H2,RRP8,SUPT4H1,SI:CH211-79K12.2,GLIS3,HNF4A,ZGC:153115,ZGC:136929,CCNJ,ARNT,TET3,MAFB,IGF2BP2A,AFF3,HDAC4,CRTC1,FUBP3,ZNF410,NR3C1,TENT5AB,ABCB10,NR2F5,SI:CH1073-335M2.2,ZC3H14,RPL22,CREB3L3A,SMARCD3B,TLX3,DEAF1,SP6,TBXTA,ARNT2…
GO:BP	regulation of metabolic process	GO:0019222	FALSE	0.00150605	2.82216	1637	1164	149	18033	PCBP3,DLX2A,TOX,LAMTOR5,KCTD10,AKIRIN1,VEZF1A,TAF11,PKIG,PHF20A,ADNP2B,ADNPB,HDAC1,GRHL3,BAG5,RELA,WDR91,ATF4A,SMARCA4,TAF3,PGFB,MTA1,AFAP1L2,CDK21,AFF4,SMARCA4A,CTR9,MED13B,RC3H2,RRP8,SUPT4H1,USP10,SI:CH211-79K12.2,GLIS3,HNF4A,ZGC:153115,ZGC:136929,CCNJ,ARNT,TET3,MAFB,IGF2BP2A,AFF3,HDAC4,CRTC1,FUBP3,ZNF410,NR3C1,TENT5AB,ABCB10,NR2F5,SI:CH1073-335M2.2,ZC3H14,RPL22,CREB3L3A,SMARCD3B,TLX3,DEAF1,SP6…
GO:BP	developmental process	GO:0032502	FALSE	0.00161496	2.79184	1628	1164	148	18033	PTPN3,FER,PPM1AA,TOX,POLR1A,KCTD10,DYNC1LI1,HGFA,AKIRIN1,MFN2,CHAF1B,GAS7A,ILK,NOL9,ILDR2,ADNP2B,ADNPB,PKN2,PIBF1,HDAC1,GOLGA2,GRK3,HSP90B1,RELA,PAICS,MAP4L,SYTL2B,TAF3,PGFB,AFAP1L2,CDK21,CCL25B,CTR9,VCANA,GLIS3,PPP1R9ALB,ZGC:153115,PLAT,CAVIN1B,TET3,IGF2BP2A,STAG2B,KIF14,HDAC4,PDE6A,MACC1,PTPN9A,WNT5A,TMEM234,NR3C1,ABCB10,RPL22,TIE1,SMARCD3B,SGCG,SNRKB,AMOT,KRAS,USP19,LZTS2A,SPI1B,ESRRGA,TPM4A,L…
GO:BP	cell communication	GO:0007154	FALSE	0.00199557	2.69993	2055	1164	179	18033	FER,PPM1AA,KCTD10,HGFA,GUCY1A2,ILK,UNC13A,JPH3,STK17AL,MAPKAPK2B,CXCR4A,RGS12B,FAM83FB,GALR2A,ABRAA,ORA3,MFHAS1,CACNG4B,PKN2,HDAC1,SOCS3A,CCR6B,GRK3,RELA,PDE9A,PDE11AL,HTR2CL2,PGFB,HOMER3B,GPR6,ADGRG2A,AFAP1L2,P2RY10,CDK21,SH2B3,APAF1,CCL25B,SI:DKEY-183J2.10,RRP8,USP10,ASB15,HRH2A,GLIS3,CASQ1A,PPP1R9ALB,ITGB4,BMPR1BB,AKT3B,ARNT,TET3,ARHGDIA,FAM83FA,CALY,PDE6A,WNT5A,NR3C1,MAP3K12,CSNK1G2B,PAG1,SIP…
GO:BP	regulation of cellular metabolic process	GO:0031323	FALSE	0.00199557	2.69993	1558	1164	142	18033	PCBP3,DLX2A,TOX,KCTD10,AKIRIN1,VEZF1A,TAF11,PKIG,PHF20A,ADNP2B,ADNPB,HDAC1,GRHL3,RELA,WDR91,ATF4A,SMARCA4,TAF3,PGFB,MTA1,AFAP1L2,CDK21,AFF4,SMARCA4A,CTR9,MED13B,RC3H2,RRP8,SUPT4H1,USP10,SI:CH211-79K12.2,GLIS3,HNF4A,ZGC:153115,ZGC:136929,CCNJ,ARNT,TET3,MAFB,IGF2BP2A,AFF3,HDAC4,CRTC1,FUBP3,ZNF410,NR3C1,TENT5AB,ABCB10,NR2F5,SI:CH1073-335M2.2,ZC3H14,RPL22,CREB3L3A,SMARCD3B,TLX3,DEAF1,SP6,TBXTA,ARNT2,…
GO:BP	macromolecule modification	GO:0043412	TRUE	0.00234727	2.62944	1460	1164	134	18033	PTPN3,FER,PPM1AA,TTK,KCTD10,PRKCG,TRMT1,NSUN3,NMT1A,ILK,UBE2QL1,PTPRC,STK17AL,MAPKAPK2B,PKIG,TULP4A,PKN2,HDAC1,BAG5,SSH1A,METTL4,GRK3,USP33,PGFB,DPH2,MTA1,PIGS,STK16,PRKCHA,CDK21,RPN1,CTR9,CAMK2D2,PTPN9B,USP10,ASB15,PDF,RET,BMPR1BB,CCNJ,AKT3B,TET3,GTPBP3,ARIH1,SPSB1,USP47,LCK,USP45,SETD3,HDAC4,PPM1LA,ADAD2,MAN2A2,PTPN9A,RNF38,MAP3K12,CSNK1G2B,TIE1,USP3,SNRKB,NSUN2,MAP4K3A,HHAT,USP19,ZGC:92907,TRI…
GO:BP	signal transduction	GO:0007165	FALSE	0.00251156	2.60006	1906	1164	167	18033	FER,PPM1AA,KCTD10,HGFA,GUCY1A2,ILK,STK17AL,MAPKAPK2B,CXCR4A,RGS12B,FAM83FB,GALR2A,ABRAA,ORA3,MFHAS1,CACNG4B,PKN2,HDAC1,SOCS3A,CCR6B,GRK3,RELA,PDE9A,PDE11AL,HTR2CL2,PGFB,HOMER3B,GPR6,ADGRG2A,AFAP1L2,P2RY10,CDK21,SH2B3,APAF1,CCL25B,SI:DKEY-183J2.10,USP10,ASB15,HRH2A,GLIS3,CASQ1A,PPP1R9ALB,BMPR1BB,AKT3B,ARNT,TET3,ARHGDIA,FAM83FA,CALY,PDE6A,WNT5A,NR3C1,MAP3K12,CSNK1G2B,PAG1,SIPA1L1,SNRKB,AMOT,DVL2,MA…
GO:BP	regulation of macromolecule biosynthetic process	GO:0010556	FALSE	0.00251156	2.60006	1399	1164	129	18033	PCBP3,DLX2A,TOX,KCTD10,AKIRIN1,VEZF1A,TAF11,PHF20A,ADNP2B,ADNPB,HDAC1,GRHL3,RELA,ATF4A,SMARCA4,TAF3,MTA1,AFAP1L2,CDK21,AFF4,SMARCA4A,CTR9,MED13B,RC3H2,RRP8,SUPT4H1,SI:CH211-79K12.2,GLIS3,HNF4A,ZGC:153115,ZGC:136929,ARNT,TET3,MAFB,IGF2BP2A,AFF3,HDAC4,CRTC1,FUBP3,ZNF410,NR3C1,TENT5AB,ABCB10,NR2F5,SI:CH1073-335M2.2,ZC3H14,RPL22,CREB3L3A,SMARCD3B,TLX3,DEAF1,SP6,TBXTA,ARNT2,GLI2B,BICRAL,SPI1B,MTERF1,E…
GO:BP	signaling	GO:0023052	FALSE	0.00252879	2.59709	2024	1164	175	18033	FER,PPM1AA,KCTD10,HGFA,GUCY1A2,ILK,UNC13A,JPH3,STK17AL,MAPKAPK2B,CXCR4A,RGS12B,FAM83FB,GALR2A,ABRAA,ORA3,MFHAS1,CACNG4B,PKN2,HDAC1,SOCS3A,CCR6B,GRK3,RELA,PDE9A,PDE11AL,HTR2CL2,PGFB,HOMER3B,GPR6,ADGRG2A,AFAP1L2,P2RY10,CDK21,SH2B3,APAF1,CCL25B,SI:DKEY-183J2.10,USP10,ASB15,HRH2A,GLIS3,CASQ1A,PPP1R9ALB,BMPR1BB,AKT3B,ARNT,TET3,ARHGDIA,FAM83FA,CALY,PDE6A,WNT5A,NR3C1,MAP3K12,CSNK1G2B,PAG1,SIPA1L1,SNRKB,…
GO:BP	regulation of biosynthetic process	GO:0009889	FALSE	0.00252879	2.59709	1406	1164	129	18033	PCBP3,DLX2A,TOX,KCTD10,AKIRIN1,VEZF1A,TAF11,PHF20A,ADNP2B,ADNPB,HDAC1,GRHL3,RELA,ATF4A,SMARCA4,TAF3,MTA1,AFAP1L2,CDK21,AFF4,SMARCA4A,CTR9,MED13B,RC3H2,RRP8,SUPT4H1,SI:CH211-79K12.2,GLIS3,HNF4A,ZGC:153115,ZGC:136929,ARNT,TET3,MAFB,IGF2BP2A,AFF3,HDAC4,CRTC1,FUBP3,ZNF410,NR3C1,TENT5AB,ABCB10,NR2F5,SI:CH1073-335M2.2,ZC3H14,RPL22,CREB3L3A,SMARCD3B,TLX3,DEAF1,SP6,TBXTA,ARNT2,GLI2B,BICRAL,SPI1B,MTERF1,E…
GO:BP	anatomical structure development	GO:0048856	FALSE	0.00252879	2.59709	1578	1164	142	18033	FER,PPM1AA,TOX,POLR1A,KCTD10,DYNC1LI1,HGFA,AKIRIN1,MFN2,CHAF1B,GAS7A,ILK,NOL9,ILDR2,ADNP2B,ADNPB,PKN2,PIBF1,HDAC1,GOLGA2,GRK3,HSP90B1,RELA,PAICS,MAP4L,SYTL2B,TAF3,PGFB,AFAP1L2,CCL25B,CTR9,VCANA,GLIS3,PPP1R9ALB,ZGC:153115,PLAT,CAVIN1B,TET3,IGF2BP2A,STAG2B,KIF14,HDAC4,PDE6A,MACC1,PTPN9A,WNT5A,TMEM234,NR3C1,ABCB10,RPL22,TIE1,SMARCD3B,SGCG,SNRKB,AMOT,KRAS,USP19,LZTS2A,SPI1B,ESRRGA,TPM4A,LGALS2A,PPP1R…
GO:BP	regulation of nitrogen compound metabolic process	GO:0051171	FALSE	0.00252879	2.59709	1458	1164	133	18033	PCBP3,DLX2A,TOX,LAMTOR5,KCTD10,AKIRIN1,VEZF1A,TAF11,PKIG,PHF20A,HDAC1,GRHL3,BAG5,RELA,ATF4A,SMARCA4,TAF3,PGFB,MTA1,AFAP1L2,SMARCA4A,CTR9,MED13B,RC3H2,RRP8,SUPT4H1,SI:CH211-79K12.2,GLIS3,HNF4A,ZGC:153115,ZGC:136929,CCNJ,ARNT,TET3,MAFB,HDAC4,CRTC1,FUBP3,ZNF410,NR3C1,TENT5AB,ABCB10,NR2F5,SI:CH1073-335M2.2,ZC3H14,RPL22,CREB3L3A,SMARCD3B,TLX3,DEAF1,SP6,TBXTA,ARNT2,GLI2B,BICRAL,SPI1B,MTERF1,ESRRGA,DMBX…
GO:BP	regulation of cellular biosynthetic process	GO:0031326	FALSE	0.00252879	2.59709	1403	1164	129	18033	PCBP3,DLX2A,TOX,KCTD10,AKIRIN1,VEZF1A,TAF11,PHF20A,ADNP2B,ADNPB,HDAC1,GRHL3,RELA,ATF4A,SMARCA4,TAF3,MTA1,AFAP1L2,CDK21,AFF4,SMARCA4A,CTR9,MED13B,RC3H2,RRP8,SUPT4H1,SI:CH211-79K12.2,GLIS3,HNF4A,ZGC:153115,ZGC:136929,ARNT,TET3,MAFB,IGF2BP2A,AFF3,HDAC4,CRTC1,FUBP3,ZNF410,NR3C1,TENT5AB,ABCB10,NR2F5,SI:CH1073-335M2.2,ZC3H14,RPL22,CREB3L3A,SMARCD3B,TLX3,DEAF1,SP6,TBXTA,ARNT2,GLI2B,BICRAL,SPI1B,MTERF1,E…
GO:BP	multicellular organismal process	GO:0032501	FALSE	0.00252879	2.59709	1592	1164	143	18033	FER,PPM1AA,POLR1A,F3A,KCTD10,DYNC1LI1,HGFA,MFN2,CHAF1B,GAS7A,ILK,NOL9,ADNP2B,ORA3,CACNG4B,ADNPB,FGL1,PKN2,PIBF1,HDAC1,GOLGA2,GRK3,HSP90B1,RELA,PAICS,MAP4L,SYTL2B,PGFB,AFAP1L2,CDK21,CTR9,VCANA,GLIS3,CASQ1A,PPP1R9ALB,ZGC:153115,CAVIN1B,TET3,IGF2BP2A,STAG2B,KIF14,HDAC4,PDE6A,MACC1,PTPN9A,WNT5A,SCN4BA,TMEM234,NR3C1,ABCB10,PAG1,RPL22,SMARCD3B,SGCG,SNRKB,AMOT,KRAS,USP19,LZTS2A,SPI1B,ESRRGA,TPM4A,LGALS2…
GO:BP	regulation of primary metabolic process	GO:0080090	FALSE	0.00319887	2.495	1483	1164	134	18033	PCBP3,DLX2A,TOX,LAMTOR5,KCTD10,AKIRIN1,VEZF1A,TAF11,PKIG,PHF20A,HDAC1,GRHL3,BAG5,RELA,ATF4A,SMARCA4,TAF3,PGFB,MTA1,AFAP1L2,SMARCA4A,CTR9,MED13B,RC3H2,RRP8,SUPT4H1,SI:CH211-79K12.2,GLIS3,HNF4A,ZGC:153115,ZGC:136929,CCNJ,ARNT,TET3,MAFB,HDAC4,CRTC1,FUBP3,ZNF410,NR3C1,TENT5AB,ABCB10,NR2F5,SI:CH1073-335M2.2,ZC3H14,RPL22,CREB3L3A,SMARCD3B,TLX3,DEAF1,SP6,TBXTA,ARNT2,GLI2B,BICRAL,SPI1B,MTERF1,ESRRGA,DMBX…
GO:BP	regulation of gene expression	GO:0010468	FALSE	0.00319887	2.495	1390	1164	127	18033	PCBP3,DLX2A,TOX,KCTD10,AKIRIN1,VEZF1A,TAF11,PHF20A,ADNP2B,ADNPB,HDAC1,GRHL3,RELA,ATF4A,SMARCA4,TAF3,MTA1,AFAP1L2,CDK21,AFF4,SMARCA4A,CTR9,MED13B,RC3H2,RRP8,SUPT4H1,SI:CH211-79K12.2,GLIS3,HNF4A,ZGC:153115,ZGC:136929,ARNT,TET3,MAFB,IGF2BP2A,AFF3,HDAC4,CRTC1,FUBP3,ZNF410,NR3C1,TENT5AB,NR2F5,SI:CH1073-335M2.2,ZC3H14,RPL22,CREB3L3A,SMARCD3B,TLX3,DEAF1,SP6,TBXTA,ARNT2,GLI2B,BICRAL,SPI1B,MTERF1,ESRRGA,D…
GO:BP	supramolecular fiber organization	GO:0097435	FALSE	0.00363028	2.44006	222	1164	31	18033	GAS7A,CAPZB,EVLB,SSH1A,PPP1R9ALB,EVLA,XIRP2A,GAS2B,ARHGAP25,TPM4A,PPP1R9ALA,PKP1B,PFN2,ENAH,TMOD1,LOXL4,SPINT1A,CDC42EP1A,ARPC5B,IQGAP2,XIRP2B,PACSIN1B,SYNPO2L,ESPN,DESMA,FHDC1,CYFIP2,ARFIP1,HIP1RB,KANK3,LUM
GO:BP	animal organ development	GO:0048513	FALSE	0.00407399	2.38998	745	1164	76	18033	PPM1AA,POLR1A,KCTD10,HGFA,CHAF1B,ILK,NOL9,ILDR2,PKN2,HDAC1,GOLGA2,GRK3,HSP90B1,PAICS,TAF3,AFAP1L2,CTR9,VCANA,GLIS3,ZGC:153115,CAVIN1B,KIF14,HDAC4,PDE6A,MACC1,PTPN9A,TMEM234,NR3C1,SMARCD3B,SGCG,SNRKB,KRAS,SPI1B,ESRRGA,TPM4A,LGALS2A,OLIG4,MAN1A2,FOXD3,DKK3B,LHB,PIM1,MAPRE2,EYA4,GADD45AA,PAFAH1B2,PRDM13,TNFRSF19,MBNL2,TAPT1A,EPYC,CICB,SMPX,IQGAP2,TECTA,BCL9,MYOG,SYNPO2L,DMRT2A,ZGC:195282,FASLG,TRIM2…
GO:BP	embryonic organ development	GO:0048568	FALSE	0.00510004	2.29243	146	1164	23	18033	POLR1A,KCTD10,CHAF1B,PKN2,GRK3,AFAP1L2,CAVIN1B,HDAC4,MACC1,PTPN9A,NR3C1,SNRKB,KRAS,MAPRE2,EYA4,CICB,BCL9,FASLG,TRIM2A,TBX3A,EPAS1B,LUM,GFPT1
GO:BP	organelle organization	GO:0006996	FALSE	0.00583615	2.23387	855	1164	84	18033	MCM6,TTK,DYNC1LI1,TIMM17A,MFN2,GAS7A,CAPZB,EVLB,PIBF1,SSH1A,GOLGA2,MAP4L,KATNA1,RRP8,PPP1R9ALB,ATL3,SORT1B,EVLA,STAG2B,XIRP2A,SETD3,RTEL1,DSPB,IFT140,AMOT,GAS2B,SMC4,DSCC1,ARHGAP25,LZTS2A,TPM4A,PPP1R9ALA,TMEM67,MAN1A2,DDX6,CHTF8,FIGNL1,AREG,SPICE1,PKP1B,IQUB,PFN2,MAPRE2,ENAH,INF2,TAPT1A,TMOD1,TANGO2,POLG,PIK3C3,CCDC40,CDC42EP1A,FBXO18,WASF1,ARPC5B,AMOTL2B,MIGA1,IQGAP2,XIRP2B,PACSIN1B,SYNPO2L,ARMC…
GO:BP	regulation of nucleobase-containing compound metabolic process	GO:0019219	FALSE	0.00815068	2.08881	1266	1164	115	18033	PCBP3,DLX2A,TOX,KCTD10,AKIRIN1,VEZF1A,TAF11,PHF20A,HDAC1,GRHL3,RELA,ATF4A,SMARCA4,TAF3,MTA1,AFAP1L2,SMARCA4A,CTR9,MED13B,RC3H2,RRP8,SUPT4H1,SI:CH211-79K12.2,GLIS3,HNF4A,ZGC:153115,ZGC:136929,ARNT,TET3,MAFB,HDAC4,CRTC1,FUBP3,ZNF410,NR3C1,TENT5AB,NR2F5,SI:CH1073-335M2.2,ZC3H14,RPL22,CREB3L3A,SMARCD3B,TLX3,DEAF1,SP6,TBXTA,ARNT2,GLI2B,BICRAL,SPI1B,MTERF1,ESRRGA,DMBX1A,OLIG4,TEAD1A,FASTKD1,FOXD3,MYBBP…
GO:BP	regulation of RNA metabolic process	GO:0051252	FALSE	0.00911176	2.0404	1244	1164	113	18033	PCBP3,DLX2A,TOX,KCTD10,AKIRIN1,VEZF1A,TAF11,PHF20A,HDAC1,GRHL3,RELA,ATF4A,SMARCA4,TAF3,MTA1,AFAP1L2,SMARCA4A,CTR9,MED13B,RC3H2,RRP8,SUPT4H1,SI:CH211-79K12.2,GLIS3,HNF4A,ZGC:153115,ZGC:136929,ARNT,TET3,MAFB,HDAC4,CRTC1,FUBP3,ZNF410,NR3C1,TENT5AB,NR2F5,SI:CH1073-335M2.2,ZC3H14,RPL22,CREB3L3A,SMARCD3B,TLX3,DEAF1,SP6,TBXTA,ARNT2,GLI2B,BICRAL,SPI1B,MTERF1,ESRRGA,DMBX1A,OLIG4,TEAD1A,FASTKD1,FOXD3,MYBBP…
GO:BP	tissue development	GO:0009888	FALSE	0.0094959	2.02246	439	1164	49	18033	FER,PPM1AA,POLR1A,KCTD10,ILK,ILDR2,HDAC1,GOLGA2,GRK3,RELA,SYTL2B,AFAP1L2,CTR9,VCANA,GLIS3,HDAC4,NR3C1,RPL22,SMARCD3B,SGCG,SNRKB,LZTS2A,ESRRGA,TPM4A,LGALS2A,TMEM67,FOXD3,EYA4,GADD45AA,TNFRSF19,TAPT1A,EPYC,SPINT1A,SMPX,IQGAP2,SYNPO2L,DMRT2A,STAT6,DNM2A,DESMA,TBX3A,DAAM1B,MUSTN1B,LATS1,CDX4,ATOH1A,E2F5,CTNND1,GFPT1
GO:BP	positive regulation of response to stimulus	GO:0048584	FALSE	0.0110956	1.95485	165	1164	24	18033	PPM1AA,AKIRIN1,MAPKAPK2B,ABRAA,PGFB,AFAP1L2,P2RY10,CCL25B,ARNT,NR3C1,CSNK1G2B,LZTS2A,LGALS2A,EYA4,BABAM1,TNFRSF19,GPATCH3,CART3,FASLG,OXSR1B,TRADD,FLCN,TLR18,F2RL2
GO:BP	positive regulation of biological process	GO:0048518	FALSE	0.0145605	1.83682	730	1164	72	18033	FER,PPM1AA,AKIRIN1,BADB,STK17AL,TAF11,MAPKAPK2B,ABRAA,CACNG4B,HDAC1,RELA,TAF3,PGFB,MTA1,AFAP1L2,P2RY10,CCL25B,VCANA,RC3H2,SUPT4H1,PDF,ZGC:136929,ARNT,TET3,EVLA,CRTC1,NR3C1,TENT5AB,CSNK1G2B,ABCB10,TBXTA,LZTS2A,BICRAL,SPI1B,LGALS2A,OLIG4,AREG,SLC24A2,PFN2,PPARDB,EYA4,BABAM1,TNFRSF19,HAPLN1B,TAPT1A,CDC42EP1A,RNF19A,ANKRD49,GPATCH3,BCL9,MRTFBA,CART3,PRKAA1,SYNPO2L,CACNG8B,PHLDA1,FASLG,OXSR1B,TBX3A,LA…
GO:BP	leukocyte chemotaxis	GO:0030595	TRUE	0.0145605	1.83682	10	1164	5	18033	AKIRIN1,PGFB,CCL25B,SPINT1A,OXSR1B
GO:BP	muscle structure development	GO:0061061	FALSE	0.0199835	1.69933	122	1164	19	18033	AKIRIN1,ILK,GOLGA2,GRK3,TAF3,SMARCD3B,TPM4A,LGALS2A,MBNL2,TMOD1,SMPX,MRTFBA,MYOG,SYNPO2L,DMRT2A,ACTN3B,DNM2A,DESMA,GFPT1
GO:BP	protein modification process	GO:0036211	FALSE	0.0200438	1.69802	1355	1164	119	18033	PTPN3,FER,PPM1AA,TTK,KCTD10,PRKCG,NMT1A,ILK,UBE2QL1,PTPRC,STK17AL,MAPKAPK2B,PKIG,TULP4A,PKN2,HDAC1,BAG5,SSH1A,GRK3,USP33,PGFB,DPH2,MTA1,PIGS,STK16,PRKCHA,CDK21,RPN1,CTR9,CAMK2D2,PTPN9B,USP10,ASB15,PDF,RET,BMPR1BB,CCNJ,AKT3B,ARIH1,SPSB1,USP47,LCK,USP45,SETD3,HDAC4,PPM1LA,MAN2A2,PTPN9A,RNF38,MAP3K12,CSNK1G2B,TIE1,USP3,SNRKB,MAP4K3A,HHAT,USP19,ZGC:92907,TRIB3,FBXW5,WSB2,DUSP22A,AREG,AATKB,USP16,PIM1…
GO:BP	multicellular organism development	GO:0007275	FALSE	0.0200657	1.69755	1223	1164	109	18033	FER,PPM1AA,POLR1A,KCTD10,DYNC1LI1,HGFA,MFN2,CHAF1B,GAS7A,ILK,NOL9,ADNPB,PKN2,PIBF1,HDAC1,GOLGA2,GRK3,RELA,PAICS,MAP4L,SYTL2B,PGFB,AFAP1L2,CTR9,VCANA,GLIS3,PPP1R9ALB,ZGC:153115,CAVIN1B,IGF2BP2A,STAG2B,KIF14,HDAC4,PDE6A,MACC1,PTPN9A,WNT5A,TMEM234,NR3C1,SMARCD3B,SGCG,SNRKB,AMOT,KRAS,USP19,LZTS2A,SPI1B,ESRRGA,TPM4A,LGALS2A,PPP1R9ALA,TMEM67,OLIG4,PLP1B,MAN1A2,FOXD3,DKK3B,LHB,PIM1,MAPRE2,EYA4,SI:CH211-…
GO:BP	cell development	GO:0048468	FALSE	0.0200657	1.69755	566	1164	58	18033	FER,TOX,POLR1A,MFN2,GAS7A,ILK,NOL9,ADNP2B,ADNPB,HDAC1,GRK3,MAP4L,TAF3,CCL25B,CTR9,VCANA,GLIS3,PPP1R9ALB,TET3,STAG2B,HDAC4,PTPN9A,NR3C1,ABCB10,RPL22,SNRKB,KRAS,SPI1B,TPM4A,LGALS2A,PPP1R9ALA,OLIG4,PLP1B,FOXD3,LHB,ENAH,TNFRSF19,MBNL2,HAPLN1B,TMOD1,CICB,SMPX,IQGAP2,PACSIN1B,ARMC2,DMRT2A,SMOX,TRIM2A,ACTN3B,DESMA,TAOK1A,EPAS1B,ELAVL1A,SMARCD2,CDX4,CYFIP2,ATOH1A,GFPT1
GO:BP	intracellular signal transduction	GO:0035556	FALSE	0.022305	1.6516	656	1164	65	18033	PPM1AA,KCTD10,GUCY1A2,STK17AL,MAPKAPK2B,ABRAA,PKN2,SOCS3A,RELA,P2RY10,CCL25B,USP10,ASB15,CASQ1A,PPP1R9ALB,AKT3B,ARHGDIA,MAP3K12,PAG1,SIPA1L1,SNRKB,AMOT,DVL2,MAP4K3A,KRAS,PLCD1A,ARHGAP25,NRADD,PPP1R9ALA,TEAD1A,WSB2,PLCH1,PLEKHG6,PLEKHG7,TNFRSF19,PPP3CCA,CHN1,JAK1,PIK3C3,MAPK14B,AMOTL2B,RGL1,GRAP2A,CART3,PRKAA1,RAP2B,RND1,ZGC:195282,FASLG,DESMA,OXSR1B,PLCG2,TAOK1A,RAB15,LATS1,RAP2AB,AKIP1,RAB39BB,T…
GO:BP	circulatory system development	GO:0072359	TRUE	0.0225569	1.64672	273	1164	33	18033	FER,KCTD10,ILK,PKN2,HDAC1,GRK3,SYTL2B,PGFB,CTR9,VCANA,STAG2B,SMARCD3B,SGCG,AMOT,KRAS,TPM4A,LGALS2A,MAN1A2,EYA4,TNFRSF19,MBNL2,HAPLN1B,AMOTL2B,BCL9,SYNPO2L,RASA1A,TBX3A,NDUFB11,ELAVL1A,PIK3C2A,ARAP3,UQCRB,GIT1
GO:BP	transcription by RNA polymerase II	GO:0006366	TRUE	0.0235463	1.62808	671	1164	66	18033	DLX2A,TOX,AKIRIN1,VEZF1A,TAF11,HDAC1,GRHL3,RELA,TAF3,MTA1,CTR9,MED13B,SI:CH211-79K12.2,GLIS3,ZGC:153115,ZGC:136929,ARNT,TET3,HDAC4,ELOB,CRTC1,ZNF410,NR3C1,SI:CH1073-335M2.2,SMARCD3B,DEAF1,SP6,GLI2B,SPI1B,ESRRGA,DMBX1A,OLIG4,FOXD3,POLR2A,TSC22D1,PPARDB,SI:CH211-246M6.4,DBX1A,ARID3A,MIER2,CICB,CTDSP1,GTF2H5,UNCX,GATA3,MED4,BCL9,MRTFBA,HNRPKL,DMRT2A,STAT6,ZMYND11,TBL1X,TBX3A,GTF2F2A,CTDSPLA,EPAS1B,V…
GO:BP	skeletal system development	GO:0001501	TRUE	0.0257757	1.58879	97	1164	16	18033	PPM1AA,POLR1A,PKN2,HDAC1,HDAC4,MACC1,NR3C1,KRAS,SPI1B,FOXD3,MAPRE2,TAPT1A,EPYC,BCL9,MUSTN1B,GFPT1
GO:BP	embryo development	GO:0009790	FALSE	0.030462	1.51624	313	1164	36	18033	FER,POLR1A,KCTD10,DYNC1LI1,CHAF1B,GAS7A,PKN2,HDAC1,GRK3,PAICS,AFAP1L2,CTR9,CAVIN1B,HDAC4,MACC1,PTPN9A,NR3C1,SNRKB,KRAS,LZTS2A,TMEM67,MAPRE2,EYA4,MBNL2,CICB,BCL9,FASLG,TRIM2A,DNM2A,TBX3A,LATS1,EPAS1B,CDX4,CTNND1,LUM,GFPT1
GO:BP	embryonic skeletal system development	GO:0048706	FALSE	0.031485	1.5019	46	1164	10	18033	POLR1A,PKN2,HDAC1,HDAC4,MACC1,NR3C1,KRAS,MAPRE2,BCL9,GFPT1
GO:BP	actin polymerization or depolymerization	GO:0008154	FALSE	0.0425079	1.37153	74	1164	13	18033	GAS7A,CAPZB,EVLB,SSH1A,EVLA,PFN2,ENAH,TMOD1,CDC42EP1A,ARPC5B,FHDC1,CYFIP2,KANK3
GO:BP	embryonic cranial skeleton morphogenesis	GO:0048701	FALSE	0.0425079	1.37153	40	1164	9	18033	POLR1A,PKN2,HDAC4,MACC1,NR3C1,KRAS,MAPRE2,BCL9,GFPT1
GO:BP	embryonic skeletal system morphogenesis	GO:0048704	FALSE	0.0425079	1.37153	40	1164	9	18033	POLR1A,PKN2,HDAC4,MACC1,NR3C1,KRAS,MAPRE2,BCL9,GFPT1
GO:BP	cell chemotaxis	GO:0060326	FALSE	0.0455949	1.34108	13	1164	5	18033	AKIRIN1,PGFB,CCL25B,SPINT1A,OXSR1B
GO:BP	regulation of striated muscle contraction	GO:0006942	TRUE	0.0455949	1.34108	4	1164	3	18033	CASQ1A,DESMA,STRIP2
GO:BP	positive regulation of leukocyte chemotaxis	GO:0002690	FALSE	0.0455949	1.34108	4	1164	3	18033	AKIRIN1,PGFB,OXSR1B
GO:BP	positive regulation of cellular process	GO:0048522	FALSE	0.0455949	1.34108	644	1164	62	18033	PPM1AA,AKIRIN1,BADB,STK17AL,TAF11,ABRAA,CACNG4B,HDAC1,RELA,TAF3,PGFB,MTA1,AFAP1L2,P2RY10,CCL25B,VCANA,RC3H2,SUPT4H1,PDF,ZGC:136929,ARNT,TET3,EVLA,CRTC1,NR3C1,TENT5AB,CSNK1G2B,ABCB10,TBXTA,LZTS2A,BICRAL,SPI1B,LGALS2A,OLIG4,AREG,SLC24A2,PFN2,PPARDB,EYA4,BABAM1,TNFRSF19,HAPLN1B,TAPT1A,CDC42EP1A,ANKRD49,BCL9,MRTFBA,CART3,PRKAA1,SYNPO2L,CACNG8B,PHLDA1,FASLG,OXSR1B,TBX3A,LATS1,CHURC1,ATOH1A,TRADD,FLCN,…
GO:BP	regulation of leukocyte chemotaxis	GO:0002688	FALSE	0.0455949	1.34108	4	1164	3	18033	AKIRIN1,PGFB,OXSR1B
GO:BP	skeletal system morphogenesis	GO:0048705	FALSE	0.0455949	1.34108	49	1164	10	18033	POLR1A,PKN2,HDAC4,MACC1,NR3C1,KRAS,FOXD3,MAPRE2,BCL9,GFPT1
GO:BP	positive regulation of chemotaxis	GO:0050921	FALSE	0.0455949	1.34108	4	1164	3	18033	AKIRIN1,PGFB,OXSR1B
GO:BP	response to chemical	GO:0042221	FALSE	0.0455949	1.34108	371	1164	40	18033	FER,AKIRIN1,MAPKAPK2B,CXCR4A,HSP90B1,RELA,PGFB,CDK21,CCL25B,HRH2A,SORT1B,ARNT,TET3,CALY,NR3C1,IRS2A,ESRRGA,PARP16,FOXD3,MTF1,PPARDB,PTAFR,SOD3B,HIPK3A,SPINT1A,ABCC1,MAN1B1B,CART3,SYT9A,STAT6,PIK3R2,OXSR1B,ZGC:63972,P2RX2,EPAS1B,P2RX8,DRD3,FOXP2,PIK3R1,DRD2L
GO:CC	cytoskeleton	GO:0005856	TRUE	0.000174203	3.75895	473	1164	60	18033	PTPN3,FER,DYNC1LI1,GAS7A,ILK,CAPZB,EVLB,PIBF1,MAP4L,KATNA1,SEPT12,PPP1R9ALB,EVLA,CFAP300,XIRP2A,KRT98,MYOZ2A,KIF14,NR3C1,DSPB,IFT140,SGCG,GAS2B,LZTS2A,TPM4A,TNNI1A,PPP1R9ALA,SPICE1,DNAH5,PARVG,MAPRE2,ENAH,MYHB,TAPT1A,TMOD1,JAK1,MYO19,MYO1D,WASF1,FRMPD4,ARPC5B,TNNT2B,MYO1CA,KRIT1,XIRP2B,SYNPO2L,RTTN,ACTN3B,DNM2A,DESMA,DAAM1B,EPB41L5,EML3,FHDC1,MPRIP,ODF2A,CEP89,TRADD,FLCN,CGNB
GO:CC	membrane	GO:0016020	TRUE	0.000265772	3.57549	3602	1164	297	18033	PTPN3,TRIM23,CLN8,PPM1AA,F3A,ABCA3B,LAMTOR5,TIMM17A,MFN2,GAS7A,RHBDL3,ILK,HPSE2,CLDN5A,SI:CH211-117C9.2,SLC6A3,CPT1CB,NUP93,JPH3,CXCR4A,ATP13A2,TEX2,RGS12B,COG5,ILDR2,SLC6A1A,SLC10A3,GALR2A,SLC4A1A,VLDLR,SYTL2A,ORA3,CACNG4B,SLC22A4,ZGC:162331,CALHM2.2,PKN2,BAG5,CCR6B,ATP5PD,GOLGA2,OTOFA,TSPAN18B,PAQR4A,ACE,WDR91,SLC39A8,XPR1A,ATP2A3,TLCD3A,CLIC4,C2CD2,ANKHA,SLC26A5,SYTL2B,SI:CH211-199F5.1,HTR2CL2…
GO:CC	actin cytoskeleton	GO:0015629	FALSE	0.000789474	3.10266	135	1164	24	18033	GAS7A,ILK,CAPZB,PPP1R9ALB,XIRP2A,MYOZ2A,GAS2B,TPM4A,TNNI1A,PPP1R9ALA,PARVG,MYHB,MYO19,MYO1D,ARPC5B,TNNT2B,MYO1CA,XIRP2B,SYNPO2L,ACTN3B,DAAM1B,FHDC1,MPRIP,CGNB
KEGG	KEGG root term	KEGG:00000	FALSE	2.14999e-05	4.66756	3635	1164	305	18033	ERCC4,COQ7,CPOX,PPM1AA,MST1,MLH1,POLR1A,ABCA3B,TTK,DYNC1LI1,PRKCG,NPL,HGFA,PHAX,MFN2,NARS1,PRKAB1A,GUCY1A2,ILK,HPSE2,CLDN5A,UBE2QL1,CPT1CB,PTPRC,TAF11,MAPKAPK2B,CXCR4A,UAP1,ORC3,SNX33,CAPZB,PLPP5,CANT1B,CACNG4B,ACLY,RPS26,PKN2,HDAC1,ZGC:158263,PABPC1L,SOCS3A,MRI1,CCR6B,SSH1A,ATP5PD,PIP5K1CB,GRK3,PI4K2B,RELA,PAICS,PDE9A,ATP2A3,PSMB2,PDE11AL,POC1BL,SORBS1,ATF4A,TAF3,PGFB,HOMER3B,AP2B1,PIGS,CDC45,IR…
KEGG	Cellular senescence	KEGG:04218	FALSE	0.00567391	2.24612	103	1164	18	18033	MAPKAPK2B,RELA,CDK21,CCND3,AKT3B,KRAS,CALM1B,CCNA2,GADD45AA,AKT3A,HIPK3A,NFATC1,ETS1,MAPK14B,MAP2K6,E2F5,PPP1CB,PIK3R1
KEGG	Various types of N-glycan biosynthesis	KEGG:00513	FALSE	0.00567391	2.24612	25	1164	8	18033	RPN1,MAN2A2,ZGC:92907,MAN1A2,ALG2,ALG3,B4GALNT3B,RPN2
KEGG	Adrenergic signaling in cardiomyocytes	KEGG:04261	FALSE	0.00805717	2.09382	129	1164	20	18033	CACNG4B,ATP2A3,ATF4A,CAMK2D2,AKT3B,ATP1A1A.4,SCN4BA,ADRB2A,TPM4A,CALM1B,ATP2A1,AKT3A,MAPK14B,GNAI2A,TNNT2B,CACNA2D4A,CACNG8B,CACNA2D3,SI:DKEY-206F10.1,PPP1CB
KEGG	Adipocytokine signaling pathway	KEGG:04920	FALSE	0.011583	1.93618	45	1164	10	18033	PRKAB1A,CPT1CB,SOCS3A,RELA,AKT3B,ACSL4A,IRS2A,AKT3A,PRKAA1,ADIPOR2
KEGG	Phosphatidylinositol signaling system	KEGG:04070	FALSE	0.011583	1.93618	61	1164	12	18033	PRKCG,PIP5K1CB,PI4K2B,PLCD1A,DGKAB,INPPL1B,CALM1B,INPP5F,PIK3C3,PLCG2,MTMR1A,PIK3R1
KEGG	MAPK signaling pathway	KEGG:04010	FALSE	0.0203681	1.69105	220	1164	27	18033	PPM1AA,PRKCG,HGFA,MAPKAPK2B,CACNG4B,RELA,ATF4A,PGFB,AKT3B,MAP3K12,MAP4K3A,KRAS,NRADD,FGF8B,GADD45AA,AKT3A,NFATC1,MAPK14B,HSC70,CACNA2D4A,CACNG8B,CACNA2D3,FASLG,RASA1A,MAP2K7,TAOK1A,MAP2K6
KEGG	VEGF signaling pathway	KEGG:04370	FALSE	0.0217967	1.66161	42	1164	9	18033	PRKCG,MAPKAPK2B,AKT3B,KRAS,SPHK2,AKT3A,MAPK14B,PLCG2,PIK3R1
KEGG	PPAR signaling pathway	KEGG:03320	FALSE	0.0252604	1.59756	44	1164	9	18033	ILK,CPT1CB,SORBS1,ACSL4A,ACADM,ME3,PPARDB,FABP3,HMGCS1
KEGG	N-Glycan biosynthesis	KEGG:00510	FALSE	0.0252604	1.59756	36	1164	8	18033	RPN1,MAN2A2,ZGC:92907,MAN1A2,ALG2,ALG3,RPN2,ALG10
KEGG	C-type lectin receptor signaling pathway	KEGG:04625	FALSE	0.0318891	1.49636	64	1164	11	18033	MAPKAPK2B,RELA,AKT3B,EGR2B,KRAS,CALM1B,AKT3A,NFATC1,MAPK14B,PLCG2,PIK3R1
KEGG	Wnt signaling pathway	KEGG:04310	FALSE	0.0415417	1.38152	117	1164	16	18033	PRKCG,CAMK2D2,CCND3,WNT5A,SFRP5,DVL2,PSEN1,PPARDB,INVS,NFATC1,FZD3,TBL1X,RSPO3,DAAM1B,SIAH1,WNT1
REAC	REACTOME root term	REAC:0000000	FALSE	0.011709	1.93148	5536	1164	423	18033	PES,PTPN3,ERCC4,CPOX,FER,PPM1AA,MST1,MLH1,DEF6A,POLR1A,ABCA3B,LAMTOR5,DYNC1LI1,PRKCG,PHAX,TIMM17A,MFN2,BADB,PRKAB1A,MLEC,LRRC8DB,GUCY1A2,NMT1A,PIK3AP1,ILK,HPSE2,SLC6A3,PTPRC,SPSB3A,TAF11,NOL9,CXCR4A,ATP13A2,TEX2,RGS12B,UAP1,COG5,ORC3,SLC6A1A,CAPZB,GALR2A,TULP4A,PLPP5,VLDLR,TNIP1,CACNG4B,SLC22A4,MID1IP1B,RPS26,PKN2,EVLB,HDAC1,BAG5,MRI1,ATP5PD,GOLGA2,GRK3,STARD3NL,ACE,PAICS,PDE9A,ATP2A3,PCTP,PSMB2,…
TF	Transfac	TF:M00000	FALSE	2.5162e-87	86.5993	12622	1164	1084	18033	PES,PTPN3,RBM27,PCBP3,TRIM23,CLN8,ERCC4,COQ7,STRA6L,TPRN,CPOX,DLX2A,FER,PPM1AA,MST1,TTC34,ILRUN,TOX,MLH1,DEF6A,CRABP2B,POLR1A,F3A,ABCA3B,TTK,LAMTOR5,KCTD10,DYNC1LI1,PRKCG,NPL,HGFA,PHAX,TRMT1,BICRA,NSUN3,AKIRIN1,PLEKHD1,ABHD2A,MFN2,NARS1,PRKAB1A,MLEC,MMP23B,LRRC8DB,GTF3AB,CHAF1B,GUCY1A2,STXBP1B,MTG2,NMT1A,PIK3AP1,ILK,HPSE2,PDLIM3A,LDB3B,SOGA3A,CLDN5A,SI:CH211-117C9.2,SLC6A3,UBE2QL1,PGPEP1,ZNF646,V…
TF	Factor: Pax-6; motif: NNNNTTCACGCWTGANTKNNN	TF:M00097	FALSE	7.69733e-55	54.1137	11416	1164	975	18033	PES,PTPN3,RBM27,PCBP3,TRIM23,CLN8,ERCC4,COQ7,STRA6L,TPRN,CPOX,DLX2A,FER,PPM1AA,MST1,TTC34,TOX,MLH1,DEF6A,CRABP2B,POLR1A,F3A,ABCA3B,TTK,LAMTOR5,KCTD10,DYNC1LI1,HGFA,PHAX,TRMT1,BICRA,NSUN3,AKIRIN1,PLEKHD1,ABHD2A,MFN2,NARS1,PRKAB1A,MLEC,MMP23B,LRRC8DB,GTF3AB,CHAF1B,GUCY1A2,STXBP1B,MTG2,NMT1A,PIK3AP1,ILK,HPSE2,PDLIM3A,LDB3B,SOGA3A,CLDN5A,SLC6A3,UBE2QL1,PGPEP1,VEZF1A,CPT1CB,TRIM3B,NUP93,PTPRC,STK17AL,…
TF	Factor: FOX; motif: KWTTGTTTRTTTW	TF:M00809	FALSE	9.08987e-34	33.0414	7852	1164	711	18033	PES,RBM27,TRIM23,CLN8,ERCC4,STRA6L,TPRN,CPOX,FER,MST1,ILRUN,TOX,DEF6A,CRABP2B,POLR1A,ABCA3B,TTK,KCTD10,NPL,PHAX,TRMT1,BICRA,NSUN3,PLEKHD1,ABHD2A,MFN2,NARS1,PRKAB1A,MLEC,LRRC8DB,GTF3AB,GUCY1A2,NMT1A,PIK3AP1,HPSE2,PDLIM3A,LDB3B,CLDN5A,SLC6A3,PGPEP1,ZNF646,CPT1CB,TRIM3B,NUP93,JPH3,PTPRC,STK17AL,TAF11,MAPKAPK2B,NOL9,TEX2,COG5,PKIG,ILDR2,BLOC1S3,B9D1,CCDC149A,SNX33,CAPZB,SI:CH211-266G18.9,TULP4A,ABRAA…
TF	Factor: TCF-7; motif: TCAAAG	TF:M00805	FALSE	1.76596e-32	31.753	9398	1164	804	18033	PES,PTPN3,RBM27,PCBP3,CLN8,ERCC4,COQ7,STRA6L,CPOX,DLX2A,FER,MST1,TTC34,ILRUN,TOX,MLH1,DEF6A,CRABP2B,POLR1A,ABCA3B,KCTD10,DYNC1LI1,PRKCG,HGFA,PHAX,TRMT1,AKIRIN1,NARS1,PRKAB1A,MMP23B,LRRC8DB,GTF3AB,CHAF1B,GUCY1A2,MTG2,NMT1A,ILK,HPSE2,PDLIM3A,LDB3B,SOGA3A,CLDN5A,SI:CH211-117C9.2,SLC6A3,UBE2QL1,ZNF646,VEZF1A,CPT1CB,TRIM3B,NUP93,JPH3,PTPRC,SPSB3A,TAF11,MAPKAPK2B,CXCR4A,TEX2,RGS12B,UAP1,COG5,CBARPB,FAM…
TF	Factor: TCF-3; motif: CTTTGA	TF:M03858	FALSE	1.76596e-32	31.753	9398	1164	804	18033	PES,PTPN3,RBM27,PCBP3,CLN8,ERCC4,COQ7,STRA6L,CPOX,DLX2A,FER,MST1,TTC34,ILRUN,TOX,MLH1,DEF6A,CRABP2B,POLR1A,ABCA3B,KCTD10,DYNC1LI1,PRKCG,HGFA,PHAX,TRMT1,AKIRIN1,NARS1,PRKAB1A,MMP23B,LRRC8DB,GTF3AB,CHAF1B,GUCY1A2,MTG2,NMT1A,ILK,HPSE2,PDLIM3A,LDB3B,SOGA3A,CLDN5A,SI:CH211-117C9.2,SLC6A3,UBE2QL1,ZNF646,VEZF1A,CPT1CB,TRIM3B,NUP93,JPH3,PTPRC,SPSB3A,TAF11,MAPKAPK2B,CXCR4A,TEX2,RGS12B,UAP1,COG5,CBARPB,FAM…
TF	Factor: FOXD3; motif: NAWTGTTTRTTT	TF:M00130	FALSE	6.18418e-32	31.2087	8123	1164	722	18033	PES,RBM27,TRIM23,CLN8,ERCC4,STRA6L,TPRN,FER,PPM1AA,MST1,TTC34,TOX,MLH1,DEF6A,CRABP2B,TTK,KCTD10,PRKCG,NPL,PHAX,TRMT1,BICRA,NSUN3,AKIRIN1,PLEKHD1,ABHD2A,NARS1,PRKAB1A,MLEC,MMP23B,LRRC8DB,GTF3AB,CHAF1B,GUCY1A2,NMT1A,PIK3AP1,HPSE2,PDLIM3A,LDB3B,SOGA3A,SLC6A3,UBE2QL1,PGPEP1,ZNF646,VEZF1A,CPT1CB,TRIM3B,JPH3,PTPRC,STK17AL,TAF11,MAPKAPK2B,NOL9,CXCR4A,TEX2,RGS12B,COG5,FAM83FB,ORC3,PKIG,ILDR2,SLC6A1A,BLOC…
TF	Factor: Pax-6; motif: NNNNTTCACGCWTGANTKNNN; match class: 1	TF:M00097_1	FALSE	6.46509e-32	31.1894	8724	1164	760	18033	PTPN3,PCBP3,TRIM23,CLN8,ERCC4,PPM1AA,MST1,TTC34,TOX,MLH1,CRABP2B,POLR1A,F3A,ABCA3B,TTK,KCTD10,HGFA,PHAX,TRMT1,BICRA,AKIRIN1,PLEKHD1,ABHD2A,MFN2,NARS1,PRKAB1A,MMP23B,LRRC8DB,GTF3AB,GUCY1A2,STXBP1B,MTG2,PIK3AP1,ILK,HPSE2,LDB3B,SOGA3A,CLDN5A,UBE2QL1,PGPEP1,TRIM3B,PTPRC,STK17AL,SPSB3A,TAF11,CBARPB,PKIG,ILDR2,SLC6A1A,BLOC1S3,B9D1,SI:CH211-266G18.9,TULP4A,PLPP5,VLDLR,PHF20A,ADNP2B,SYTL2A,ORA3,TNIP1,CAN…
TF	Factor: MEIS1B:HOXA9; motif: TGACASTTTWAYRR	TF:M00421	FALSE	1.36937e-29	28.8635	8891	1164	763	18033	RBM27,PCBP3,TRIM23,CLN8,COQ7,STRA6L,CPOX,FER,PPM1AA,MST1,ILRUN,MLH1,DEF6A,CRABP2B,POLR1A,F3A,ABCA3B,TTK,LAMTOR5,KCTD10,NPL,HGFA,PHAX,TRMT1,BICRA,NSUN3,ABHD2A,MFN2,NARS1,MLEC,CHAF1B,GUCY1A2,STXBP1B,MTG2,ILK,PDLIM3A,LDB3B,CLDN5A,SI:CH211-117C9.2,SLC6A3,UBE2QL1,ZNF646,CPT1CB,TRIM3B,NUP93,JPH3,PTPRC,STK17AL,SPSB3A,NOL9,TEX2,RGS12B,UAP1,COG5,CBARPB,PKIG,ILDR2,BLOC1S3,SLC10A3,CCDC149A,SNX33,CAPZB,SI:CH…
TF	Factor: HNF3; motif: NWRARYAAAYANN	TF:M00791	FALSE	6.67261e-28	27.1757	6391	1164	593	18033	PES,CLN8,COQ7,TPRN,CPOX,FER,MST1,TOX,MLH1,CRABP2B,POLR1A,ABCA3B,TTK,LAMTOR5,KCTD10,TRMT1,BICRA,NSUN3,AKIRIN1,ABHD2A,MFN2,NARS1,PRKAB1A,MLEC,LRRC8DB,STXBP1B,HPSE2,PDLIM3A,LDB3B,SLC6A3,PGPEP1,ZNF646,VEZF1A,CPT1CB,NUP93,PTPRC,STK17AL,TAF11,TEX2,RGS12B,COG5,CBARPB,PKIG,ILDR2,BLOC1S3,SNX33,CAPZB,SI:CH211-266G18.9,TULP4A,PLPP5,SLC4A1A,VLDLR,PHF20A,ADNP2B,SYTL2A,TNIP1,CACNG4B,PPP1R42,ADNPB,ACLY,RNF165B,…
TF	Factor: Pax-8; motif: NCNNTNNTGCRTGANNNN	TF:M00328	FALSE	4.56561e-27	26.3405	8116	1164	705	18033	PES,PTPN3,RBM27,PCBP3,TRIM23,CLN8,COQ7,TPRN,DLX2A,PPM1AA,MST1,TTC34,ILRUN,TOX,MLH1,DEF6A,POLR1A,F3A,ABCA3B,TTK,LAMTOR5,DYNC1LI1,PRKCG,NPL,PHAX,TRMT1,NSUN3,PLEKHD1,ABHD2A,MFN2,NARS1,PRKAB1A,MLEC,MMP23B,LRRC8DB,GUCY1A2,STXBP1B,NMT1A,PIK3AP1,HPSE2,LDB3B,SOGA3A,SI:CH211-117C9.2,SLC6A3,UBE2QL1,PGPEP1,ZNF646,CPT1CB,NUP93,JPH3,PTPRC,SPSB3A,MAPKAPK2B,NOL9,CXCR4A,RGS12B,UAP1,CBARPB,FAM83FB,ORC3,PKIG,ILDR2…
TF	Factor: HNF3A; motif: RWGTAAACAN	TF:M01261	FALSE	7.37877e-25	24.132	6490	1164	589	18033	PES,PTPN3,RBM27,PCBP3,ERCC4,COQ7,STRA6L,CPOX,DLX2A,MST1,ILRUN,MLH1,DEF6A,CRABP2B,ABCA3B,TTK,KCTD10,HGFA,BICRA,NARS1,PRKAB1A,MLEC,LRRC8DB,CHAF1B,STXBP1B,MTG2,SI:CH211-117C9.2,PGPEP1,ZNF646,VEZF1A,NUP93,JPH3,STK17AL,SPSB3A,TAF11,MAPKAPK2B,NOL9,CXCR4A,TEX2,COG5,CBARPB,PKIG,ILDR2,B9D1,SLC10A3,CCDC149A,SI:CH211-266G18.9,TULP4A,ABRAA,SLC4A1A,PHF20A,PPP1R42,ZGC:162331,RTF2,FGL1,RPS26,LIN28B,ZNF451,SH3BG…
TF	Factor: Freac-4; motif: CTWAWGTAAACANWGN	TF:M00292	FALSE	3.57988e-20	19.4461	5689	1164	516	18033	PES,RBM27,PCBP3,ERCC4,COQ7,STRA6L,DLX2A,PPM1AA,MST1,ILRUN,TOX,DEF6A,CRABP2B,POLR1A,ABCA3B,TTK,LAMTOR5,KCTD10,HGFA,BICRA,NARS1,PRKAB1A,MLEC,LRRC8DB,GTF3AB,CHAF1B,STXBP1B,MTG2,SOGA3A,SI:CH211-117C9.2,SLC6A3,PGPEP1,ZNF646,VEZF1A,NUP93,JPH3,SPSB3A,TAF11,MAPKAPK2B,CXCR4A,TEX2,COG5,CBARPB,PKIG,ILDR2,SLC6A1A,SLC10A3,CCDC149A,TULP4A,SLC4A1A,PHF20A,SYTL2A,CANT1B,PPP1R42,FGL1,RPS26,LIN28B,PKN2,PIBF1,ZGC:15…
TF	Factor: HNF3alpha; motif: TRTTTGYTYWN	TF:M00724	FALSE	3.57794e-17	16.4464	5265	1164	474	18033	TRIM23,CLN8,TPRN,CPOX,TOX,MLH1,CRABP2B,ABCA3B,LAMTOR5,TRMT1,NSUN3,AKIRIN1,MFN2,NARS1,PRKAB1A,MLEC,GTF3AB,CHAF1B,HPSE2,PDLIM3A,LDB3B,SLC6A3,ZNF646,VEZF1A,CPT1CB,TRIM3B,PTPRC,STK17AL,MAPKAPK2B,CXCR4A,COG5,PKIG,CCDC149A,SNX33,CAPZB,SI:CH211-266G18.9,TULP4A,SLC4A1A,PHF20A,ADNP2B,CANT1B,CACNG4B,MID1IP1B,RNF165B,FGL1,RPS26,SH3BGR,EVLB,HDAC1,PABPC1L,GRHL3,YPEL3,LMBRD1,RNF215,METTL4,OTOFA,GRK3,PI4K2B,STA…
TF	Factor: Pax-5; motif: RRMSWGANWYCTNRAGCGKRACSRYNSM	TF:M00144	FALSE	6.46139e-17	16.1897	6261	1164	542	18033	PTPN3,RBM27,PCBP3,TRIM23,CLN8,STRA6L,CPOX,FER,TTC34,ILRUN,POLR1A,KCTD10,DYNC1LI1,PRKCG,TRMT1,AKIRIN1,PLEKHD1,ABHD2A,NARS1,MLEC,STXBP1B,MTG2,PIK3AP1,ILK,HPSE2,PDLIM3A,SOGA3A,CLDN5A,SLC6A3,VEZF1A,CPT1CB,NUP93,PTPRC,CXCR4A,RGS12B,UAP1,FAM83FB,ORC3,ILDR2,BLOC1S3,SLC10A3,SNX33,CAPZB,SI:CH211-266G18.9,TULP4A,SLC4A1A,VLDLR,PHF20A,SYTL2A,ORA3,CANT1B,CACNG4B,SLC22A4,RNF165B,RTF2,LIN28B,EVLB,YPEL3,LMBRD1,S…
TF	Factor: PEA3; motif: ACWTCCK	TF:M00655	FALSE	1.33826e-15	14.8735	4785	1164	433	18033	PCBP3,TRIM23,COQ7,STRA6L,TPRN,CPOX,CRABP2B,ABCA3B,TTK,PRKCG,HGFA,NSUN3,PLEKHD1,ABHD2A,MFN2,PRKAB1A,MLEC,LRRC8DB,CHAF1B,STXBP1B,NMT1A,PIK3AP1,ILK,SOGA3A,CLDN5A,SI:CH211-117C9.2,UBE2QL1,ZNF646,PTPRC,MAPKAPK2B,CXCR4A,RGS12B,UAP1,CBARPB,PKIG,B9D1,CAPZB,TULP4A,PHF20A,ADNP2B,SYTL2A,TNIP1,CANT1B,CACNG4B,PPP1R42,FGL1,LIN28B,ZGC:158263,GRHL3,YPEL3,LMBRD1,RNF215,BAG5,PIP5K1CB,KDM5BA,GOLGA2,TSPAN18B,PI4K2B,…
TF	Factor: HOXA10; motif: NNNGYAATAAAATNNW	TF:M01464	FALSE	1.70693e-15	14.7678	7173	1164	597	18033	PES,PTPN3,TRIM23,CLN8,ERCC4,DLX2A,FER,PPM1AA,MLH1,CRABP2B,POLR1A,F3A,ABCA3B,TTK,NPL,PHAX,TRMT1,NSUN3,PLEKHD1,ABHD2A,NARS1,PRKAB1A,GTF3AB,GUCY1A2,STXBP1B,MTG2,PDLIM3A,CLDN5A,SI:CH211-117C9.2,UBE2QL1,ZNF646,VEZF1A,TRIM3B,PTPRC,SPSB3A,TAF11,MAPKAPK2B,NOL9,TEX2,CBARPB,PKIG,ILDR2,B9D1,CCDC149A,SI:CH211-266G18.9,PLPP5,SLC4A1A,SYTL2A,CANT1B,CACNG4B,ADNPB,SLC22A4,ZGC:162331,RNF165B,RPS26,SH3BGR,PKN2,HDAC…
TF	Factor: MEIS1A:HOXA9; motif: TGACAGKTTTAYGA	TF:M00420	FALSE	8.62875e-14	13.0641	6801	1164	564	18033	PES,PCBP3,TRIM23,CLN8,COQ7,CPOX,FER,PPM1AA,MST1,TTC34,ILRUN,MLH1,CRABP2B,LAMTOR5,DYNC1LI1,NPL,HGFA,NSUN3,AKIRIN1,MFN2,NARS1,MLEC,GTF3AB,STXBP1B,MTG2,NMT1A,ILK,PDLIM3A,SI:CH211-117C9.2,UBE2QL1,PGPEP1,ZNF646,CPT1CB,TRIM3B,PTPRC,STK17AL,SPSB3A,MAPKAPK2B,RGS12B,UAP1,COG5,CBARPB,ORC3,PKIG,ILDR2,B9D1,SLC10A3,CCDC149A,CAPZB,SI:CH211-266G18.9,TULP4A,PLPP5,SYTL2A,ORA3,CANT1B,SLC22A4,ACLY,RNF165B,FGL1,LIN2…
TF	Factor: HOXA10; motif: TTATNNYWN	TF:M07257	FALSE	3.10222e-13	12.5083	5915	1164	501	18033	RBM27,TRIM23,CLN8,ERCC4,COQ7,STRA6L,DLX2A,PPM1AA,TTC34,ILRUN,CRABP2B,POLR1A,F3A,ABCA3B,TTK,LAMTOR5,DYNC1LI1,PRKCG,NPL,HGFA,NSUN3,ABHD2A,MFN2,NARS1,MMP23B,CHAF1B,STXBP1B,NMT1A,ILK,PDLIM3A,LDB3B,SI:CH211-117C9.2,VEZF1A,CPT1CB,NUP93,PTPRC,SPSB3A,MAPKAPK2B,CXCR4A,COG5,CBARPB,ILDR2,SLC4A1A,VLDLR,ADNP2B,CANT1B,DDX54,PPP1R42,ADNPB,ZGC:162331,MID1IP1B,FGL1,RPS26,ZNF451,PABPC1L,LMBRD1,SOCS3A,PYROXD2,SSH1A…
TF	Factor: HNF3; motif: NNNNNTRTTTRYTYWNKN	TF:M01012	FALSE	3.65191e-13	12.4375	4024	1164	367	18033	ERCC4,TPRN,TOX,DEF6A,CRABP2B,LAMTOR5,NPL,TRMT1,BICRA,AKIRIN1,MFN2,NARS1,PRKAB1A,MLEC,NMT1A,HPSE2,PDLIM3A,SLC6A3,PGPEP1,ZNF646,STK17AL,TAF11,NOL9,COG5,PKIG,CCDC149A,SNX33,CAPZB,TULP4A,PLPP5,SLC4A1A,ADNP2B,CACNG4B,ADNPB,MID1IP1B,RPS26,LIN28B,PKN2,EVLB,ZGC:158263,PABPC1L,LMBRD1,RNF215,OTOFA,GRK3,HSP90B1,TSPAN18B,PI4K2B,STARD3NL,PAICS,PDE9A,USP33,KIF1AB,SLC26A5,LMBR1L,SI:DKEY-283B15.2,MAP4L,RUVBL2,SO…
TF	Factor: c-MAF; motif: CNNNCTCAGCA	TF:M03816	FALSE	7.66458e-13	12.1155	3406	1164	320	18033	RBM27,CLN8,ERCC4,TPRN,FER,ILRUN,TOX,ABCA3B,TTK,HGFA,PHAX,NSUN3,MMP23B,GTF3AB,PIK3AP1,HPSE2,UBE2QL1,PGPEP1,SPSB3A,CXCR4A,UAP1,SLC10A3,CAPZB,SI:CH211-266G18.9,SYTL2A,ORA3,PPP1R42,ADNPB,SLC22A4,ZGC:162331,ZNF451,EVLB,HDAC1,YPEL3,BAG5,MRI1,METTL4,GOLGA2,GRK3,STARD3NL,SLC39A8,TLCD3A,USP33,KIF1AB,ANKHA,LMBR1L,POC1BL,KATNA1,FGF16,SMARCA4,TAF3,PGFB,DPH2,PI4KAB,NPAS4A,NDFIP2,ZGC:195001,PLEKHM1,PLEKHG4,TTP…
TF	Factor: DLX2; motif: AMSMCTGACKG	TF:M08873	FALSE	3.52344e-12	11.453	4675	1164	409	18033	PTPN3,RBM27,ERCC4,COQ7,MST1,TTC34,TOX,MLH1,DEF6A,CRABP2B,POLR1A,TTK,DYNC1LI1,BICRA,NSUN3,AKIRIN1,NARS1,MMP23B,STXBP1B,NMT1A,PIK3AP1,LDB3B,CLDN5A,PGPEP1,VEZF1A,CPT1CB,TRIM3B,NUP93,PTPRC,STK17AL,SPSB3A,NOL9,TEX2,RGS12B,COG5,CBARPB,BLOC1S3,CCDC149A,CAPZB,PHF20A,SYTL2A,TNIP1,SLC22A4,ACLY,RPS26,ZNF451,GRHL3,LMBRD1,RNF215,MRI1,SI:CH1073-396H14.1,ATP5PD,TSPAN18B,PI4K2B,PAQR4A,ACE,WDR91,SLC39A8,ATP2A3,PC…
TF	Factor: TCF7RELATED; motif: NANNWWCAAAGN	TF:M08902	FALSE	5.79351e-12	11.2371	3952	1164	356	18033	PES,PTPN3,TRIM23,ERCC4,COQ7,STRA6L,FER,PPM1AA,TOX,MLH1,POLR1A,F3A,KCTD10,DYNC1LI1,PRKCG,PHAX,MFN2,PRKAB1A,MMP23B,GTF3AB,HPSE2,LDB3B,CLDN5A,SLC6A3,UBE2QL1,ZNF646,VEZF1A,CPT1CB,NUP93,JPH3,PTPRC,TAF11,MAPKAPK2B,TEX2,UAP1,FAM83FB,PKIG,CCDC149A,SNX33,TULP4A,SYTL2A,CACNG4B,ADNPB,ZGC:162331,MID1IP1B,FGL1,RPS26,LIN28B,ZNF451,HDAC1,YPEL3,LMBRD1,MRI1,CCR6B,SSH1A,KDM5BA,HSP90B1,PAQR4A,PAICS,SLC39A8,PDE9A,TL…
TF	Factor: TCF-7; motif: TCAAAG; match class: 1	TF:M00805_1	FALSE	1.00632e-11	10.9973	5137	1164	439	18033	PES,PTPN3,CLN8,ERCC4,COQ7,STRA6L,FER,MST1,ILRUN,MLH1,DEF6A,POLR1A,ABCA3B,KCTD10,DYNC1LI1,PRKCG,HGFA,PHAX,NARS1,MMP23B,GUCY1A2,ILK,HPSE2,CLDN5A,SI:CH211-117C9.2,UBE2QL1,ZNF646,CPT1CB,NUP93,JPH3,SPSB3A,TAF11,CXCR4A,TEX2,RGS12B,COG5,FAM83FB,PKIG,BLOC1S3,CCDC149A,SNX33,TULP4A,PHF20A,SYTL2A,TNIP1,CACNG4B,ADNPB,MID1IP1B,RNF165B,RPS26,ZNF451,SH3BGR,PIBF1,HDAC1,PABPC1L,LMBRD1,BAG5,MRI1,SSH1A,KDM5BA,HSP90…
TF	Factor: TCF-3; motif: CTTTGA; match class: 1	TF:M03858_1	FALSE	1.00632e-11	10.9973	5137	1164	439	18033	PES,PTPN3,CLN8,ERCC4,COQ7,STRA6L,FER,MST1,ILRUN,MLH1,DEF6A,POLR1A,ABCA3B,KCTD10,DYNC1LI1,PRKCG,HGFA,PHAX,NARS1,MMP23B,GUCY1A2,ILK,HPSE2,CLDN5A,SI:CH211-117C9.2,UBE2QL1,ZNF646,CPT1CB,NUP93,JPH3,SPSB3A,TAF11,CXCR4A,TEX2,RGS12B,COG5,FAM83FB,PKIG,BLOC1S3,CCDC149A,SNX33,TULP4A,PHF20A,SYTL2A,TNIP1,CACNG4B,ADNPB,MID1IP1B,RNF165B,RPS26,ZNF451,SH3BGR,PIBF1,HDAC1,PABPC1L,LMBRD1,BAG5,MRI1,SSH1A,KDM5BA,HSP90…
TF	Factor: FOX; motif: KWTTGTTTRTTTW; match class: 1	TF:M00809_1	FALSE	1.73409e-11	10.7609	3780	1164	341	18033	PES,RBM27,TRIM23,CLN8,ERCC4,STRA6L,MST1,TOX,DEF6A,KCTD10,NPL,TRMT1,BICRA,NSUN3,PLEKHD1,ABHD2A,NARS1,PRKAB1A,PIK3AP1,HPSE2,SLC6A3,CPT1CB,PTPRC,TAF11,NOL9,COG5,BLOC1S3,CCDC149A,SNX33,CAPZB,SI:CH211-266G18.9,ADNP2B,TNIP1,ADNPB,ZGC:162331,RNF165B,RTF2,RPS26,EVLB,ZGC:158263,PABPC1L,LMBRD1,RNF215,PIP5K1CB,METTL4,TSPAN18B,PI4K2B,RELA,STARD3NL,XPR1A,TLCD3A,PCTP,PSMB2,C2CD2,SARNP,KIF1AB,ANKHA,SI:DKEY-283B…
TF	Factor: SMAD3; motif: CAGACAS	TF:M07429	FALSE	3.11773e-11	10.5062	4339	1164	380	18033	PES,RBM27,PCBP3,ERCC4,COQ7,CPOX,FER,PPM1AA,TTC34,POLR1A,F3A,ABCA3B,LAMTOR5,PRKCG,NPL,PLEKHD1,ABHD2A,NARS1,MMP23B,LRRC8DB,CHAF1B,PIK3AP1,LDB3B,CLDN5A,VEZF1A,PTPRC,STK17AL,MAPKAPK2B,COG5,ORC3,SLC6A1A,SLC10A3,ABRAA,VLDLR,SYTL2A,TNIP1,MID1IP1B,RNF165B,RTF2,LIN28B,ZNF451,SH3BGR,EVLB,RNF215,CCR6B,ATP5PD,PIP5K1CB,OTOFA,PI4K2B,STARD3NL,TLCD3A,PSMB2,CLIC4,USP33,KIF1AB,KATNA1,SI:CH211-199F5.1,UBL3A,HTR2CL2…
TF	Factor: MEIS1B:HOXA9; motif: TGACASTTTWAYRR; match class: 1	TF:M00421_1	FALSE	4.72414e-11	10.3257	4451	1164	387	18033	RBM27,PCBP3,TRIM23,COQ7,CPOX,PPM1AA,MST1,DEF6A,ABCA3B,KCTD10,HGFA,PHAX,BICRA,NSUN3,MFN2,MLEC,GUCY1A2,STXBP1B,ILK,PDLIM3A,UBE2QL1,CPT1CB,TRIM3B,JPH3,PTPRC,SPSB3A,NOL9,ILDR2,BLOC1S3,SLC10A3,CCDC149A,CAPZB,TULP4A,ABRAA,ORA3,CANT1B,DDX54,ZGC:162331,ACLY,FGL1,RPS26,SH3BGR,PABPC1L,GRHL3,RNF215,SOCS3A,PYROXD2,SI:CH1073-396H14.1,PIP5K1CB,GOLGA2,GRK3,PAQR4A,RELA,SLC39A8,PCTP,PSMB2,USP33,SLC26A5,MAP4L,COG4…
TF	Factor: MAF; motif: GCTGAGTCAN	TF:M07296	FALSE	1.57145e-10	9.8037	3476	1164	314	18033	PCBP3,TRIM23,STRA6L,TPRN,DLX2A,FER,MST1,TTC34,ILRUN,F3A,TTK,LAMTOR5,DYNC1LI1,NPL,PHAX,NSUN3,PLEKHD1,ABHD2A,PRKAB1A,MLEC,LRRC8DB,CHAF1B,STXBP1B,HPSE2,SOGA3A,SLC6A3,SPSB3A,NOL9,UAP1,FAM83FB,ORC3,SLC6A1A,B9D1,SI:CH211-266G18.9,VLDLR,SYTL2A,ORA3,TNIP1,DDX54,ADNPB,ACLY,RNF165B,FGL1,LIN28B,LMBRD1,RNF215,BAG5,PYROXD2,SSH1A,GOLGA2,CLIC4,USP33,KIF1AB,SLC26A5,SYTL2B,YARS1,FGF16,CALN1,PGFB,AP2B1,MTA1,PIGS,N…
TF	Factor: Max; motif: NNANCACGTGNTNN	TF:M00119	FALSE	6.18983e-10	9.20832	4296	1164	370	18033	PES,PCBP3,TRIM23,ERCC4,MST1,ILRUN,TOX,MLH1,DEF6A,POLR1A,TTK,PRKCG,HGFA,PHAX,TRMT1,PLEKHD1,ABHD2A,MFN2,PRKAB1A,PIK3AP1,PDLIM3A,LDB3B,ZNF646,VEZF1A,TRIM3B,JPH3,STK17AL,SPSB3A,RGS12B,UAP1,FAM83FB,SLC10A3,SI:CH211-266G18.9,TULP4A,ADNP2B,CANT1B,DDX54,PPP1R42,SLC22A4,RNF165B,LIN28B,PABPC1L,BAG5,MRI1,PYROXD2,CCR6B,SSH1A,TSPAN18B,PAQR4A,ACE,WDR91,PAICS,SLC39A8,PDE9A,ATP2A3,PCTP,PSMB2,PDE11AL,ANKHA,MAP4L,…
TF	Factor: Max; motif: NNANCACGTGNTNN; match class: 1	TF:M00119_1	FALSE	6.18983e-10	9.20832	4296	1164	370	18033	PES,PCBP3,TRIM23,ERCC4,MST1,ILRUN,TOX,MLH1,DEF6A,POLR1A,TTK,PRKCG,HGFA,PHAX,TRMT1,PLEKHD1,ABHD2A,MFN2,PRKAB1A,PIK3AP1,PDLIM3A,LDB3B,ZNF646,VEZF1A,TRIM3B,JPH3,STK17AL,SPSB3A,RGS12B,UAP1,FAM83FB,SLC10A3,SI:CH211-266G18.9,TULP4A,ADNP2B,CANT1B,DDX54,PPP1R42,SLC22A4,RNF165B,LIN28B,PABPC1L,BAG5,MRI1,PYROXD2,CCR6B,SSH1A,TSPAN18B,PAQR4A,ACE,WDR91,PAICS,SLC39A8,PDE9A,ATP2A3,PCTP,PSMB2,PDE11AL,ANKHA,MAP4L,…
TF	Factor: Smad3; motif: NGNCAGACASNNN	TF:M01888	FALSE	1.19494e-09	8.92265	2873	1164	265	18033	PES,PCBP3,ERCC4,COQ7,PPM1AA,TTC34,ABCA3B,PRKCG,NPL,NARS1,MMP23B,NMT1A,PIK3AP1,LDB3B,CLDN5A,VEZF1A,TRIM3B,NUP93,PTPRC,COG5,ORC3,ABRAA,PLPP5,VLDLR,ADNP2B,SYTL2A,TNIP1,RNF165B,RTF2,FGL1,RPS26,LIN28B,ZNF451,SH3BGR,EVLB,LMBRD1,RNF215,CCR6B,OTOFA,PI4K2B,STARD3NL,TLCD3A,CLIC4,USP33,KIF1AB,POC1BL,KATNA1,SYTL2B,HTR2CL2,FGF16,CALN1,HOMER3B,PIGS,RPAP3,CDC45,PLEKHG4,PSMA2,ATP7B,ACBD6,PTPN9B,HRH2A,TMEM120A,SI…
TF	Factor: SOX; motif: NNNNCWTTGTT	TF:M08899	FALSE	1.60084e-09	8.79565	1824	1164	184	18033	PES,PTPN3,STRA6L,TPRN,FER,TOX,POLR1A,F3A,ABCA3B,DYNC1LI1,PRKCG,MFN2,PRKAB1A,MMP23B,STXBP1B,SLC6A3,UBE2QL1,UAP1,B9D1,TULP4A,VLDLR,ZGC:162331,KDM5BA,METTL4,PDE9A,CLIC4,PDE11AL,C2CD2,SORBS1,PGFB,ARID1AA,HOMER3B,MTA1,SMARCA4A,ANXA13L,SUPT4H1,SI:CH73-390B10.2,ASB15,CASQ1A,ZGC:153115,ZGC:136929,PLAT,AKT3B,FAM83FA,MAFB,SP7,LMBRD2B,RUFY3,XIRP2A,NEFLB,ANPEPB,SETD3,ADAD2,PDE6A,STARD14,ELOB,RTEL1,PTPN9A,PFD…
TF	Factor: FOXD3; motif: NAWTGTTTRTTT; match class: 1	TF:M00130_1	FALSE	2.86865e-09	8.54232	3956	1164	342	18033	RBM27,CLN8,STRA6L,MST1,TOX,MLH1,DEF6A,CRABP2B,KCTD10,NPL,NSUN3,AKIRIN1,NARS1,PRKAB1A,MLEC,LRRC8DB,HPSE2,PDLIM3A,SLC6A3,ZNF646,CPT1CB,PTPRC,TAF11,MAPKAPK2B,COG5,BLOC1S3,SNX33,CAPZB,ADNP2B,CANT1B,DDX54,ADNPB,RNF165B,RTF2,FGL1,RPS26,HDAC1,ZGC:158263,PABPC1L,LMBRD1,RNF215,BAG5,SSH1A,ATP5PD,PIP5K1CB,OTOFA,HSP90B1,PI4K2B,STARD3NL,XPR1A,PDE9A,SARNP,KIF1AB,COG4,POC1BL,KATNA1,ISM1,PIGS,PI4KAB,SLC37A1,STK1…
TF	Factor: TCF-3; motif: NCTTTGWTNTKYW	TF:M01594	FALSE	3.64629e-09	8.43815	4972	1164	413	18033	PES,PTPN3,RBM27,TRIM23,CLN8,ERCC4,STRA6L,TPRN,PPM1AA,MST1,TOX,MLH1,DEF6A,F3A,ABCA3B,KCTD10,DYNC1LI1,PHAX,AKIRIN1,PRKAB1A,LRRC8DB,GTF3AB,CHAF1B,NMT1A,HPSE2,CLDN5A,SI:CH211-117C9.2,SLC6A3,UBE2QL1,ZNF646,JPH3,FAM83FB,PKIG,ILDR2,B9D1,SNX33,SYTL2A,DDX54,ZGC:162331,MID1IP1B,FGL1,ZNF451,SH3BGR,PABPC1L,GRHL3,LMBRD1,RNF215,MRI1,SI:CH1073-396H14.1,CCR6B,KDM5BA,METTL4,OTOFA,HSP90B1,TSPAN18B,PAQR4A,STARD3NL,…
TF	Factor: HOX; motif: TTWATKNN	TF:M07456	FALSE	4.68404e-09	8.32938	4044	1164	347	18033	PES,ERCC4,FER,TOX,CRABP2B,POLR1A,LAMTOR5,PHAX,TRMT1,AKIRIN1,GTF3AB,MTG2,PIK3AP1,ILK,HPSE2,LDB3B,PGPEP1,NUP93,TAF11,MAPKAPK2B,UAP1,BLOC1S3,TULP4A,PLPP5,SLC4A1A,ADNP2B,CANT1B,CACNG4B,PPP1R42,ADNPB,RNF165B,SH3BGR,PIBF1,ZGC:158263,GRHL3,YPEL3,PIP5K1CB,GOLGA2,OTOFA,PI4K2B,STARD3NL,WDR91,TLCD3A,PSMB2,CLIC4,ANKHA,LMBR1L,MAP4L,RUVBL2,CALN1,PGFB,PIGS,SLC37A1,ZGC:195001,TERT,AFAP1L2,SEPT12,PSMA2,P2RY10,ATP…
TF	Factor: HOXA10; motif: ANTTTATG	TF:M03873	FALSE	8.83924e-09	8.05358	3842	1164	331	18033	TRIM23,CLN8,COQ7,STRA6L,TPRN,FER,MST1,MLH1,DEF6A,TTK,KCTD10,HGFA,TRMT1,AKIRIN1,ABHD2A,GTF3AB,CHAF1B,GUCY1A2,STXBP1B,MTG2,CPT1CB,NUP93,SPSB3A,TAF11,PKIG,BLOC1S3,ABRAA,ADNP2B,SYTL2A,CANT1B,RNF165B,FGL1,ZNF451,SH3BGR,PKN2,HDAC1,GRHL3,YPEL3,LMBRD1,BAG5,MRI1,PYROXD2,METTL4,OTOFA,PI4K2B,WDR91,PAICS,PDE9A,MAP4L,KATNA1,SORBS1,CCDC61,YARS1,ATF4A,CMTM3,AP2B1,SLC37A1,NPAS4A,RPAP3,ZGC:195001,SI:DKEY-245N4.2,…
TF	Factor: Smad4; motif: TGTCTGN	TF:M01889	FALSE	9.15723e-09	8.03824	3304	1164	292	18033	PES,RBM27,PCBP3,ERCC4,COQ7,CPOX,FER,MST1,DEF6A,CRABP2B,BICRA,ABHD2A,NARS1,GTF3AB,NMT1A,ILK,LDB3B,CLDN5A,MAPKAPK2B,NOL9,ORC3,PKIG,SLC10A3,CAPZB,ABRAA,PLPP5,VLDLR,PHF20A,ADNP2B,SYTL2A,ADNPB,SLC22A4,ZGC:162331,RNF165B,EVLB,PIBF1,PABPC1L,RNF215,ATP5PD,HSP90B1,SLC39A8,CLIC4,USP33,KIF1AB,SLC26A5,MAP4L,YARS1,UBL3A,HTR2CL2,CALN1,DPH2,RPAP3,SEPT12,PRKCHA,LEPR,APAF1,RPN1,ACBD6,VCANA,SI:DKEY-183J2.10,ANXA13…
TF	Factor: HNF3A; motif: RWGTAAACAN; match class: 1	TF:M01261_1	FALSE	1.42456e-08	7.84632	2203	1164	209	18033	PES,COQ7,MST1,ILRUN,MLH1,DEF6A,ABCA3B,KCTD10,CHAF1B,ZNF646,VEZF1A,NUP93,SPSB3A,TAF11,MAPKAPK2B,CXCR4A,COG5,PKIG,CCDC149A,TULP4A,FGL1,RPS26,LIN28B,ZNF451,BAG5,GRK3,STARD3NL,ATP2A3,SARNP,COG4,POC1BL,KATNA1,SORBS1,UBL3A,ISM1,TERT,AFF4,SLC38A10,KCNJ9,GHRA,ACBD6,ACBD3,SUPT4H1,USP10,TMEM120A,SI:CH211-79K12.2,ZGC:153115,NPTNB,TMEM86A,TNFAIP8L1,CAPGB,GANC,STXBP5B,REM2,SLCO3A1,SRP19,PFKPB,ITGB8,ACSL4A,HDA…
TF	Factor: HFH2; motif: AAACAAAN	TF:M07319	FALSE	2.77235e-08	7.55715	3039	1164	270	18033	PTPN3,TRIM23,TPRN,FER,TOX,F3A,ABCA3B,PHAX,AKIRIN1,PRKAB1A,GTF3AB,PIK3AP1,CLDN5A,SLC6A3,UBE2QL1,ZNF646,VEZF1A,CPT1CB,TRIM3B,NOL9,FAM83FB,PKIG,TULP4A,VLDLR,ORA3,DDX54,ZGC:162331,RNF165B,LIN28B,ZNF451,YPEL3,SI:CH1073-396H14.1,KDM5BA,OTOFA,TSPAN18B,PAQR4A,PAICS,SLC39A8,XPR1A,PDE9A,ATP2A3,CLIC4,PDE11AL,C2CD2,MAP4L,COG4,AZIN1A,RUVBL2,KATNA1,SORBS1,UBL3A,FGF16,TAF3,ISM1,HOMER3B,MTA1,SLC37A1,NDFIP2,STK16…
TF	Factor: LEF-1; motif: NANNWWCAAAGNN	TF:M07605	FALSE	3.58489e-08	7.44552	1864	1164	181	18033	PES,ERCC4,FER,TOX,MLH1,POLR1A,KCTD10,PRKCG,MFN2,MMP23B,HPSE2,UBE2QL1,ZNF646,VEZF1A,JPH3,PTPRC,TEX2,UAP1,SNX33,TULP4A,SYTL2A,ADNPB,MID1IP1B,RPS26,LIN28B,ZNF451,SSH1A,KDM5BA,HSP90B1,TLCD3A,KIF1AB,MAP4L,SORBS1,PGFB,NDFIP2,AFF4,SMARCA4A,APAF1,MED13B,VPS39,HNF4A,PPP1R9ALB,ZGC:153115,ACHE,ATL3,ITGB4,AKT3B,ARHGDIA,MAFB,TMEM86A,PCSK5A,BCAN,USP47,AFF3,LMBRD2B,PFKPB,KRT98,SNX14,CALY,ANPEPB,ACSL4A,SETD3,HDA…
TF	Factor: c-Myc:Max; motif: NNACCACGTGGTNN; match class: 1	TF:M00118_1	FALSE	3.745e-08	7.42655	3784	1164	323	18033	PES,PCBP3,TRIM23,ERCC4,MST1,ILRUN,MLH1,DEF6A,POLR1A,TTK,HGFA,PHAX,TRMT1,PLEKHD1,ABHD2A,MFN2,PRKAB1A,STXBP1B,PIK3AP1,LDB3B,TRIM3B,JPH3,STK17AL,SPSB3A,RGS12B,UAP1,FAM83FB,SLC10A3,SI:CH211-266G18.9,TULP4A,ADNP2B,DDX54,PPP1R42,SLC22A4,LIN28B,PABPC1L,BAG5,MRI1,PYROXD2,CCR6B,SSH1A,TSPAN18B,ACE,WDR91,PAICS,SLC39A8,PCTP,PSMB2,ANKHA,POC1BL,YARS1,SMARCA4,TAF3,PGFB,DPH2,HOMER3B,RPAP3,NDFIP2,GPR6,CABLES1,SEP…
TF	Factor: c-Myc:Max; motif: NNACCACGTGGTNN	TF:M00118	FALSE	3.745e-08	7.42655	3784	1164	323	18033	PES,PCBP3,TRIM23,ERCC4,MST1,ILRUN,MLH1,DEF6A,POLR1A,TTK,HGFA,PHAX,TRMT1,PLEKHD1,ABHD2A,MFN2,PRKAB1A,STXBP1B,PIK3AP1,LDB3B,TRIM3B,JPH3,STK17AL,SPSB3A,RGS12B,UAP1,FAM83FB,SLC10A3,SI:CH211-266G18.9,TULP4A,ADNP2B,DDX54,PPP1R42,SLC22A4,LIN28B,PABPC1L,BAG5,MRI1,PYROXD2,CCR6B,SSH1A,TSPAN18B,ACE,WDR91,PAICS,SLC39A8,PCTP,PSMB2,ANKHA,POC1BL,YARS1,SMARCA4,TAF3,PGFB,DPH2,HOMER3B,RPAP3,NDFIP2,GPR6,CABLES1,SEP…
TF	Factor: cdx; motif: NNTTTATNN	TF:M07378	FALSE	4.80288e-08	7.3185	3279	1164	286	18033	ERCC4,STRA6L,TPRN,POLR1A,TTK,LAMTOR5,DYNC1LI1,PHAX,BICRA,ABHD2A,MFN2,NARS1,PRKAB1A,MLEC,LRRC8DB,GTF3AB,GUCY1A2,HPSE2,SI:CH211-117C9.2,UBE2QL1,VEZF1A,NUP93,JPH3,STK17AL,NOL9,FAM83FB,ILDR2,SLC6A1A,SLC10A3,ABRAA,VLDLR,PHF20A,ADNP2B,CANT1B,DDX54,ADNPB,SLC22A4,RTF2,FGL1,PKN2,PABPC1L,LMBRD1,SI:CH1073-396H14.1,OTOFA,STARD3NL,WDR91,PDE9A,ANKHA,SLC26A5,AZIN1A,RUVBL2,KATNA1,YARS1,PI4KAB,RPAP3,SEPT12,PRKCHA…
TF	Factor: Pax-6; motif: CTGACCTGGAACTM	TF:M00979	FALSE	4.87274e-08	7.31223	2856	1164	255	18033	CLN8,TPRN,PPM1AA,DEF6A,DYNC1LI1,NSUN3,MFN2,MMP23B,GTF3AB,GUCY1A2,ILK,VEZF1A,NOL9,UAP1,ILDR2,SLC6A1A,SLC10A3,TULP4A,PLPP5,SLC4A1A,VLDLR,PHF20A,ORA3,CANT1B,SLC22A4,ZGC:162331,ZNF451,ZGC:158263,PYROXD2,SI:CH1073-396H14.1,SSH1A,KDM5BA,PI4K2B,PCTP,CLIC4,C2CD2,ANKHA,SLC26A5,COG4,YARS1,CALN1,DPH2,PLEKHM1,GPR6,IRG1L,ADGRG2A,ATP7B,ORAI1A,SH2B3,CTR9,SLC38A10,SI:DKEY-183J2.10,TMEM120A,SIDT2,ACHE,ZGC:136929,…
TF	Factor: c-Myc:Max; motif: NNNNNNNCACGTGNNNNNNN; match class: 1	TF:M00615_1	FALSE	5.84271e-08	7.23339	3915	1164	331	18033	PES,PCBP3,TRIM23,ERCC4,FER,MST1,ILRUN,MLH1,POLR1A,F3A,TTK,HGFA,PHAX,TRMT1,PLEKHD1,ABHD2A,MFN2,PRKAB1A,GUCY1A2,PIK3AP1,LDB3B,TRIM3B,JPH3,STK17AL,UAP1,FAM83FB,SLC10A3,SI:CH211-266G18.9,TULP4A,ADNP2B,DDX54,PPP1R42,SLC22A4,LIN28B,PABPC1L,RNF215,BAG5,MRI1,PYROXD2,CCR6B,SSH1A,GOLGA2,TSPAN18B,RELA,ACE,WDR91,PAICS,SLC39A8,PCTP,PSMB2,ANKHA,POC1BL,KATNA1,SI:CH211-199F5.1,YARS1,SMARCA4,TAF3,PGFB,DPH2,HOMER3…
TF	Factor: c-Myc:Max; motif: NNNNNNNCACGTGNNNNNNN	TF:M00615	FALSE	5.84271e-08	7.23339	3915	1164	331	18033	PES,PCBP3,TRIM23,ERCC4,FER,MST1,ILRUN,MLH1,POLR1A,F3A,TTK,HGFA,PHAX,TRMT1,PLEKHD1,ABHD2A,MFN2,PRKAB1A,GUCY1A2,PIK3AP1,LDB3B,TRIM3B,JPH3,STK17AL,UAP1,FAM83FB,SLC10A3,SI:CH211-266G18.9,TULP4A,ADNP2B,DDX54,PPP1R42,SLC22A4,LIN28B,PABPC1L,RNF215,BAG5,MRI1,PYROXD2,CCR6B,SSH1A,GOLGA2,TSPAN18B,RELA,ACE,WDR91,PAICS,SLC39A8,PCTP,PSMB2,ANKHA,POC1BL,KATNA1,SI:CH211-199F5.1,YARS1,SMARCA4,TAF3,PGFB,DPH2,HOMER3…
TF	Factor: Freac-4; motif: CTWAWGTAAACANWGN; match class: 1	TF:M00292_1	FALSE	6.92918e-08	7.15932	1666	1164	164	18033	PES,COQ7,MST1,ILRUN,DEF6A,CRABP2B,ABCA3B,ZNF646,SPSB3A,TAF11,CXCR4A,TEX2,COG5,PKIG,CCDC149A,TULP4A,RPS26,LIN28B,SOCS3A,TSPAN18B,STARD3NL,CLIC4,SARNP,UBL3A,ISM1,AFF4,SLC38A10,GHRA,ACBD6,ACBD3,SUPT4H1,USP10,TMEM120A,SI:CH211-79K12.2,TMEM86A,TNFAIP8L1,CAPGB,EVLA,GANC,STXBP5B,REM2,SRP19,CALY,HYI,HDAC4,SCARA3,SI:DKEY-166K12.1,WNT5A,MAP3K12,LUC7L3,QKI,NR2F5,SMARCD3B,SMC4,NT5DC2,ARNT2,CIAO2A,DSCC1,ZGC:1…
TF	Factor: c-Myc; motif: CACGTGGC	TF:M03867	FALSE	1.10563e-07	6.95639	2492	1164	226	18033	PCBP3,ERCC4,TTK,HGFA,PHAX,PLEKHD1,ABHD2A,MFN2,PRKAB1A,TRIM3B,JPH3,FAM83FB,PKIG,ILDR2,SLC10A3,SI:CH211-266G18.9,TULP4A,ABRAA,SLC4A1A,ADNP2B,MID1IP1B,RPS26,LIN28B,EVLB,RNF215,BAG5,MRI1,PYROXD2,SI:CH1073-396H14.1,WDR91,PAICS,SLC39A8,PCTP,PSMB2,ANKHA,POC1BL,SORBS1,FGF16,SMARCA4,PGFB,DPH2,HOMER3B,RPAP3,GPR6,CABLES1,SEPT12,LEPR,SH2B3,APAF1,SLC38A10,KCNJ9,GHRA,SUPT4H1,VPS39,FBXO40,ATL3,TRMO,CAVIN1B,HPS1…
TF	Factor: C-Myc; motif: NGCCACGTGNN	TF:M07601	FALSE	1.998e-07	6.6994	3359	1164	288	18033	PES,PCBP3,TRIM23,ERCC4,MST1,ILRUN,MLH1,POLR1A,TTK,HGFA,PHAX,TRMT1,PLEKHD1,ABHD2A,MFN2,PRKAB1A,PIK3AP1,LDB3B,TRIM3B,JPH3,STK17AL,UAP1,FAM83FB,SLC10A3,SI:CH211-266G18.9,TULP4A,ADNP2B,DDX54,PPP1R42,SLC22A4,LIN28B,BAG5,MRI1,PYROXD2,CCR6B,SSH1A,TSPAN18B,ACE,WDR91,PAICS,SLC39A8,PCTP,PSMB2,ANKHA,POC1BL,YARS1,SMARCA4,TAF3,PGFB,DPH2,HOMER3B,RPAP3,GPR6,CABLES1,SEPT12,PRKCHA,LEPR,PLEKHG4,CDC123,APAF1,CTR9,S…
TF	Factor: FLI-1; motif: CMGGAWGTSAN	TF:M01208	FALSE	2.30036e-07	6.6382	1957	1164	184	18033	PTPN3,CPOX,MLH1,POLR1A,LAMTOR5,KCTD10,PRKCG,PLEKHD1,ABHD2A,NARS1,CHAF1B,NMT1A,PTPRC,UAP1,CBARPB,TULP4A,PHF20A,CANT1B,RNF165B,RPS26,LMBRD1,GOLGA2,HSP90B1,ANKHA,POC1BL,KATNA1,HTR2CL2,CMTM3,CDC45,AFAP1L2,SEPT12,P2RY10,CDK21,RPN1,CTR9,SLC38A10,KCNJ9,ACBD3,USP10,VPS39,PPP1R9ALB,EPN2,SORT1B,ARHGDIA,CAPGB,CLINT1A,PURBB,ATP1A1A.4,NAGA,SRP19,SNX14,ITGB8,ACSL4A,LPCAT1,STARD14,MAN2A2,ZNF410,NR3C1,FAM219AA,R…
TF	Factor: LEF-1; motif: NWTCAAAGNN	TF:M01022	FALSE	4.63164e-07	6.33426	3404	1164	289	18033	RBM27,PCBP3,ERCC4,COQ7,FER,MST1,TOX,MLH1,DEF6A,POLR1A,MMP23B,ILK,HPSE2,CLDN5A,ZNF646,CPT1CB,NUP93,JPH3,PTPRC,TAF11,TEX2,FAM83FB,SNX33,CAPZB,ABRAA,PHF20A,SYTL2A,ADNPB,MID1IP1B,RPS26,LIN28B,ZNF451,SH3BGR,PKN2,LMBRD1,BAG5,MRI1,PYROXD2,SI:CH1073-396H14.1,SSH1A,METTL4,OTOFA,RELA,STARD3NL,XPR1A,C2CD2,KIF1AB,MAP4L,CALN1,MTA1,PI4KAB,SLC37A1,NDFIP2,STK16,SI:DKEY-245N4.2,PLEKHM1,SEPT12,PRKCHA,ORAI1A,AFF4,C…
TF	Factor: PEA3; motif: AGGAAGT	TF:M03579	FALSE	5.89632e-07	6.22942	2778	1164	243	18033	COQ7,TPRN,PRKCG,PLEKHD1,ABHD2A,MFN2,PRKAB1A,MLEC,LRRC8DB,CHAF1B,STXBP1B,NMT1A,PIK3AP1,SOGA3A,ZNF646,PTPRC,UAP1,PKIG,CAPZB,PHF20A,ADNP2B,TNIP1,CACNG4B,PPP1R42,FGL1,GRHL3,YPEL3,LMBRD1,RNF215,BAG5,GOLGA2,PI4K2B,PAQR4A,ATP2A3,POC1BL,KATNA1,CMTM3,SLC37A1,ZGC:195001,CDC45,TERT,IRG1L,AFAP1L2,P2RY10,RPN1,SLC38A10,RRP8,VPS39,FAM3C,PPP1R9ALB,NPTNB,CCND3,ZGC:136929,ITGB4,EPN2,SORT1B,ARNT,ARHGDIA,CAPGB,SLC17…
TF	Factor: Fli-1; motif: MGGAAGT	TF:M07382	FALSE	5.89632e-07	6.22942	2778	1164	243	18033	COQ7,TPRN,PRKCG,PLEKHD1,ABHD2A,MFN2,PRKAB1A,MLEC,LRRC8DB,CHAF1B,STXBP1B,NMT1A,PIK3AP1,SOGA3A,ZNF646,PTPRC,UAP1,PKIG,CAPZB,PHF20A,ADNP2B,TNIP1,CACNG4B,PPP1R42,FGL1,GRHL3,YPEL3,LMBRD1,RNF215,BAG5,GOLGA2,PI4K2B,PAQR4A,ATP2A3,POC1BL,KATNA1,CMTM3,SLC37A1,ZGC:195001,CDC45,TERT,IRG1L,AFAP1L2,P2RY10,RPN1,SLC38A10,RRP8,VPS39,FAM3C,PPP1R9ALB,NPTNB,CCND3,ZGC:136929,ITGB4,EPN2,SORT1B,ARNT,ARHGDIA,CAPGB,SLC17…
TF	Factor: HNF3; motif: NWRARYAAAYANN; match class: 1	TF:M00791_1	FALSE	6.37219e-07	6.19571	2509	1164	223	18033	TPRN,MST1,TOX,CRABP2B,ABCA3B,LAMTOR5,ABHD2A,NARS1,PRKAB1A,MLEC,HPSE2,PDLIM3A,SLC6A3,ZNF646,NUP93,PTPRC,TAF11,COG5,ILDR2,SNX33,TULP4A,SLC4A1A,ADNP2B,RNF165B,RPS26,EVLB,PABPC1L,LMBRD1,CCR6B,PIP5K1CB,PI4K2B,PAICS,XPR1A,PDE9A,KIF1AB,MAP4L,SYTL2B,ISM1,SLC37A1,RPAP3,ZGC:195001,CDC45,SI:DKEY-245N4.2,SEPT12,LEPR,SMARCA4A,APAF1,ACBD3,SI:CH73-390B10.2,GLIS3,ASPN,ITGB4,AKT3B,ARNT,CAVIN1B,HPS1,KDELR3,CAPGB,C…
TF	Factor: MEIS1A:HOXA9; motif: TGACAGKTTTAYGA; match class: 1	TF:M00420_1	FALSE	1.07389e-06	5.96904	2364	1164	211	18033	CPOX,MST1,ILRUN,AKIRIN1,MLEC,MTG2,UBE2QL1,PGPEP1,TRIM3B,UAP1,COG5,ORC3,CAPZB,TULP4A,SLC22A4,FGL1,SH3BGR,PABPC1L,SSH1A,PIP5K1CB,OTOFA,PAQR4A,TLCD3A,PCTP,ANKHA,SLC26A5,SYTL2B,CCDC61,AP2B1,CDC45,SI:DKEY-245N4.2,PLEKHG4,PSMA2,ORAI1A,KCNJ6,ACBD6,PTPN9B,USP10,SI:CH211-79K12.2,GLIS3,SIDT2,CASQ1A,TRMO,SORT1B,ARNT,ARHGDIA,FAM83FA,HPS1,TMEM86A,TNFAIP8L1,IGF2BP2A,GANC,RELT,STAG2B,DHX40,REM2,SLCO3A1,PFKPB,YP…
TF	Factor: Pax-8; motif: NCNNTNNTGCRTGANNNN; match class: 1	TF:M00328_1	FALSE	1.2213e-06	5.91318	3654	1164	304	18033	PCBP3,TRIM23,COQ7,TPRN,PPM1AA,ILRUN,TOX,ABCA3B,TTK,DYNC1LI1,NPL,PHAX,PLEKHD1,ABHD2A,GUCY1A2,NMT1A,PIK3AP1,LDB3B,SOGA3A,SI:CH211-117C9.2,SLC6A3,UBE2QL1,ZNF646,PTPRC,MAPKAPK2B,CBARPB,FAM83FB,PKIG,ILDR2,B9D1,CAPZB,CACNG4B,PPP1R42,RNF165B,RTF2,SH3BGR,PKN2,PIBF1,HDAC1,YPEL3,PIP5K1CB,GOLGA2,GRK3,RELA,ACE,WDR91,SLC39A8,ATP2A3,TLCD3A,PDE11AL,USP33,SLC26A5,SORBS1,SI:CH211-199F5.1,PGFB,PI4KAB,RPAP3,GPR6,SE…
TF	Factor: SMAD; motif: TNGNCAGACWN	TF:M00974	FALSE	2.31634e-06	5.6352	4135	1164	336	18033	PES,PCBP3,ERCC4,CPOX,PPM1AA,LAMTOR5,PRKCG,BICRA,PLEKHD1,ABHD2A,NARS1,MMP23B,CHAF1B,NMT1A,LDB3B,CLDN5A,SLC6A3,PGPEP1,CPT1CB,STK17AL,TAF11,NOL9,RGS12B,ORC3,VLDLR,TNIP1,ADNPB,MID1IP1B,RNF165B,RTF2,FGL1,ZNF451,SH3BGR,EVLB,RNF215,BAG5,GOLGA2,OTOFA,HSP90B1,PI4K2B,WDR91,TLCD3A,USP33,SLC26A5,MAP4L,SYTL2B,HTR2CL2,CALN1,HOMER3B,AP2B1,PIGS,SLC37A1,RPAP3,CDC45,TERT,SI:DKEY-245N4.2,GPR6,CABLES1,PRKCHA,PLEKHG4…
TF	Factor: Ets; motif: ACTTCCTS	TF:M00971	FALSE	4.36753e-06	5.35976	805	1164	87	18033	MLEC,LRRC8DB,PIK3AP1,SOGA3A,ZNF646,CAPZB,TNIP1,CACNG4B,YPEL3,BAG5,PI4K2B,PAQR4A,ATP2A3,SLC37A1,CDC45,P2RY10,RRP8,PPP1R9ALB,CCND3,ZGC:136929,ITGB4,ARNT,SLC17A5,GANC,BCAN,NAGA,XIRP2A,SI:CH211-214C7.5,SETD3,TMEM234,CSNK1G2B,QKI,SIPA1L1,GAS2B,ARNT2,ZNF622,ZGC:64051,VPS26A,TNNI1A,PPP1R9ALA,TMEM67,IKZF1,OSBPL3B,ZGC:77838,PARVG,SI:DKEY-154P10.3,DROSHA,SI:CH73-233M11.2,SLC38A3B,CLOCKB,OPN3,TMCO4,RORC,MIE…
TF	Factor: Pitx3; motif: GATTANA	TF:M07057	FALSE	4.36753e-06	5.35976	2141	1164	191	18033	RBM27,CLN8,TTC34,CRABP2B,POLR1A,F3A,KCTD10,HGFA,NARS1,MLEC,ILK,SOGA3A,SI:CH211-117C9.2,PTPRC,STK17AL,TAF11,NOL9,CBARPB,ORC3,ILDR2,VLDLR,MID1IP1B,RPS26,YPEL3,LMBRD1,PYROXD2,TSPAN18B,RELA,ACE,PSMB2,SARNP,KIF1AB,SLC26A5,KATNA1,TAF3,ISM1,PI4KAB,SI:DKEY-245N4.2,CDK21,AFF4,CDC123,SH2B3,KCNJ6,CTR9,ACBD6,VCANA,ACBD3,VPS39,METTL25,CCND3,ZGC:136929,PLAT,BMPR1BB,CAVIN1B,TET3,HTR3B,EBNA1BP2,KDELR3,RELT,USP47…
TF	Factor: SMAD3; motif: TGTCTGTCT	TF:M00701	FALSE	5.6429e-06	5.2485	2613	1164	225	18033	PES,ERCC4,PPM1AA,PRKCG,NPL,BICRA,PLEKHD1,NARS1,MLEC,MMP23B,NMT1A,PDLIM3A,SOGA3A,CLDN5A,VEZF1A,ORC3,B9D1,VLDLR,SYTL2A,TNIP1,ACLY,RNF165B,RTF2,FGL1,LIN28B,ZNF451,ZGC:158263,RNF215,OTOFA,SI:DKEY-283B15.2,MAP4L,AZIN1A,SYTL2B,HTR2CL2,CALN1,PGFB,ISM1,AP2B1,NPAS4A,CDC45,AFAP1L2,PLEKHG4,PSMA2,ATP7B,AFF4,APAF1,PTPN9B,HRH2A,SI:CH211-79K12.2,VPS39,ZGC:153115,ITGB4,BMPR1BB,SORT1B,MARCKSL1A,ARHGDIA,FAM83FA,EB…
TF	Factor: c-Myc:Max; motif: NANCACGTGNNW	TF:M00123	FALSE	5.73007e-06	5.24184	3155	1164	264	18033	PES,TRIM23,ERCC4,FER,PPM1AA,MST1,MLH1,POLR1A,PHAX,MFN2,PRKAB1A,PIK3AP1,HPSE2,SI:CH211-117C9.2,VEZF1A,PTPRC,STK17AL,RGS12B,UAP1,CCDC149A,SNX33,TULP4A,ABRAA,PLPP5,ADNP2B,SYTL2A,PPP1R42,ADNPB,ACLY,RNF165B,RNF215,MRI1,PYROXD2,CCR6B,SSH1A,ATP5PD,WDR91,PAICS,SLC39A8,TLCD3A,PCTP,AZIN1A,CCDC61,YARS1,TAF3,PGFB,RPAP3,NDFIP2,SEPT12,PLEKHG4,TTPAL,CDC123,CTR9,KCNJ9,RRP8,SUPT4H1,SI:CH73-390B10.2,VPS39,ZGC:1531…
TF	Factor: SMAD4; motif: GKSRKKCAGMCANCY	TF:M00733	FALSE	6.68875e-06	5.17465	2579	1164	222	18033	PES,PTPN3,ERCC4,COQ7,FER,MST1,MLH1,PHAX,NARS1,MLEC,MMP23B,STXBP1B,CLDN5A,STK17AL,SPSB3A,CXCR4A,COG5,ORC3,B9D1,VLDLR,ADNP2B,RNF165B,ZNF451,SH3BGR,LMBRD1,RNF215,PI4K2B,PAQR4A,XPR1A,PDE9A,CLIC4,MAP4L,POC1BL,KATNA1,SORBS1,HTR2CL2,FGF16,CALN1,ARID1AA,HOMER3B,TERT,SI:DKEY-245N4.2,PLEKHM1,GPR6,IRG1L,CDK21,AFF4,RPN1,KCNJ9,MED13B,ACBD6,VCANA,RRP8,SIDT2,PDF,HNF4A,ITGB4,EPN2,CAVIN1B,KDELR2A,USP47,AFF3,SERTA…
TF	Factor: Pax-5; motif: RRMSWGANWYCTNRAGCGKRACSRYNSM; match class: 1	TF:M00144_1	FALSE	1.43893e-05	4.84196	2183	1164	191	18033	RBM27,STRA6L,CPOX,ILRUN,DYNC1LI1,AKIRIN1,ABHD2A,STXBP1B,PIK3AP1,CPT1CB,NUP93,UAP1,BLOC1S3,SLC10A3,CAPZB,TULP4A,SLC4A1A,CANT1B,CACNG4B,RNF165B,MRI1,KDM5BA,PCTP,SARNP,ANKHA,SLC26A5,LMBR1L,COG4,SYTL2B,TAF3,ISM1,CMTM3,ARID1AA,AP2B1,RPAP3,GPR6,AFAP1L2,LEPR,PLEKHG4,SMARCA4A,SH2B3,UGT5D1,SI:DKEY-183J2.10,HRH2A,SI:CH211-79K12.2,ACHE,FBXO40,BMPR1BB,SORT1B,TET3,RBM4.3,TMEM86A,SP7,TNFAIP8L1,PURBB,AADAT,REM2…
TF	Factor: LEF-1; motif: WCAAAGN	TF:M02019	FALSE	1.85546e-05	4.73155	2715	1164	229	18033	PTPN3,RBM27,PCBP3,CLN8,DLX2A,MST1,TOX,DYNC1LI1,PRKCG,HGFA,TRMT1,PRKAB1A,CHAF1B,ILK,HPSE2,SI:CH211-117C9.2,SLC6A3,ZNF646,TEX2,COG5,FAM83FB,ORC3,PKIG,ILDR2,SNX33,SYTL2A,CACNG4B,MID1IP1B,HDAC1,PABPC1L,BAG5,MRI1,PYROXD2,KDM5BA,OTOFA,HSP90B1,ATP2A3,TLCD3A,PCTP,C2CD2,SORBS1,AP2B1,SLC37A1,NDFIP2,SI:DKEY-245N4.2,P2RY10,ORAI1A,APAF1,MED13B,CAMK2D2,SUPT4H1,HRH2A,HNF4A,ACHE,ITGB4,ARNT,RBM4.3,TMEM86A,TNFAIP8…
TF	Factor: LEF-1; motif: WCAAAGN	TF:M03794	FALSE	1.85546e-05	4.73155	2715	1164	229	18033	PTPN3,RBM27,PCBP3,CLN8,DLX2A,MST1,TOX,DYNC1LI1,PRKCG,HGFA,TRMT1,PRKAB1A,CHAF1B,ILK,HPSE2,SI:CH211-117C9.2,SLC6A3,ZNF646,TEX2,COG5,FAM83FB,ORC3,PKIG,ILDR2,SNX33,SYTL2A,CACNG4B,MID1IP1B,HDAC1,PABPC1L,BAG5,MRI1,PYROXD2,KDM5BA,OTOFA,HSP90B1,ATP2A3,TLCD3A,PCTP,C2CD2,SORBS1,AP2B1,SLC37A1,NDFIP2,SI:DKEY-245N4.2,P2RY10,ORAI1A,APAF1,MED13B,CAMK2D2,SUPT4H1,HRH2A,HNF4A,ACHE,ITGB4,ARNT,RBM4.3,TMEM86A,TNFAIP8…
TF	Factor: HOXA10; motif: NNNGYAATAAAATNNW; match class: 1	TF:M01464_1	FALSE	1.97002e-05	4.70553	2857	1164	239	18033	PES,TRIM23,DLX2A,MLH1,POLR1A,F3A,ABCA3B,NPL,PHAX,TRMT1,ABHD2A,CLDN5A,SI:CH211-117C9.2,ZNF646,VEZF1A,SPSB3A,MAPKAPK2B,CCDC149A,PLPP5,CANT1B,ZGC:162331,RPS26,ZGC:158263,PYROXD2,ATP5PD,METTL4,OTOFA,STARD3NL,ACE,PDE9A,PCTP,MAP4L,COG4,YARS1,ATF4A,AP2B1,ZGC:195001,CDC45,SEPT12,PSMA2,CTR9,GHRA,MED13B,ACBD6,ANXA13L,TMEM120A,SI:CH211-79K12.2,PDF,CCND3,BMPR1BB,CCNJ,ZGC:123010,TNFAIP8L1,PURBB,AADAT,STXBP5B,…
TF	Factor: c-Myc; motif: RACCACGTGCTC	TF:M01145	FALSE	2.12344e-05	4.67296	2847	1164	238	18033	PES,PCBP3,TRIM23,MST1,ILRUN,MLH1,POLR1A,PRKCG,MFN2,PRKAB1A,MLEC,STXBP1B,PIK3AP1,LDB3B,JPH3,SPSB3A,RGS12B,UAP1,FAM83FB,SLC10A3,TULP4A,ADNP2B,PPP1R42,LIN28B,PABPC1L,MRI1,PYROXD2,CCR6B,SSH1A,STARD3NL,WDR91,PAICS,SLC39A8,PCTP,POC1BL,YARS1,SMARCA4,TAF3,PGFB,RPAP3,GPR6,IRG1L,SEPT12,CDC123,CTR9,SLC38A10,KCNJ9,SUPT4H1,VPS39,PPP1R9ALB,ZGC:153115,FBXO40,ATL3,ITGB4,TRMO,EBNA1BP2,TMEM86A,EVLA,RELT,RUFY3,PFKP…
TF	Factor: TCF3; motif: DCATCAAAGB	TF:M08901	FALSE	2.12344e-05	4.67296	2254	1164	195	18033	RBM27,PCBP3,DLX2A,MST1,TOX,NARS1,ILK,HPSE2,CLDN5A,ZNF646,JPH3,PTPRC,FAM83FB,PKIG,ILDR2,SNX33,CAPZB,SLC4A1A,PHF20A,ADNPB,MID1IP1B,RPS26,HDAC1,PYROXD2,METTL4,XPR1A,PCTP,C2CD2,USP33,MAP4L,YARS1,TAF3,CALN1,SLC37A1,NDFIP2,STK16,PRKCHA,ORAI1A,AFF4,APAF1,MED13B,ANXA13L,HRH2A,HNF4A,ACHE,ATL3,PLAT,ITGB4,ARHGDIA,FAM83FA,RBM4.3,TMEM86A,TNFAIP8L1,GANC,BCAN,AADAT,STAG2B,ATP1A1A.4,SLCO3A1,KRT98,CALY,ANPEPB,ACS…
TF	Factor: ER-alpha; motif: TGACCYN	TF:M03547	FALSE	2.12344e-05	4.67296	2446	1164	209	18033	PTPN3,CPOX,PPM1AA,MST1,ILRUN,ABCA3B,KCTD10,DYNC1LI1,PHAX,GUCY1A2,ILK,UBE2QL1,STK17AL,RGS12B,PKIG,SLC6A1A,SLC10A3,SNX33,PHF20A,TNIP1,CANT1B,PPP1R42,MID1IP1B,SH3BGR,EVLB,MRI1,PYROXD2,ATP5PD,TSPAN18B,POC1BL,ISM1,ARID1AA,RPAP3,STK16,TERT,AFAP1L2,CDK21,CDC123,SH2B3,ANXA13L,SIDT2,CASQ1A,FBXO40,ATL3,ITGB4,KDELR2A,TMEM235B,TNFAIP8L1,KDELR3,ATP1A1A.4,STXBP5B,NAGA,DHX40,SLCO3A1,SNX14,SI:CH211-214C7.5,ACSL4…
TF	Factor: c-Myc:Max; motif: NANCACGTGNNW; match class: 1	TF:M00123_1	FALSE	4.89869e-05	4.30992	810	1164	83	18033	FER,PPM1AA,MST1,MFN2,PPP1R42,CCR6B,SSH1A,WDR91,PAICS,SLC39A8,CCDC61,CDC123,CTR9,VPS39,ITGB4,TRMO,HPS1,TMEM86A,EVLA,RELT,PFKPB,YPEL2A,ZGC:153990,HYI,SI:DKEY-166K12.1,FUBP3,IDH3G,IKZF4,LANCL1,SMARCD3B,ACADM,CIAO2A,MXRA8B,AOC2,SLCO2B1,FBXW5,WSB2,PARP16,AGFG1A,FGFRL1,ZNF740B,CCM2,PPARDB,TMEM106C,WBP1LB,TMEM110L,DHRS12,LYPLAL1,TANGO2,DSC2L,PGM2,P4HA1B,UMAD1,NUP188,TRMT2B,USP49,MBNL3,PRMT8B,PACSIN1B,AR…
TF	Factor: Pax-5; motif: RRNGRNGCAN	TF:M03577	FALSE	5.30593e-05	4.27524	2746	1164	228	18033	PES,RBM27,CPOX,TTC34,TOX,LAMTOR5,PLEKHD1,ABHD2A,PRKAB1A,MTG2,LDB3B,SOGA3A,CLDN5A,UBE2QL1,VEZF1A,JPH3,RGS12B,SLC10A3,CCDC149A,ABRAA,ADNP2B,ORA3,TNIP1,ACLY,RPS26,LIN28B,PKN2,EVLB,LMBRD1,SI:CH1073-396H14.1,TSPAN18B,PI4K2B,ACE,ATP2A3,PSMB2,PDE11AL,COG4,UBL3A,FGF16,SMARCA4,ARID1AA,AP2B1,MTA1,PIGS,SLC37A1,NPAS4A,RPAP3,ZGC:195001,GPR6,LEPR,SMARCA4A,VCANA,SI:CH73-390B10.2,FAM3C,PDF,CASQ1A,RET,METTL25,ARH…
TF	Factor: DLX2; motif: AMSMCTGACKG; match class: 1	TF:M08873_1	FALSE	5.82934e-05	4.23438	1028	1164	100	18033	COQ7,TOX,MLH1,CRABP2B,POLR1A,DYNC1LI1,MMP23B,PTPRC,CCDC149A,CAPZB,TNIP1,SLC22A4,MRI1,SI:CH1073-396H14.1,TSPAN18B,SLC39A8,HTR2CL2,PRKCHA,KCNJ6,GHRA,RC3H2,CASQ1A,CCNJ,SORT1B,ARHGDIA,KDELR2A,TMEM235B,PURBB,RUFY3,REM2,YPEL2A,LPCAT1,AHDC1,PPM1LA,SCARA3,TENT5AB,MAP4K3A,IRS2A,LZTS2A,NAT10,CLCN5B,PPP1R9ALA,DDX6,LRRC8DA,CEP170AB,USP16,PSEN1,PIM1,TMEM106C,WBP1LB,RBM5,HMGXB4A,PRDM13,ATP2A1,DNASE1L1L,ARID3A,…
TF	Factor: Sox-10; motif: ACAAWGNN	TF:M07338	FALSE	5.98256e-05	4.22311	1750	1164	155	18033	COQ7,STRA6L,FER,MLH1,POLR1A,F3A,LAMTOR5,DYNC1LI1,PRKCG,NARS1,CHAF1B,ILK,TRIM3B,PTPRC,PKIG,CCDC149A,SLC4A1A,VLDLR,SYTL2A,TNIP1,LIN28B,LMBRD1,SI:CH1073-396H14.1,SSH1A,GOLGA2,XPR1A,SI:DKEY-283B15.2,SI:CH211-199F5.1,SLC37A1,ZGC:195001,GPR6,LEPR,PSMA2,KCNJ6,PTPN9B,FAM3C,ZGC:136929,ITGB4,BMPR1BB,MARCKSL1A,FAM83FA,HPS1,SLCO3A1,TMEM214,PPM1LA,PDE6A,STARD14,RNF38,DSPB,FAM219AA,MAP3K12,RPL29,ABCB10,RPP25B,…
TF	Factor: SMAD; motif: TGTCTGNNN	TF:M08897	FALSE	6.2205e-05	4.20617	2448	1164	206	18033	PCBP3,CPOX,FER,ABCA3B,PRKCG,NPL,PLEKHD1,LRRC8DB,PIK3AP1,ILK,LDB3B,CLDN5A,TRIM3B,RGS12B,ORC3,ABRAA,SYTL2A,ORA3,TNIP1,MID1IP1B,FGL1,LIN28B,SH3BGR,EVLB,PIBF1,HDAC1,LMBRD1,RNF215,SI:CH1073-396H14.1,CCR6B,ATP5PD,TLCD3A,CLIC4,MAP4L,POC1BL,KATNA1,CALN1,DPH2,RPAP3,TERT,LEPR,PLEKHG4,TTPAL,ATP7B,SMARCA4A,RPN1,ACBD6,CAMK2D2,PTPN9B,HRH2A,TMEM120A,CASQ1A,ITGB4,SORT1B,AKT3B,ZGC:123010,KDELR2A,MAFB,TNFAIP8L1,PC…
TF	Factor: Smad4; motif: NCAGACAN	TF:M07368	FALSE	6.89127e-05	4.1617	1850	1164	162	18033	RBM27,PCBP3,COQ7,CPOX,FER,ABCA3B,PRKCG,CLDN5A,STK17AL,COG5,ORC3,SLC6A1A,SLC10A3,ABRAA,MID1IP1B,LIN28B,EVLB,RNF215,TLCD3A,CLIC4,USP33,KIF1AB,UBL3A,HTR2CL2,CALN1,DPH2,PIGS,GPR6,LEPR,ATP7B,CDK21,SMARCA4A,MED13B,ACBD6,VCANA,PTPN9B,RRP8,HRH2A,TMEM120A,SI:CH211-79K12.2,VPS39,SIDT2,ACHE,FBXO40,BMPR1BB,MARCKSL1A,ARHGDIA,CAPGB,SLC17A5,RELT,SERTAD2,XIRP2A,AHDC1,HDAC4,TMEM214,PDE6A,MACC1,ZNF410,NR3C1,SQOR,R…
TF	Factor: C-Myc; motif: NGCCACGTGNN; match class: 1	TF:M07601_1	FALSE	7.35444e-05	4.13345	2166	1164	185	18033	PCBP3,TRIM23,ERCC4,MLH1,HGFA,PHAX,ABHD2A,MFN2,PRKAB1A,TRIM3B,JPH3,UAP1,SLC10A3,SI:CH211-266G18.9,TULP4A,ADNP2B,DDX54,PPP1R42,LIN28B,BAG5,MRI1,PYROXD2,SSH1A,TSPAN18B,ACE,WDR91,PAICS,SLC39A8,PCTP,PSMB2,POC1BL,SMARCA4,DPH2,HOMER3B,RPAP3,GPR6,SEPT12,LEPR,CDC123,APAF1,CTR9,SLC38A10,KCNJ9,GHRA,SUPT4H1,METTL25,ATL3,TRMO,CAVIN1B,HPS1,EVLA,RELT,RUFY3,NAGA,SLC24A4B,PFKPB,YPEL2A,HYI,TM9SF4,USP45,LPCAT1,TMEM…
TF	Factor: HOXA10; motif: TTATNNYWN; match class: 1	TF:M07257_1	FALSE	8.634e-05	4.06379	1913	1164	166	18033	TRIM23,CLN8,DLX2A,PPM1AA,TTC34,POLR1A,F3A,ABHD2A,MFN2,NARS1,VEZF1A,ILDR2,ZGC:162331,ZNF451,PABPC1L,PYROXD2,PAQR4A,PDE9A,SARNP,KIF1AB,SLC26A5,SI:DKEY-283B15.2,RUVBL2,SORBS1,UBL3A,PI4KAB,NPAS4A,RPAP3,SI:DKEY-245N4.2,SEPT12,PSMA2,TTPAL,SUPT4H1,SI:CH211-79K12.2,METTL25,ASPN,ZGC:123010,PCSK5A,CAPGB,RELT,AADAT,STXBP5B,SLCO3A1,SNX14,LRPAP1,SI:CH211-214C7.5,ZGC:153990,PTPN9A,PFDN1,RNF38,NR3C1,FAM219AA,MA…
TF	Factor: Pax-5; motif: BCNNNRNGCANBGNTGNRTAGCSGCHNB	TF:M00143	FALSE	0.000107909	3.96694	3175	1164	256	18033	PTPN3,CPOX,NPL,NSUN3,ABHD2A,PRKAB1A,MLEC,MMP23B,CHAF1B,MTG2,ILK,UBE2QL1,CPT1CB,TRIM3B,SPSB3A,TEX2,COG5,B9D1,SLC10A3,PLPP5,SYTL2A,ORA3,SLC22A4,ZGC:162331,RNF165B,LIN28B,HDAC1,RNF215,CCR6B,SSH1A,PIP5K1CB,KDM5BA,OTOFA,RELA,WDR91,TLCD3A,C2CD2,USP33,SI:DKEY-283B15.2,SI:CH211-199F5.1,YARS1,HTR2CL2,ATF4A,PGFB,DPH2,CMTM3,ARID1AA,HOMER3B,PIGS,NDFIP2,CDC45,PLEKHM1,CABLES1,ORAI1A,RPN1,CAMK2D2,PTPN9B,RC3H2,U…
TF	Factor: c-Myc; motif: KACCACGTGSYY	TF:M01154	FALSE	0.000111582	3.95241	2460	1164	205	18033	PES,PCBP3,MST1,HGFA,PLEKHD1,MFN2,PRKAB1A,STXBP1B,TRIM3B,JPH3,UAP1,FAM83FB,SLC10A3,TULP4A,ADNP2B,PPP1R42,LIN28B,BAG5,MRI1,PYROXD2,CCR6B,WDR91,PAICS,SLC39A8,PCTP,ANKHA,POC1BL,SMARCA4,TAF3,PGFB,DPH2,RPAP3,GPR6,SEPT12,LEPR,CDC123,CTR9,SLC38A10,KCNJ9,GHRA,SUPT4H1,VPS39,ZGC:153115,FBXO40,ATL3,ITGB4,TRMO,CAVIN1B,HPS1,TMEM86A,EVLA,RELT,RUFY3,PFKPB,YPEL2A,MYOZ2A,ZGC:153990,HYI,ACSL4A,USP45,LPCAT1,TMEM214,…
TF	Factor: c-Myc:Max; motif: GCCAYGYGSN	TF:M00322	FALSE	0.000158377	3.80031	2225	1164	187	18033	PES,PCBP3,CPOX,PPM1AA,ILRUN,KCTD10,NPL,MFN2,MLEC,LRRC8DB,CLDN5A,TRIM3B,JPH3,SPSB3A,FAM83FB,PKIG,SLC10A3,SI:CH211-266G18.9,ADNP2B,CACNG4B,PPP1R42,ZGC:162331,LIN28B,EVLB,PYROXD2,PAICS,PCTP,POC1BL,SI:CH211-199F5.1,FGF16,ATF4A,SMARCA4,PGFB,PI4KAB,RPAP3,NDFIP2,GPR6,AFAP1L2,LEPR,PSMA2,CDK21,KCNJ6,SLC38A10,USP10,VPS39,PPP1R9ALB,AKT3B,MAFB,LMBRD2B,SLC24A4B,SERTAD2,REM2,PFKPB,TM9SF4,STARD14,SCARA3,FUBP3,P…
TF	Factor: ER; motif: NNARGNCANNNTGACCYNN	TF:M00191	FALSE	0.000204705	3.68887	2319	1164	193	18033	RBM27,STRA6L,TPRN,PPM1AA,TOX,MLH1,KCTD10,PRKCG,HPSE2,LDB3B,SLC6A3,UAP1,FAM83FB,SLC10A3,SLC4A1A,SYTL2A,ORA3,TNIP1,CACNG4B,PPP1R42,MID1IP1B,RNF165B,RTF2,HDAC1,YPEL3,MRI1,PYROXD2,METTL4,RELA,WDR91,CLIC4,SORBS1,PIGS,STK16,IRG1L,AFAP1L2,PRKCHA,CDK21,SH2B3,KCNJ6,VCANA,CAMK2D2,RRP8,VPS39,PDF,CASQ1A,PLAT,ITGB4,ARNT,ARHGDIA,TMEM86A,SP7,PCSK5A,IGF2BP2A,CAPGB,SERTAD2,DHX40,LPCAT1,KIF14,ADAD2,NR3C1,IDH3G,NR2…
TF	Factor: HNF-3alpha; motif: RYAAACAN	TF:M03827	FALSE	0.000219283	3.65899	1977	1164	168	18033	PES,PTPN3,RBM27,CLN8,DLX2A,CRABP2B,LAMTOR5,NARS1,MMP23B,PIK3AP1,SLC6A3,ZNF646,ILDR2,VLDLR,ORA3,CANT1B,LIN28B,ZNF451,PABPC1L,YPEL3,RNF215,SI:CH1073-396H14.1,ATP5PD,HSP90B1,RELA,STARD3NL,XPR1A,PDE11AL,LMBR1L,SORBS1,SI:CH211-199F5.1,YARS1,ATF4A,HOMER3B,CABLES1,SEPT12,ORAI1A,SLC38A10,KCNJ9,VCANA,SI:CH211-79K12.2,PDF,ZGC:153115,ITGB4,ZGC:123010,MARCKSL1A,ARHGDIA,HPS1,TMEM235B,PCSK5A,AADAT,ATP1A1A.4,CF…
TF	Factor: HNF3alpha; motif: TRTTTGYTYWN; match class: 1	TF:M00724_1	FALSE	0.000391604	3.40715	1362	1164	121	18033	TOX,MLH1,NARS1,PRKAB1A,GTF3AB,HPSE2,SLC6A3,COG5,SNX33,ADNP2B,CACNG4B,FGL1,EVLB,PABPC1L,LMBRD1,PAICS,PDE9A,SLC26A5,SYTL2B,ISM1,ZGC:195001,CDC45,SMARCA4A,ACBD3,RC3H2,RRP8,SI:CH211-79K12.2,ARNT,CAVIN1B,KDELR3,CAPGB,CLINT1A,SLC24A4B,SRP19,HYI,ACSL4A,RTEL1,PFDN1,DSPB,LUC7L3,LANCL1,DNM1A,CREB3L3A,DOP1A,MAP4K3A,DSCC1,NAT10,NRADD,AOC2,SLCO2B1,ARMH3,SLC25A32A,IKZF1,CALB2B,SPC24,ME3,DNAH5,LHB,SERPINH1B,PPA…
TF	Factor: Myc; motif: CACGTGS	TF:M00799	FALSE	0.000391604	3.40715	2236	1164	185	18033	PCBP3,TRIM23,MST1,ILRUN,HGFA,MFN2,PRKAB1A,LDB3B,TRIM3B,JPH3,STK17AL,FAM83FB,SLC10A3,SI:CH211-266G18.9,ADNP2B,LIN28B,BAG5,MRI1,PYROXD2,CCR6B,WDR91,PAICS,SLC39A8,PCTP,ANKHA,POC1BL,SMARCA4,TAF3,PGFB,DPH2,HOMER3B,RPAP3,GPR6,SEPT12,PRKCHA,LEPR,CTR9,SLC38A10,GHRA,RRP8,VPS39,FBXO40,ATL3,ITGB4,CAVIN1B,MAFB,TMEM86A,RELT,PFKPB,YPEL2A,SI:CH211-214C7.5,MYOZ2A,ZGC:153990,HYI,ACSL4A,USP45,LPCAT1,SI:DKEY-166K12…
TF	Factor: SOX; motif: NNNNCWTTGTT; match class: 1	TF:M08899_1	FALSE	0.000416679	3.3802	167	1164	24	18033	PTPN3,POLR1A,F3A,B9D1,MTA1,SMARCA4A,FAM83FA,ADAD2,STARD14,TMEM234,ELOVL4B,CLCN5B,MAN1A2,SV2A,DDX3XA,IFI35,DNASE1L1L,RNF20,ZDHHC9,STK40,SI:DKEY-222H21.12,ODF2A,ZGC:162200,CGNB
TF	Factor: P53; motif: RGRCATGYCYRGRCATGYYY	TF:M01651	FALSE	0.00044391	3.35271	1434	1164	126	18033	PTPN3,PCBP3,POLR1A,KCTD10,GUCY1A2,HPSE2,SI:CH211-117C9.2,PGPEP1,SPSB3A,RGS12B,UAP1,ILDR2,CAPZB,MID1IP1B,RPS26,SH3BGR,RNF215,SI:CH1073-396H14.1,C2CD2,RUVBL2,CDC45,P2RY10,CDC123,VCANA,SUPT4H1,SI:CH73-390B10.2,TMEM120A,HNF4A,RET,PLAT,CCNJ,AKT3B,TET3,ARHGDIA,FAM83FA,RBM4.3,TMEM86A,CAPGB,GANC,STXBP5B,YPEL2A,SI:CH211-214C7.5,ELOB,QKI,GART,SMARCD3B,CRABP2A,SNRKB,NSUN2,ALAS1,MAP4K3A,CIAO2A,ADRB2A,PLCD1A,…
TF	Factor: CLOCKBMAL; motif: NNNWCACGTGGN	TF:M08869	FALSE	0.000483986	3.31517	744	1164	73	18033	PCBP3,HGFA,MFN2,PRKAB1A,SLC10A3,LIN28B,BAG5,MRI1,PYROXD2,SLC39A8,ANKHA,POC1BL,DPH2,GPR6,SEPT12,LEPR,FBXO40,ATL3,PFKPB,USP45,FUBP3,NR2F5,DVL2,CIAO2A,DSCC1,LZTS2A,SPI1B,NAT10,SARS1,WSB2,FASTKD1,PARP16,SPICE1,PSEN1,IQUB,AGFG1A,MYBBP1A,PPARDB,ASPG,ZP2L2,PLCH1,SNX9B,TMEM110L,PALD1A,PLEKHG7,ZGC:103559,LOXL4,POLG,NOP53,TOMM70A,RPN2,P4HA1B,NUP188,TWNK,MIGA1,GPATCH3,ECE1,SYT9A,UNKL,AIFM5,FBXO9,OXSR1B,PSMA…
TF	Factor: cdx-1; motif: NTTTATKNN	TF:M07377	FALSE	0.000545896	3.26289	1878	1164	158	18033	TRIM23,DLX2A,PPM1AA,NPL,PHAX,ABHD2A,PRKAB1A,CLDN5A,VEZF1A,PTPRC,NOL9,PKIG,ADNPB,RPS26,PKN2,LMBRD1,ATP5PD,OTOFA,STARD3NL,ACE,PDE9A,ATP2A3,C2CD2,COG4,FGF16,ATF4A,AP2B1,PI4KAB,APAF1,GHRA,ACBD6,RC3H2,USP10,TMEM120A,FAM3C,PDF,ITGB4,CCNJ,ARNT,FAM83FA,TNFAIP8L1,AADAT,STXBP5B,SERTAD2,DHX40,SRP19,SNX14,ZGC:153990,TM9SF4,PPM1LA,PFDN1,SI:CABZ01085950.1,NR2F5,ZC3H14,DOP1A,MMP9,ZNF622,ZGC:136864,MXRA8B,SI:DKE…
TF	Factor: TCF7RELATED; motif: NANNWWCAAAGN; match class: 1	TF:M08902_1	FALSE	0.000616564	3.21002	738	1164	72	18033	FER,MLH1,POLR1A,F3A,PRKCG,MMP23B,HPSE2,ZNF646,JPH3,TEX2,SYTL2A,KDM5BA,C2CD2,MAP4L,MTA1,SLC37A1,NDFIP2,MED13B,ACHE,ATL3,AKT3B,FAM83FA,SCARA3,BOLA3,TMEM234,GAPVD1,DVL2,ARNT2,ZNF622,OPN5,ESRRGA,SARS1,CLCN5B,SLC25A32A,PARP16,USP16,ANK2A,IFI35,TMEM106C,SNX9B,VPS26B,PRDM13,SOD3B,TNFRSF19,VIRMA,CHN1,GTF2H5,SI:CH211-214E3.5,RNF20,MICAL3A,DIP2A,ARPC5B,USP49,MBNL3,CACNA2D4A,NRDE2,PPA1A,USP42,RTTN,MED23,RND…
TF	Factor: PEA3; motif: ACWTCCK; match class: 1	TF:M00655_1	FALSE	0.000654082	3.18437	1089	1164	99	18033	TPRN,CPOX,PRKCG,ABHD2A,MFN2,PRKAB1A,LRRC8DB,PIK3AP1,ZNF646,RGS12B,B9D1,ADNP2B,TSPAN18B,SI:DKEY-283B15.2,POC1BL,FGF16,SLC37A1,CDC45,AFAP1L2,SEPT12,P2RY10,SLC38A10,PPP1R9ALB,NPTNB,SORT1B,ARHGDIA,CAPGB,SLC17A5,CLINT1A,NAGA,PFKPB,SI:CH211-214C7.5,TM9SF4,TMEM234,SQOR,CSNK1G2B,RPP25B,GAS2B,ZGC:64051,LRRC42,CLCN5B,FBXW5,INPPL1B,MIDN,CALM1B,CCDC59,OSBPL3B,DNAH5,ZGC:77838,SERPINH1B,PARVG,SI:DKEY-154P10.3,…
TF	Factor: P53; motif: RGRCATGYCYRGRCATGYYY; match class: 1	TF:M01651_1	FALSE	0.00066739	3.17562	1249	1164	111	18033	PTPN3,PCBP3,POLR1A,GUCY1A2,HPSE2,SI:CH211-117C9.2,PGPEP1,SPSB3A,RGS12B,UAP1,ILDR2,CAPZB,RPS26,SH3BGR,RNF215,SI:CH1073-396H14.1,C2CD2,RUVBL2,P2RY10,CDC123,VCANA,SUPT4H1,SI:CH73-390B10.2,RET,PLAT,CCNJ,AKT3B,TET3,ARHGDIA,FAM83FA,RBM4.3,TMEM86A,CAPGB,GANC,SI:CH211-214C7.5,ELOB,QKI,GART,SMARCD3B,SNRKB,ALAS1,MAP4K3A,CIAO2A,ADRB2A,USTA,ARMC7,TMEM151BB,SLC25A32A,MAN1A2,LRRC8DA,DKK3B,OSBPL3B,ROM1A,DNAH5,C…
TF	Factor: ARNTLIKE; motif: NNNSCACGTG	TF:M08868	FALSE	0.000908692	3.04158	2446	1164	197	18033	TRIM23,MST1,ILRUN,MLH1,HGFA,ABHD2A,MFN2,PRKAB1A,LDB3B,JPH3,STK17AL,UAP1,FAM83FB,SLC10A3,SI:CH211-266G18.9,ADNP2B,SLC22A4,LIN28B,BAG5,PYROXD2,CCR6B,SSH1A,WDR91,PAICS,PCTP,ANKHA,POC1BL,SMARCA4,TAF3,PGFB,DPH2,HOMER3B,RPAP3,GPR6,CABLES1,PRKCHA,LEPR,CTR9,SLC38A10,GHRA,RRP8,SUPT4H1,VPS39,FBXO40,ATL3,ITGB4,CAVIN1B,HPS1,MAFB,TMEM86A,RELT,SLC24A4B,PFKPB,YPEL2A,SI:CH211-214C7.5,MYOZ2A,ZGC:153990,HYI,ACSL4A…
TF	Factor: SMAD; motif: AGACNBCNN	TF:M00792	FALSE	0.00100914	2.99605	1412	1164	122	18033	PCBP3,TTC34,DEF6A,F3A,LAMTOR5,KCTD10,HGFA,TRMT1,BICRA,NSUN3,CHAF1B,ILK,LDB3B,TRIM3B,NUP93,PTPRC,NOL9,TEX2,ABRAA,SLC4A1A,SLC22A4,ACLY,RPS26,PI4K2B,ATP2A3,DPH2,HOMER3B,SLC37A1,CCL25B,RPN1,KCNJ6,VPS39,HNF4A,RET,ACHE,NPTNB,AKT3B,KDELR2A,IGF2BP2A,BCAN,AFF3,XIRP2A,LRPAP1,ZGC:153990,SETD3,KIF14,SI:CH1073-335M2.2,DNAJC2,AQP4,NSUN2,NT5DC2,TBXTA,ARNT2,RAPSN,PLCD1A,TBC1D24,ZGC:92907,SPI1B,NAT10,TRIB3,SNRNP4…
TF	Factor: c-Myc:Max; motif: GCCAYGYGSN; match class: 1	TF:M00322_1	FALSE	0.00104448	2.9811	335	1164	38	18033	PCBP3,ILRUN,JPH3,ADNP2B,CACNG4B,PAICS,SI:CH211-199F5.1,ATF4A,GPR6,KCNJ6,USP10,AKT3B,MAFB,SLC24A4B,MAP3K12,ELOVL4B,TGFB5,SPICE1,IQUB,PPARDB,PRR12B,INPP5F,FOXQ1B,NOP53,RPN2,CALCOCO1A,PIGK,MBNL3,TMEM164,SLC39A6,SUMO2B,PACSIN1B,ARMC2,CACNA2D3,PRPF19,FAM161A,PANK1A,ATOH1A
TF	Factor: ETSLIKE; motif: NACTTCCTNN	TF:M08881	FALSE	0.00116263	2.93456	1149	1164	102	18033	PRKCG,PLEKHD1,ABHD2A,LRRC8DB,CHAF1B,NMT1A,PIK3AP1,PTPRC,UAP1,PHF20A,ADNP2B,TNIP1,LMBRD1,GOLGA2,POC1BL,KATNA1,CMTM3,AFAP1L2,RPN1,SLC38A10,VPS39,PPP1R9ALB,EPN2,SORT1B,ARHGDIA,CAPGB,SLC17A5,CLINT1A,NAGA,XIRP2A,SI:CH211-214C7.5,ACSL4A,LPCAT1,RPP25B,USP3,SIPA1L1,AMOT,DEAF1,ALAS1,VPS26A,ZZZ3,SI:DKEY-32E6.3,TFIP11,PPP1R9ALA,IKZF1,MIDN,CALM1B,DNAH5,ZGC:77838,SLC25A43,PARVG,SI:DKEY-154P10.3,SI:DKEY-192P21…
TF	Factor: c-MAF; motif: CNNNCTCAGCA; match class: 1	TF:M03816_1	FALSE	0.0016496	2.78262	563	1164	56	18033	RBM27,TTK,CXCR4A,UAP1,SLC10A3,ADNPB,EVLB,KIF1AB,LMBR1L,DPH2,NPAS4A,AFF4,PDF,ZGC:153115,NPTNB,RUFY3,SERTAD2,KRT98,CALY,USP45,KIF14,SMC4,NT5DC2,SPON2A,CALB2B,IFT80,LCMT1,SERPINH1B,PALD1A,ANKRD50L,OPN3,TMEM47,RAB3GAP2,DIP2A,DGCR2,ANKRD49,HSC70,USP49,HACD1,PRMT8B,MYOG,PACSIN1B,CACNA2D3,PHLDA1,SULT4A1,TRIM9,HEATR6,NDRG2,MPRIP,B3GAT1B,SEPT5A,VILL,FOXI1,RAB39BB,CDC42EP3,ASB14B
TF	Factor: c-Myc; motif: KACCACGTGSYY; match class: 1	TF:M01154_1	FALSE	0.0016496	2.78262	1596	1164	134	18033	PCBP3,MST1,MFN2,PRKAB1A,JPH3,UAP1,SLC10A3,TULP4A,ADNP2B,PPP1R42,MRI1,PYROXD2,CCR6B,WDR91,PAICS,SLC39A8,PCTP,POC1BL,SMARCA4,TAF3,PGFB,GPR6,SEPT12,CDC123,CTR9,SLC38A10,VPS39,ITGB4,TRMO,TMEM86A,RELT,PFKPB,YPEL2A,ZGC:153990,HYI,USP45,LPCAT1,SI:DKEY-166K12.1,FUBP3,L2HGDH,IDH3G,IKZF4,EGR2B,GART,ACADM,SMC4,ALAS1,TGFB5,CIAO2A,DSCC1,ZZZ3,SPI1B,LGALS2A,AOC2,SLCO2B1,WSB2,FASTKD1,PARP16,SV2A,PSEN1,IQUB,AGFG1…
TF	Factor: HNF3; motif: NNNNNTRTTTRYTYWNKN; match class: 1	TF:M01012_1	FALSE	0.00171453	2.76585	898	1164	82	18033	BICRA,PRKAB1A,HPSE2,SLC6A3,TAF11,COG5,CAPZB,RPS26,PKN2,EVLB,LMBRD1,GRK3,PI4K2B,MAP4L,ZGC:195001,SMARCA4A,RC3H2,AKT3B,ARNT,TET3,CLINT1A,SLC24A4B,HYI,RTEL1,DEAF1,DOK6,DSCC1,TRIB3,NRADD,DMBX1A,DNAJC7,SPC24,MYBBP1A,AHSA1B,CMTM8A,TMEM110L,SI:CH211-145O7.3,FBRS,GADD45AA,FUBP1,INVS,SPHK2,SI:CH73-278M9.1,VIRMA,CICB,LOXL4,DSC2L,HDHD3,FNTB,RPN2,OCIAD2,CYB561A3A,FRMPD4,PSMA6B,PSMD11A,UNCX,WDR81,NOP10,TNNT2B…
TF	Factor: c-Myc; motif: RACCACGTGCTC; match class: 1	TF:M01145_1	FALSE	0.00173741	2.7601	1890	1164	155	18033	PES,PCBP3,MST1,MFN2,PRKAB1A,PIK3AP1,UAP1,TULP4A,ADNP2B,PPP1R42,MRI1,PYROXD2,CCR6B,SSH1A,WDR91,PAICS,SLC39A8,PCTP,SMARCA4,TAF3,PGFB,RPAP3,GPR6,SEPT12,CDC123,CTR9,SLC38A10,KCNJ9,SUPT4H1,VPS39,ITGB4,TRMO,TMEM86A,EVLA,RELT,PFKPB,YPEL2A,MYOZ2A,ZGC:153990,HYI,ACSL4A,USP45,LPCAT1,STARD14,SI:DKEY-166K12.1,FUBP3,WNT5A,L2HGDH,RNF38,IDH3G,IKZF4,EGR2B,GART,SMARCD3B,ACADM,ALAS1,TGFB5,CIAO2A,DSCC1,ZZZ3,MXRA8B,…
TF	Factor: p53; motif: GGACATGYYCGGACATGYYC	TF:M01655	FALSE	0.00184313	2.73444	2414	1164	192	18033	CPOX,FER,PPM1AA,MST1,KCTD10,BICRA,CHAF1B,STXBP1B,NMT1A,HPSE2,LDB3B,SOGA3A,NOL9,UAP1,PKIG,CAPZB,ORA3,TNIP1,DDX54,PPP1R42,LIN28B,ZNF451,SH3BGR,SI:CH1073-396H14.1,KDM5BA,HSP90B1,TSPAN18B,SLC39A8,XPR1A,TLCD3A,COG4,RUVBL2,CCDC61,HTR2CL2,ATF4A,DPH2,ARID1AA,NPAS4A,CDC45,IRG1L,PSMA2,P2RY10,ORAI1A,UGT5D1,VCANA,SI:CH73-390B10.2,HNF4A,CASQ1A,RET,FBXO40,ITGB4,CCNJ,ARNT,TET3,KDELR2A,RBM4.3,MAFB,SP7,IGF2BP2A,C…
TF	Factor: LEF-1,; motif: MCTTTGWTSNY	TF:M00978	FALSE	0.00184313	2.73444	1616	1164	135	18033	PES,FER,MST1,ILK,CLDN5A,ZNF646,JPH3,PTPRC,TEX2,UAP1,FAM83FB,SNX33,SYTL2A,ADNPB,MID1IP1B,RPS26,SI:CH1073-396H14.1,METTL4,C2CD2,MAP4L,CALN1,SLC37A1,NDFIP2,STK16,PRKCHA,ORAI1A,AFF4,APAF1,MED13B,ANXA13L,HRH2A,HNF4A,ATL3,PLAT,AKT3B,ARHGDIA,FAM83FA,RBM4.3,TMEM86A,TNFAIP8L1,BCAN,AADAT,ATP1A1A.4,SLCO3A1,KRT98,NEFLB,ANPEPB,ACSL4A,STARD14,SI:DKEY-166K12.1,NR3C1,IFT140,IKZF4,SIPA1L1,CIAO2A,KRAS,ZGC:136864,G…
TF	Factor: c-Myc; motif: CACGTGGC; match class: 1	TF:M03867_1	FALSE	0.00223536	2.65065	635	1164	61	18033	PCBP3,ERCC4,SLC10A3,SLC4A1A,ADNP2B,LIN28B,PYROXD2,PAICS,SLC39A8,PCTP,PSMB2,POC1BL,SMARCA4,DPH2,HOMER3B,GPR6,LEPR,APAF1,SLC38A10,KCNJ9,SUPT4H1,ATL3,CAVIN1B,PFKPB,USP45,SI:CABZ01085950.1,SIPA1L1,SMC4,DSCC1,WSB2,SV2A,FOXD3,PSEN1,AGFG1A,FGFRL1,IFT80,MYBBP1A,TSC22D1,SNX9B,DDX21,CNIH1,ZGC:103559,TOMM70A,RPN2,SI:DKEY-1J5.4,GLG1A,NUP188,CART3,ARMC2,PRPF19,SYDE2,CCDC9,CYFIP2,THUMPD1,NEUROD6B,FLCN,STARD7,M…
TF	Factor: E2A; motif: CACCTGNY	TF:M00973	FALSE	0.00261032	2.58331	1384	1164	117	18033	BICRA,MTG2,PIK3AP1,SOGA3A,SLC6A3,UBE2QL1,NUP93,CACNG4B,ZGC:162331,LIN28B,ZGC:158263,GRHL3,CCR6B,SSH1A,GRK3,WDR91,SLC39A8,XPR1A,ATP2A3,POC1BL,SORBS1,SYTL2B,SI:CH211-199F5.1,CALN1,PGFB,DPH2,PI4KAB,CDC45,ORAI1A,CDC123,VCANA,RRP8,SI:CH211-79K12.2,VPS39,ACHE,PLAT,TRMO,SORT1B,KDELR3,EVLA,SLC24A4B,PFKPB,MYOZ2A,STARD14,MAN2A2,CRTC1,FUBP3,PTPN9A,DSPB,SQOR,CSNK1G2B,SI:CABZ01085950.1,NR2F5,SFRP5,ACADM,DOP1A…
TF	Factor: p53; motif: RGRCWWGYCYNGRCWWGYYY	TF:M01652	FALSE	0.00341052	2.46718	1616	1164	133	18033	F3A,NARS1,NMT1A,HPSE2,LDB3B,VEZF1A,UAP1,CAPZB,ABRAA,TNIP1,RTF2,PKN2,RNF215,SI:CH1073-396H14.1,CCR6B,RELA,WDR91,TLCD3A,RUVBL2,SORBS1,FGF16,CMTM3,ARID1AA,HOMER3B,AP2B1,SLC38A10,USP10,SI:CH73-390B10.2,RET,TET3,ARHGDIA,FAM83FA,RBM4.3,MAFB,CAPGB,GANC,YPEL2A,ELOB,RNF38,QKI,GART,SMARCD3B,SIPA1L1,SNRKB,DVL2,ALAS1,MAP4K3A,ADRB2A,UNM_HU7912,USTA,SARS1,TNNI1A,DNAJC7,SLCO2B1,SLC25A32A,MCL1B,MIDN,LRRC8DA,PSEN…
TF	Factor: Ebox; motif: NCACSTGNCN	TF:M01034	FALSE	0.00489469	2.31027	921	1164	81	18033	PCBP3,ABHD2A,NUP93,JPH3,SLC10A3,TULP4A,SLC4A1A,PYROXD2,GRK3,SLC39A8,ATP2A3,PCTP,POC1BL,SMARCA4,HOMER3B,RPAP3,GPR6,LEPR,APAF1,SLC38A10,KCNJ9,VCANA,SUPT4H1,VPS39,ATL3,TRMO,RELT,LRPAP1,USP45,MAN2A2,IDH3G,SMC4,TGFB5,LZTS2A,SPI1B,AOC2,WSB2,SV2A,FOXD3,PSEN1,AGFG1A,IFT80,PIM1,TSC22D1,TMEM106C,DROSHA,SNX9B,SI:CH211-246M6.4,MBNL2,GPR108,CHN1,TMEM47,IER2B,ILKAP,RPN2,NUP188,STK40,VWC2,GPATCH3,SMCR8B,ARMC2,M…
TF	Factor: Ebox; motif: NCACSTGNCN; match class: 1	TF:M01034_1	FALSE	0.00498179	2.30261	65	1164	11	18033	PCBP3,JPH3,MAN2A2,SMC4,SV2A,IFT80,TSC22D1,SI:CH211-246M6.4,NUP188,FLCN,STARD7
TF	Factor: Smad1; motif: NGGCAGACN	TF:M03845	FALSE	0.00661334	2.17958	1480	1164	121	18033	F3A,BICRA,PLEKHD1,SLC6A3,B9D1,PLPP5,ADNP2B,ZGC:158263,GOLGA2,SLC39A8,SLC26A5,SI:CH211-199F5.1,HTR2CL2,FGF16,GPR6,AFAP1L2,PRKCHA,TTPAL,AFF4,APAF1,ACBD6,RC3H2,PDF,HNF4A,ATL3,PLAT,ITGB4,BMPR1BB,AKT3B,AFF3,CFAP300,SLC24A4B,AHDC1,HDAC4,TMEM214,L2HGDH,ZNF410,DSPB,SIPA1L1,SFRP5,TBXTA,CIAO2A,OPN5,FRS3,USTA,TNNI1A,PLP1B,DUSP22A,SPON2A,CNR1,CALM1B,AGFG1A,TMC4,SV2BA,SLC24A2,ME3,LHB,GPR61,POLR2A,IFI35,PIM1,M…
TF	Factor: cdx; motif: NNTTTATNN; match class: 1	TF:M07378_1	FALSE	0.00672972	2.172	707	1164	64	18033	POLR1A,LAMTOR5,PRKAB1A,SI:CH211-117C9.2,VEZF1A,JPH3,ADNP2B,PABPC1L,AZIN1A,KATNA1,ANXA13L,PLAT,TRMO,ZGC:123010,TET3,ACSL4A,PFDN1,CSNK1G2B,LANCL1,CRABP2A,DEAF1,GAS2B,MMP9,C3B.2,HHAT,MXRA8B,LGALS2A,INPPL1B,CALM1B,APODA.2,ASPG,SNX9B,SI:CH211-145O7.3,QTRT2,CX47.1,TNFRSF19,NOCTA,ITM2BB,RORC,NOP53,RNF19A,RAD51,NUP188,TMEM205,TWNK,STK40,PRDM1A,TMEM164,GPATCH3,HACD1,PRKAA1,B3GALT1,USO1,ATG5,DNM2A,CNOT10,R…
TF	Factor: Fli-1; motif: MGGAAGT; match class: 1	TF:M07382_1	FALSE	0.00794089	2.10013	366	1164	37	18033	PRKCG,PIK3AP1,ZNF646,AFAP1L2,P2RY10,SLC38A10,PPP1R9ALB,SORT1B,ARHGDIA,SLC17A5,CLINT1A,NAGA,PFKPB,TMEM234,SQOR,RPP25B,ZGC:64051,CLCN5B,MIDN,ZGC:77838,PARVG,SI:DKEY-154P10.3,DDI2,AP1G1,MICAL3A,ABCC1,GNAI2A,SLC4A7,ZC3H7A,ZGC:195282,PLPBP,LIPG,DDX56,SCUBE2,FLRT3,NCF2,RPL13
TF	Factor: PEA3; motif: AGGAAGT; match class: 1	TF:M03579_1	FALSE	0.00794089	2.10013	366	1164	37	18033	PRKCG,PIK3AP1,ZNF646,AFAP1L2,P2RY10,SLC38A10,PPP1R9ALB,SORT1B,ARHGDIA,SLC17A5,CLINT1A,NAGA,PFKPB,TMEM234,SQOR,RPP25B,ZGC:64051,CLCN5B,MIDN,ZGC:77838,PARVG,SI:DKEY-154P10.3,DDI2,AP1G1,MICAL3A,ABCC1,GNAI2A,SLC4A7,ZC3H7A,ZGC:195282,PLPBP,LIPG,DDX56,SCUBE2,FLRT3,NCF2,RPL13
TF	Factor: Pax-2; motif: CAYSCCTSAGT	TF:M03839	FALSE	0.00800709	2.09653	1049	1164	89	18033	CPOX,DYNC1LI1,NSUN3,MFN2,PIK3AP1,UAP1,ORC3,SLC4A1A,VLDLR,POC1BL,ATF4A,PI4KAB,CABLES1,PLEKHG4,RPN1,SLC38A10,SUPT4H1,NPTNB,BMPR1BB,EPN2,FAM83FA,MAFB,IGF2BP2A,RUFY3,SLCO3A1,XIRP2A,MYOZ2A,STARD14,MAN2A2,ZNF410,SIPA1L1,SFRP5,ZNF622,HHAT,LANCL2,HSD17B1,PARK7,OLIG4,ARMH3,DDX6,LCMT1,PIM1,WBP1LB,U2AF1,PALD1A,CCNA2,ENAH,LYPLAL1,ANKRD50L,DNASE1L1L,ARID3A,TMCO4,HIPK3A,FOXN4,CICB,ADPRHL1,EMP1,MICU1,ZDHHC18B,M…
TF	Factor: HOXA10; motif: ANTTTATG; match class: 1	TF:M03873_1	FALSE	0.00833184	2.07926	742	1164	66	18033	COQ7,TRMT1,AKIRIN1,ABHD2A,GTF3AB,CANT1B,FGL1,OTOFA,KATNA1,IRG1L,AFF4,SMARCA4A,CCL25B,UGT5D1,TMEM120A,SI:CH211-79K12.2,FAM3C,CASQ1A,TET3,SP7,PCSK5A,CAPGB,STXBP5B,SETD3,ABCB10,LANCL1,HHAT,FRS3,DGKAB,PARK7,AIMP1A,LRRC8DA,OSBPL3B,TMC4,SLC25A43,ALG2,TMEM110L,ENAH,AP1G1,RPS21,TOMM70A,FNTB,POFUT1,GNG5,TMF1,ANKRD49,IQGAP2,PRMT8B,MRTFBA,SUMO2B,BBOX1,SLC5A5,SI:CH211-176G13.8,FZD3,RSPO3,CNOT10,SEC61A1L,SLC9…
TF	Factor: p53; motif: RGRCAWGNCY	TF:M00761	FALSE	0.00833184	2.07926	1285	1164	106	18033	ERCC4,PPM1AA,PIK3AP1,ILK,TEX2,ILDR2,CANT1B,RPS26,LIN28B,PIBF1,KDM5BA,OTOFA,TSPAN18B,CCDC61,PIGS,NPAS4A,ADGRG2A,SEPT12,PSMA2,ATP7B,ORAI1A,CDC123,SUPT4H1,FAM3C,HNF4A,CASQ1A,EPN2,AKT3B,EBNA1BP2,CAPGB,GANC,AADAT,NAGA,SERTAD2,ITGB8,MACC1,EP400,QKI,NR2F5,AQP4,NT5DC2,RAPSN,VPS26A,DGKAB,LGALS2A,DMBX1A,ARMH3,LRRC8DA,AATKB,CALM1B,SV2BA,ZGC:77838,GPR61,PLCH1,SNX9B,SI:CH211-145O7.3,DHRS12,QTRT2,ENAH,FUBP1,TN…
TF	Factor: Sox-10; motif: ACAAWGNN; match class: 1	TF:M07338_1	FALSE	0.00833184	2.07926	143	1164	18	18033	PRKCG,SYTL2A,PDE6A,FAM219AA,RPL29,C3B.2,SPI1B,LHB,EPYC,CDC42EP1A,UMAD1,STK40,SLC25A12,DCTPP1,TNFRSF21,ALDH3B2,SI:CH73-127M5.1,RAB39BB
TF	Factor: p53; motif: RGRCWWGYCYNGRCWWGYYY; match class: 1	TF:M01652_1	FALSE	0.00984762	2.00667	882	1164	76	18033	NMT1A,HPSE2,UAP1,ABRAA,RTF2,SI:CH1073-396H14.1,RELA,WDR91,TLCD3A,RUVBL2,CMTM3,HOMER3B,AP2B1,USP10,SI:CH73-390B10.2,RET,TET3,ARHGDIA,RBM4.3,MAFB,GANC,YPEL2A,ELOB,RNF38,GART,SNRKB,ALAS1,ADRB2A,USTA,TNNI1A,DNAJC7,SLCO2B1,PSEN1,OSBPL3B,ROM1A,DNAH5,U2AF1,REXO4,GADD45AA,SLC38A3B,LYPLAL1,ANKRD50L,GEMIN7,IER2B,HDHD3,MICAL3A,DGCR2,KAT2A,TMEM205,ZDHHC18B,VWC2,SLC4A7,AMIGO1,CACNG8B,SMOX,RABEPK,ZGC:91890,PIK…
TF	Factor: KLF; motif: GGGNGGGG	TF:M07461	FALSE	0.00984762	2.00667	551	1164	51	18033	PCBP3,MST1,MAPKAPK2B,SLC6A1A,CLIC4,PDE11AL,KIF1AB,ATF4A,ARID1AA,AP2B1,KCNJ9,CAMK2D2,ASB15,RBM4.3,RUFY3,ITGB8,LPCAT1,PTPN9A,SI:CH1073-335M2.2,GART,SFRP5,AMOT,NT5DC2,NAT10,LGALS2A,TMEM151BB,SV2BA,ROM1A,PLCH1,SLC4A8,DDI2,CICB,SI:CH211-214E3.5,EMP1,ZDHHC18B,MYO1CA,MBNL3,RANBP3B,ZGC:162816,UBA5,PCNX2,PACSIN1B,SYNPO2L,TBL1X,DESMA,ZBTB18,ZGC:101583,XKR5A,PCBP2,FAM126A,EHD3
TF	Factor: ER; motif: NNARGNCANNNTGACCYNN; match class: 1	TF:M00191_1	FALSE	0.00984762	2.00667	286	1164	30	18033	KCTD10,HPSE2,UAP1,PPP1R42,RELA,WDR91,CLIC4,STK16,CDK21,ARNT,ARHGDIA,ZC3H14,CREB3L3A,SFRP5,ARHGAP25,SI:DKEY-32E6.3,ZGC:92907,TRIB3,PLP1B,RBMS1A,DUSP22A,MTF1,DNAH5,LHB,LYPLAL1,B4GALNT3B,DGCR2,SNX16,SMARCD2,DDX56
TF	Factor: Pax-5; motif: RRNGRNGCAN; match class: 1	TF:M03577_1	FALSE	0.0113849	1.94367	351	1164	35	18033	ABHD2A,SOGA3A,CLDN5A,SLC10A3,LMBRD1,SI:CH1073-396H14.1,TSPAN18B,PDE11AL,FGF16,NPAS4A,LEPR,VCANA,AFF3,RUFY3,EP400,NR2F5,RAPSN,OPN5,TFIP11,SNRNP40,PPP1R9ALA,MCL1B,SPON2A,AATKB,SERPINH1B,AKT3A,SI:CH211-214E3.5,CACNA2D4A,CENPI,DDAH1,COTL1,SYDE2,RAP2AB,HMGCS1,FOXP2
TF	Factor: TCF-3; motif: NCTTTGWTNTKYW; match class: 1	TF:M01594_1	FALSE	0.0119418	1.92293	1192	1164	98	18033	DEF6A,PHAX,AKIRIN1,GTF3AB,HPSE2,CLDN5A,ZNF646,FAM83FB,ILDR2,MID1IP1B,RNF215,KDM5BA,METTL4,OTOFA,STARD3NL,PDE11AL,RUVBL2,SI:CH211-199F5.1,MTA1,SEPT12,ORAI1A,SMARCA4A,ACBD6,ANXA13L,RRP8,ASB15,SI:CH211-79K12.2,CCND3,FAM83FA,USP47,AFF3,NAGA,PFKPB,NEFLB,TMEM234,DSPB,DNAJC2,AQP4,DVL2,MMP9,ARNT2,C3B.2,KRAS,SI:DKEY-32E6.3,USP19,ESRRGA,SARS1,MAN1A2,AATKB,PKP1B,MTF1,SLC25A43,DDX3XA,PLCH1,SNX9B,BABAM1,PLEKH…
TF	Factor: SMAD3; motif: TGTCTGTCT; match class: 1	TF:M00701_1	FALSE	0.0127768	1.89358	612	1164	55	18033	PES,ERCC4,BICRA,NARS1,MMP23B,NMT1A,ORC3,VLDLR,FGL1,LIN28B,ZNF451,RNF215,SYTL2B,HTR2CL2,CALN1,AFF4,APAF1,HRH2A,ZGC:153115,ITGB4,ARHGDIA,SERTAD2,CRTAC1B,AQP4,CIB2,FRS3,USTA,FIGNL1,ALG2,MBNL2,POLG,MYO19,EFHD2,ARPC5B,PIGK,TRMT2B,PRMT8B,PRKAA1,CACNG8B,MAP2K7,MCM10,PROS1,DDAH1,RSPO3,KBTBD12,ELOVL1B,THUMPD1,GABRA6B,CC2D1A,SLC12A6,KANK3,ANKS1AB,TIPRL,MNAT1,DIO2
TF	Factor: SMAD; motif: TGTCTGNNN; match class: 1	TF:M08897_1	FALSE	0.0166593	1.77834	323	1164	32	18033	ORC3,FGL1,ATP5PD,RPAP3,ATP7B,ACBD6,ITGB4,GANC,PAG1,RPP25B,CIAO2A,DGKAB,LGALS2A,AOC2,FGFRL1,ALG2,EYA4,NKX6.1,DDX21,FUBP1,FAM13B,SLC7A5,TMEM47,MYO19,SLC35A3B,CALCOCO1A,LHFPL6,TRIM2A,DDAH1,SIAH1,PTPRQ,CC2D1A
TF	Factor: p53; motif: NGRCWTGYCY	TF:M00272	FALSE	0.0193951	1.71231	1738	1164	135	18033	ERCC4,PPM1AA,POLR1A,DYNC1LI1,NSUN3,ABHD2A,MLEC,PIK3AP1,COG5,ILDR2,SI:CH211-266G18.9,PLPP5,ADNP2B,CACNG4B,RPS26,ZNF451,SOCS3A,KDM5BA,GRK3,TSPAN18B,PI4K2B,PAQR4A,PCTP,SYTL2B,AP2B1,NPAS4A,SEPT12,P2RY10,ATP7B,ORAI1A,SMARCA4A,RC3H2,SUPT4H1,FAM3C,HNF4A,BMPR1BB,EPN2,EBNA1BP2,CAPGB,SLC24A4B,SERTAD2,ITGB8,ANPEPB,LPCAT1,AHDC1,CRTAC1B,MACC1,EP400,ABCB10,SI:CABZ01085950.1,SIPA1L1,DNAJC2,DVL2,VPS26A,TBC1D24,C…
TF	Factor: p53; motif: GGACATGCCCGGGCATGTCY	TF:M00034	FALSE	0.0215818	1.66591	1404	1164	111	18033	PPM1AA,CRABP2B,STXBP1B,SOGA3A,SI:CH211-117C9.2,CXCR4A,RGS12B,SLC22A4,MID1IP1B,RPS26,ZNF451,XPR1A,COG4,RUVBL2,ARID1AA,NPAS4A,CAMK2D2,RRP8,SI:CH73-390B10.2,AKT3B,ARHGDIA,MAFB,TMEM86A,SP7,IGF2BP2A,CAPGB,PURBB,AADAT,RUFY3,ZGC:153990,CRTAC1B,IFT140,IKZF4,SI:CH1073-335M2.2,RPP25B,GART,SMARCD3B,CRABP2A,SNRKB,ALAS1,MAP4K3A,ADRB2A,TMEM151BB,PLP1B,MCL1B,FIGNL1,FOXD3,OSBPL3B,DNAH5,PIM1,KERA,SI:CH211-145O7.3…
TF	Factor: SMAD3; motif: CAGACAS; match class: 1	TF:M07429_1	FALSE	0.0215818	1.66591	1179	1164	95	18033	PES,ERCC4,COQ7,NPL,NARS1,MMP23B,COG5,ORC3,SLC6A1A,SLC10A3,ABRAA,VLDLR,TNIP1,ZNF451,EVLB,RNF215,PI4K2B,TLCD3A,USP33,HTR2CL2,CALN1,DPH2,PLEKHG4,ACBD6,VCANA,ACBD3,PTPN9B,HRH2A,ACHE,ITGB4,PCSK5A,RELT,STAG2B,SERTAD2,SRP19,XIRP2A,CRTAC1B,SCN4BA,IDH3G,SQOR,KIFC3,CREB3L3A,AQP4,CIAO2A,CIB2,DOK6,USTA,DNAJC7,SNRNP40,SPON2A,CALB2B,FOXD3,AREG,SPC24,FGFRL1,MYBBP1A,VPS26B,DDX21,SI:CH211-246M6.4,MBNL2,GPR108,ADP…
TF	Factor: MyoD; motif: SRACAGGTGKYG	TF:M00001	FALSE	0.022866	1.64081	513	1164	46	18033	SLC6A3,SI:CH211-266G18.9,RNF165B,SLC39A8,PDE11AL,ISM1,ORAI1A,GLIS3,ACHE,KDELR3,EVLA,CRTC1,SCN4BA,FRS3,MTERF1,GPR176,PKP1B,PARVG,PTAFR,MYHB,TMEM47,IER2B,SLC44A2,SPINT1A,MICU1,GNG5,SETMAR,GPATCH3,IGFBP2A,PCNX2,SMCR8B,ACTN3B,TAGLN3A,PLCG2,TRIM9,MFNG,SYT14A,KBTBD12,GDPD2,MPRIP,LNX2B,GABRA6B,CC2D1A,ALDOCA,CDC42EP3,CGNB
TF	Factor: LEF-1; motif: NANNWWCAAAGNN; match class: 1	TF:M07605_1	FALSE	0.0233047	1.63256	137	1164	16	18033	POLR1A,HPSE2,TEX2,ATL3,AKT3B,GAPVD1,OPN5,SARS1,CLCN5B,USP16,TNFRSF19,CACNA2D4A,BBOX1,SI:DKEY-222H21.12,DDAH1,F2RL2
TF	Factor: FoxH1; motif: SAATACACAT	TF:M03822	FALSE	0.0258971	1.58675	198	1164	21	18033	PCBP3,COQ7,KCTD10,LDB3B,PFDN1,RPL29,CIB2,DSCC1,INKA1A,DROSHA,LYPLAL1,AP1G1,CYP27C1,SLC35A3B,CALCOCO1A,STRIP2,NDRG2,SEC61A1L,SYT14A,FLRT3,DIO2
TF	Factor: SMAD4; motif: GKSRKKCAGMCANCY; match class: 1	TF:M00733_1	FALSE	0.0269624	1.56924	559	1164	49	18033	PES,ERCC4,NARS1,ORC3,VLDLR,ZNF451,RNF215,HTR2CL2,FGF16,CALN1,ARID1AA,IRG1L,VCANA,ITGB4,AFF3,KIF14,CRTAC1B,SI:CH1073-335M2.2,AQP4,TBXTA,CAV3,USTA,LGALS2A,PARP16,FGFRL1,DDX21,CX47.1,UVSSA,MBNL2,MYO19,EFHD2,MBNL3,EIF4BB,PRMT8B,SIRT2,PRKAA1,CACNG8B,VASNB,DDAH1,RSPO3,ELOVL1B,VILL,RAP2AB,GABRA6B,CC2D1A,LUM,TRIB1,MNAT1,DIO2
TF	Factor: ER-alpha; motif: GGNNNNNNTGACCYN	TF:M03820	FALSE	0.0272863	1.56406	533	1164	47	18033	MFN2,SLC6A3,PTPRC,SLC10A3,SYTL2A,PPP1R42,MID1IP1B,PYROXD2,PIGS,CDK21,SH2B3,KCNJ6,PDF,CASQ1A,ARNT,LPCAT1,NR2F5,RPP25B,CREB3L3A,SFRP5,ZGC:92907,CALM1B,ME3,ZGC:77838,ASPG,MYHB,POLG,HDHD3,RNF20,UMAD1,MBNL3,BCL9,PKNOX1.2,SYNPO2L,ESPN,MED23,ATP5F1C,BBOX1,AIFM5,CHMP6A,ADIPOR2,FANCG,MPP7B,RAB39BB,TM4SF5,RANGRF,SI:DKEY-206F10.1
TF	Factor: Smad4; motif: TGTCTGN; match class: 1	TF:M01889_1	FALSE	0.030165	1.5205	550	1164	48	18033	BICRA,SLC10A3,PLPP5,ADNPB,USP33,HTR2CL2,LEPR,RRP8,ZGC:153115,SP7,AHDC1,WNT5A,USP3,SMARCD3B,TBXTA,CIB2,OPN5,BICRAL,ESRRGA,TNNI1A,SNRNP40,INPPL1B,OSBPL3B,PIM1,PLEKHG6,DDX21,ATP2A1,DSC2L,GRINAA,FRMPD4,MBNL3,XIRP2B,PACSIN1B,B3GALT1,ESPN,CENPI,ZGC:195282,PROS1,DDAH1,PTGER1C,HEATR6,KBTBD12,XKR5A,SETD1A,MRPL39,FAM162A,DIO2,DRD2L
TF	Factor: MyoD; motif: CASCTGNCN	TF:M02100	FALSE	0.0332143	1.47867	594	1164	51	18033	COQ7,ILRUN,TRIM3B,SPSB3A,ACLY,TAF3,SI:DKEY-245N4.2,CDK21,USP10,CASQ1A,NPTNB,ZGC:136929,BMPR1BB,ARHGDIA,SLCO3A1,ZGC:153990,FUBP3,TENT5AB,SI:CH1073-335M2.2,GART,GAPVD1,AQP4,NSUN2,TGFB5,ZZZ3,SARS1,DNAH5,SLC25A43,IFI35,VPS26B,DDI2,OPN3,ZGC:103559,FOXN4,PPP3CCA,SLC7A5,EFHD2,PINX1,PSMD11A,MBNL3,CACNA2D3,PLPBP,DESMA,EML3,SYDE2,MPRIP,EPAS1B,SETD1A,DPM1,ZGC:162200,TIPRL
TF	Factor: Smad3; motif: NGNCAGACASNNN; match class: 1	TF:M01888_1	FALSE	0.0398147	1.39996	724	1164	60	18033	PES,ERCC4,COQ7,NARS1,MMP23B,ORC3,VLDLR,ZNF451,EVLB,RNF215,KATNA1,HTR2CL2,CALN1,RPAP3,PLEKHG4,PTPN9B,ITGB4,SERTAD2,HDAC4,CRTAC1B,IDH3G,SQOR,KIFC3,AQP4,CIB2,USTA,PLP1B,FGFRL1,DDX21,MBNL2,HAPLN1B,GPR108,RORC,MYO19,EFHD2,SMPX,PIGK,GRSF1,ACVR2AB,PRMT8B,PRKAA1,CACNG8B,CHMP6A,TMEM53,TRIM2A,MCM10,PROS1,DDAH1,RSPO3,SNX16,TTC17,ELOVL1B,GABRA6B,CC2D1A,ANKS1AB,ARAP3,SSR4,TIPRL,MNAT1,DIO2
TF	Factor: PITX; motif: TAATCCCN	TF:M08895	FALSE	0.0418764	1.37803	522	1164	45	18033	ILK,SI:CH211-117C9.2,PLPP5,SLC22A4,COG4,SYTL2B,CDK21,CCL25B,SLC38A10,TET3,TMEM235B,PURBB,AFF3,SLC24A4B,REM2,USP45,PDE6A,NSUN2,ARHGAP25,NAT10,PARK7,PPP1R9ALA,MCL1B,CALB2B,OSBPL3B,FAM171A1,RGS9BP,TMEM110L,SI:CH211-145O7.3,ITM2BB,ITGB1B,GEMIN7,GTF2H5,DSC2L,SRPK1A,TMEM205,ANKRD49,SLC39A6,SIRT2,NDRG2,CTDSPLA,SETD1A,KANK3,FLRT3,EHD3
TF	Factor: ER-alpha; motif: TGACCYN; match class: 1	TF:M03547_1	FALSE	0.0460365	1.3369	249	1164	24	18033	PPM1AA,STK17AL,SLC10A3,MID1IP1B,AFAP1L2,FBXO40,SLCO3A1,MAN2A2,KIFC3,ZGC:92907,PLP1B,FIGNL1,PRDM13,ATP2A1,DNASE1L1L,ZGC:103559,FOXQ1B,SLC25A12,XIRP2B,STOML2,SLC38A8A,POMGNT2,INKA2,BDH2
TF	Factor: p53; motif: NGRCWTGYCY; match class: 1	TF:M00272_1	FALSE	0.0469134	1.3287	677	1164	56	18033	ERCC4,PPM1AA,PIK3AP1,ILDR2,SI:CH211-266G18.9,PLPP5,ADNP2B,RPS26,GRK3,TSPAN18B,PAQR4A,ATP7B,RC3H2,SUPT4H1,FAM3C,EBNA1BP2,CAPGB,SLC24A4B,SERTAD2,ITGB8,MACC1,ABCB10,VPS26A,CRHBP,DMBX1A,LRRC8DA,CALM1B,SV2BA,ZGC:77838,GPR61,SERPINH1B,PIM1,SNX9B,DHRS12,PAFAH1B2,DBX1A,ITGB1B,FNTB,ARPC5B,MYOG,ESPN,MED23,FERD3L,OXSR1B,METRNLB,PRPF19,TENT4B,GTF2F2A,KBTBD12,FANCG,LIPG,GAL3ST4,SMARCD2,VILL,GFPT1,ZNRD2
TF	Factor: FLI-1; motif: CMGGAWGTSAN; match class: 1	TF:M01208_1	FALSE	0.0469134	1.3287	187	1164	19	18033	UAP1,POC1BL,SLC38A10,KCNJ9,USP10,ARHGDIA,NAGA,AMOT,ZGC:77838,ZNF740B,VIRMA,SYT9A,CENPI,ZGC:195282,PIK3R2,CLK2A,KBTBD12,CCDC9,LNX2B
TF	Factor: P53; motif: NNNNNACAWGCCYNNN	TF:M07054	FALSE	0.0491949	1.30808	597	1164	50	18033	PCBP3,POLR1A,PLEKHD1,STXBP1B,PIK3AP1,SI:CH211-266G18.9,RPS26,SLC26A5,PGFB,DPH2,PRKCHA,AFF4,KCNJ9,CAMK2D2,ZGC:136929,ITGB4,SLC24A4B,ITGB8,EGR2B,GART,SIPA1L1,VPS26A,PLCD1A,CNR1,RGS9BP,ASPG,DBX1A,ADPRHL1,CHN1,EFHD2,ILKAP,SI:CH211-283H6.4,TNRC6A,OSGEP,NTM,MAP2K7,RABEPK,DNM2A,METRNLB,SI:DKEY-177P2.6,CNOT10,SIAH1,COTL1,TENT4B,ADIPOR2,XKR5A,LNX2B,SH3BGRL,EPAS1B,GAL3ST4
HP	HP root	HP:0000001	FALSE	1.47008e-06	5.83266	3694	1164	320	18033	PTPN3,CLN8,ERCC4,COQ7,TPRN,CPOX,MST1,MLH1,DEF6A,POLR1A,ABCA3B,PRKCG,HGFA,TRMT1,BICRA,NSUN3,MFN2,NARS1,MMP23B,STXBP1B,HPSE2,LDB3B,SLC6A3,VEZF1A,CPT1CB,NUP93,JPH3,CXCR4A,COG5,SLC6A1A,BLOC1S3,B9D1,SLC4A1A,VLDLR,TNIP1,CANT1B,ADNPB,SLC22A4,RPS26,LIN28B,GRHL3,LMBRD1,BAG5,CCR6B,PIP5K1CB,KDM5BA,GOLGA2,OTOFA,RELA,PAICS,SLC39A8,XPR1A,KIF1AB,ANKHA,SLC26A5,COG4,YARS1,FGF16,SMARCA4,DPH2,ARID1AA,PIGS,CDC45,TER…
HP	Clinical course	HP:0031797	FALSE	1.47008e-06	5.83266	2551	1164	236	18033	CLN8,ERCC4,COQ7,CPOX,MLH1,DEF6A,POLR1A,ABCA3B,PRKCG,TRMT1,NSUN3,MFN2,NARS1,STXBP1B,LDB3B,SLC6A3,VEZF1A,CPT1CB,NUP93,JPH3,CXCR4A,SLC6A1A,BLOC1S3,B9D1,SLC4A1A,VLDLR,ADNPB,SLC22A4,RPS26,GRHL3,LMBRD1,BAG5,PIP5K1CB,KDM5BA,GOLGA2,OTOFA,PAICS,SLC39A8,XPR1A,KIF1AB,ANKHA,COG4,YARS1,FGF16,SMARCA4,DPH2,PIGS,CDC45,TERT,PLEKHM1,SEPT12,PRKCHA,LEPR,ATP7B,ORAI1A,AFF4,SMARCA4A,KCNJ6,GHRA,ASS1,GLIS3,HNF4A,RET,ATL3…
HP	Mode of inheritance	HP:0000005	FALSE	1.47008e-06	5.83266	3486	1164	305	18033	CLN8,ERCC4,COQ7,TPRN,CPOX,MLH1,DEF6A,POLR1A,ABCA3B,PRKCG,HGFA,TRMT1,BICRA,NSUN3,MFN2,NARS1,STXBP1B,HPSE2,LDB3B,SLC6A3,VEZF1A,CPT1CB,NUP93,JPH3,CXCR4A,COG5,SLC6A1A,BLOC1S3,B9D1,SLC4A1A,VLDLR,CANT1B,ADNPB,SLC22A4,RPS26,GRHL3,LMBRD1,BAG5,PIP5K1CB,KDM5BA,GOLGA2,OTOFA,RELA,PAICS,SLC39A8,XPR1A,KIF1AB,ANKHA,SLC26A5,COG4,YARS1,FGF16,SMARCA4,DPH2,ARID1AA,PIGS,CDC45,TERT,PLEKHM1,SEPT12,PRKCHA,LEPR,ATP7B,OR…
HP	Clinical modifier	HP:0012823	FALSE	1.47008e-06	5.83266	2568	1164	238	18033	CLN8,ERCC4,COQ7,CPOX,MLH1,DEF6A,POLR1A,ABCA3B,PRKCG,TRMT1,NSUN3,MFN2,NARS1,STXBP1B,LDB3B,SLC6A3,VEZF1A,CPT1CB,NUP93,JPH3,CXCR4A,SLC6A1A,BLOC1S3,B9D1,SLC4A1A,VLDLR,CANT1B,ADNPB,SLC22A4,RPS26,GRHL3,LMBRD1,BAG5,PIP5K1CB,KDM5BA,GOLGA2,OTOFA,PAICS,SLC39A8,XPR1A,KIF1AB,ANKHA,COG4,YARS1,FGF16,SMARCA4,DPH2,PIGS,CDC45,TERT,PLEKHM1,SEPT12,PRKCHA,LEPR,ATP7B,ORAI1A,AFF4,SMARCA4A,KCNJ6,GHRA,ASS1,GLIS3,HNF4A,R…
HP	Abnormality of limbs	HP:0040064	FALSE	1.47008e-06	5.83266	1890	1164	188	18033	ERCC4,CPOX,MST1,POLR1A,ABCA3B,PRKCG,TRMT1,BICRA,MFN2,NARS1,MMP23B,STXBP1B,LDB3B,SLC6A3,VEZF1A,CPT1CB,COG5,SLC6A1A,B9D1,VLDLR,CANT1B,ADNPB,SLC22A4,RPS26,LMBRD1,BAG5,CCR6B,KDM5BA,PAICS,SLC39A8,KIF1AB,ANKHA,COG4,YARS1,FGF16,SMARCA4,DPH2,ARID1AA,PIGS,CDC45,TERT,PLEKHM1,PLEKHG4,ATP7B,ORAI1A,AFF4,SMARCA4A,GHRA,RET,ASPN,ATL3,ZGC:136929,ITGB4,BMPR1BB,CAVIN1B,TET3,KDELR2A,MAFB,SP7,SLC17A5,STAG2B,ATP1A1A.4…
HP	Abnormality of the face	HP:0000271	FALSE	1.47008e-06	5.83266	2288	1164	216	18033	ERCC4,CPOX,MLH1,DEF6A,POLR1A,PRKCG,TRMT1,BICRA,MFN2,NARS1,MMP23B,STXBP1B,HPSE2,SLC6A3,NUP93,CXCR4A,COG5,SLC6A1A,BLOC1S3,B9D1,TNIP1,CANT1B,ADNPB,RPS26,GRHL3,LMBRD1,CCR6B,KDM5BA,GOLGA2,RELA,PAICS,SLC39A8,KIF1AB,ANKHA,COG4,YARS1,SMARCA4,DPH2,ARID1AA,PIGS,CDC45,TERT,PLEKHM1,LEPR,ATP7B,ORAI1A,AFF4,SMARCA4A,KCNJ6,GHRA,MED13B,GLIS3,RET,ZGC:136929,ITGB4,BMPR1BB,CAVIN1B,TET3,ARHGDIA,HPS1,MAFB,SP7,SLC17A5,…
HP	Mendelian inheritance	HP:0034345	FALSE	1.47008e-06	5.83266	3454	1164	303	18033	CLN8,ERCC4,COQ7,TPRN,CPOX,MLH1,DEF6A,POLR1A,ABCA3B,PRKCG,HGFA,TRMT1,BICRA,NSUN3,MFN2,NARS1,STXBP1B,HPSE2,LDB3B,SLC6A3,VEZF1A,CPT1CB,NUP93,JPH3,CXCR4A,COG5,SLC6A1A,BLOC1S3,B9D1,SLC4A1A,VLDLR,CANT1B,ADNPB,SLC22A4,RPS26,GRHL3,LMBRD1,BAG5,PIP5K1CB,KDM5BA,GOLGA2,OTOFA,RELA,PAICS,SLC39A8,XPR1A,KIF1AB,ANKHA,SLC26A5,COG4,YARS1,FGF16,SMARCA4,DPH2,ARID1AA,PIGS,CDC45,TERT,PLEKHM1,SEPT12,LEPR,ATP7B,ORAI1A,AF…
HP	Phenotypic abnormality	HP:0000118	FALSE	1.47008e-06	5.83266	3692	1164	320	18033	PTPN3,CLN8,ERCC4,COQ7,TPRN,CPOX,MST1,MLH1,DEF6A,POLR1A,ABCA3B,PRKCG,HGFA,TRMT1,BICRA,NSUN3,MFN2,NARS1,MMP23B,STXBP1B,HPSE2,LDB3B,SLC6A3,VEZF1A,CPT1CB,NUP93,JPH3,CXCR4A,COG5,SLC6A1A,BLOC1S3,B9D1,SLC4A1A,VLDLR,TNIP1,CANT1B,ADNPB,SLC22A4,RPS26,LIN28B,GRHL3,LMBRD1,BAG5,CCR6B,PIP5K1CB,KDM5BA,GOLGA2,OTOFA,RELA,PAICS,SLC39A8,XPR1A,KIF1AB,ANKHA,SLC26A5,COG4,YARS1,FGF16,SMARCA4,DPH2,ARID1AA,PIGS,CDC45,TER…
HP	Onset	HP:0003674	FALSE	1.50736e-06	5.82178	2437	1164	227	18033	CLN8,ERCC4,COQ7,CPOX,MLH1,DEF6A,POLR1A,ABCA3B,TRMT1,NSUN3,MFN2,NARS1,STXBP1B,LDB3B,SLC6A3,VEZF1A,CPT1CB,JPH3,CXCR4A,SLC6A1A,BLOC1S3,B9D1,SLC4A1A,VLDLR,ADNPB,SLC22A4,RPS26,GRHL3,LMBRD1,BAG5,KDM5BA,GOLGA2,OTOFA,PAICS,SLC39A8,XPR1A,KIF1AB,ANKHA,COG4,YARS1,FGF16,SMARCA4,DPH2,PIGS,CDC45,TERT,PLEKHM1,SEPT12,PRKCHA,LEPR,ATP7B,ORAI1A,AFF4,SMARCA4A,KCNJ6,GHRA,ASS1,GLIS3,HNF4A,ATL3,ZGC:136929,ITGB4,BMPR1BB…
HP	Abnormality of the nervous system	HP:0000707	FALSE	2.04686e-06	5.68891	3027	1164	270	18033	CLN8,ERCC4,COQ7,TPRN,CPOX,MST1,MLH1,POLR1A,PRKCG,TRMT1,BICRA,NSUN3,MFN2,NARS1,MMP23B,STXBP1B,HPSE2,LDB3B,SLC6A3,CPT1CB,NUP93,JPH3,CXCR4A,COG5,SLC6A1A,B9D1,SLC4A1A,VLDLR,TNIP1,CANT1B,ADNPB,SLC22A4,RPS26,LIN28B,GRHL3,LMBRD1,CCR6B,KDM5BA,GOLGA2,OTOFA,RELA,SLC39A8,XPR1A,KIF1AB,ANKHA,COG4,YARS1,SMARCA4,DPH2,ARID1AA,PIGS,CDC45,TERT,PLEKHM1,PRKCHA,LEPR,PLEKHG4,ATP7B,ORAI1A,AFF4,SMARCA4A,SH2B3,KCNJ6,GHRA…
HP	Abnormality of the skeletal system	HP:0000924	FALSE	2.04686e-06	5.68891	2471	1164	228	18033	ERCC4,COQ7,CPOX,MST1,MLH1,POLR1A,ABCA3B,PRKCG,TRMT1,BICRA,NSUN3,MFN2,NARS1,MMP23B,STXBP1B,CPT1CB,CXCR4A,COG5,SLC6A1A,B9D1,SLC4A1A,TNIP1,CANT1B,ADNPB,SLC22A4,RPS26,GRHL3,CCR6B,PIP5K1CB,KDM5BA,GOLGA2,PAICS,SLC39A8,XPR1A,KIF1AB,ANKHA,COG4,YARS1,FGF16,SMARCA4,DPH2,ARID1AA,PIGS,CDC45,TERT,PLEKHM1,LEPR,ATP7B,ORAI1A,AFF4,SMARCA4A,KCNJ6,GHRA,GLIS3,HNF4A,RET,ASPN,ATL3,ZGC:136929,ITGB4,BMPR1BB,CAVIN1B,TET3…
HP	Abnormality of the mouth	HP:0000153	FALSE	2.04686e-06	5.68891	1752	1164	173	18033	ERCC4,MLH1,DEF6A,POLR1A,BICRA,NARS1,MMP23B,STXBP1B,CXCR4A,COG5,SLC6A1A,BLOC1S3,B9D1,TNIP1,CANT1B,ADNPB,RPS26,GRHL3,LMBRD1,CCR6B,KDM5BA,GOLGA2,RELA,KIF1AB,ANKHA,YARS1,SMARCA4,DPH2,ARID1AA,PIGS,CDC45,TERT,PLEKHM1,ATP7B,ORAI1A,AFF4,SMARCA4A,KCNJ6,GHRA,MED13B,GLIS3,RET,ZGC:136929,ITGB4,CAVIN1B,TET3,HPS1,MAFB,SP7,SLC17A5,RELT,STAG2B,LMBRD2B,NAGA,SLC24A4B,SRP19,SNX14,NEFLB,ACSL4A,KIF14,HDAC4,RTEL1,WNT5…
HP	Abnormal oral cavity morphology	HP:0000163	FALSE	2.04686e-06	5.68891	1688	1164	168	18033	ERCC4,MLH1,DEF6A,POLR1A,BICRA,NARS1,MMP23B,STXBP1B,CXCR4A,COG5,SLC6A1A,BLOC1S3,B9D1,TNIP1,CANT1B,ADNPB,RPS26,GRHL3,LMBRD1,CCR6B,KDM5BA,GOLGA2,RELA,KIF1AB,ANKHA,YARS1,SMARCA4,DPH2,ARID1AA,PIGS,CDC45,TERT,PLEKHM1,ORAI1A,AFF4,SMARCA4A,KCNJ6,GHRA,MED13B,GLIS3,RET,ZGC:136929,ITGB4,CAVIN1B,TET3,HPS1,MAFB,SP7,SLC17A5,RELT,STAG2B,LMBRD2B,NAGA,SLC24A4B,SRP19,SNX14,NEFLB,ACSL4A,KIF14,HDAC4,RTEL1,WNT5A,NR3C…
HP	Abnormal oral morphology	HP:0031816	FALSE	2.04686e-06	5.68891	1688	1164	168	18033	ERCC4,MLH1,DEF6A,POLR1A,BICRA,NARS1,MMP23B,STXBP1B,CXCR4A,COG5,SLC6A1A,BLOC1S3,B9D1,TNIP1,CANT1B,ADNPB,RPS26,GRHL3,LMBRD1,CCR6B,KDM5BA,GOLGA2,RELA,KIF1AB,ANKHA,YARS1,SMARCA4,DPH2,ARID1AA,PIGS,CDC45,TERT,PLEKHM1,ORAI1A,AFF4,SMARCA4A,KCNJ6,GHRA,MED13B,GLIS3,RET,ZGC:136929,ITGB4,CAVIN1B,TET3,HPS1,MAFB,SP7,SLC17A5,RELT,STAG2B,LMBRD2B,NAGA,SLC24A4B,SRP19,SNX14,NEFLB,ACSL4A,KIF14,HDAC4,RTEL1,WNT5A,NR3C…
HP	Abnormal skeletal morphology	HP:0011842	FALSE	2.63107e-06	5.57987	2402	1164	222	18033	ERCC4,COQ7,CPOX,MST1,MLH1,POLR1A,ABCA3B,PRKCG,TRMT1,BICRA,NSUN3,MFN2,NARS1,MMP23B,STXBP1B,CPT1CB,CXCR4A,COG5,SLC6A1A,B9D1,SLC4A1A,TNIP1,CANT1B,ADNPB,SLC22A4,RPS26,GRHL3,CCR6B,PIP5K1CB,KDM5BA,GOLGA2,PAICS,SLC39A8,XPR1A,KIF1AB,ANKHA,COG4,YARS1,FGF16,SMARCA4,DPH2,ARID1AA,PIGS,CDC45,TERT,PLEKHM1,ATP7B,ORAI1A,AFF4,SMARCA4A,KCNJ6,GHRA,GLIS3,HNF4A,RET,ASPN,ATL3,ZGC:136929,ITGB4,BMPR1BB,CAVIN1B,TET3,KDEL…
HP	Autosomal dominant inheritance	HP:0000006	FALSE	2.63107e-06	5.57987	1433	1164	147	18033	CPOX,MLH1,POLR1A,PRKCG,BICRA,MFN2,NARS1,STXBP1B,LDB3B,VEZF1A,CPT1CB,JPH3,CXCR4A,SLC6A1A,SLC4A1A,ADNPB,RPS26,GRHL3,RELA,XPR1A,KIF1AB,ANKHA,COG4,YARS1,SMARCA4,ARID1AA,TERT,PLEKHM1,SEPT12,ORAI1A,AFF4,SMARCA4A,SH2B3,KCNJ6,GHRA,MED13B,VCANA,HNF4A,CASQ1A,RET,ASPN,ATL3,ZGC:136929,BMPR1BB,TET3,MAFB,ATP1A1A.4,LMBRD2B,MYOZ2A,NEFLB,AHDC1,HDAC4,RTEL1,WNT5A,SCN4BA,NR3C1,DSPB,EGR2B,TIE1,DNM1A,CREB3L3A,DEAF1,EL…
HP	Hearing impairment	HP:0000365	FALSE	3.01187e-06	5.52116	1204	1164	128	18033	ERCC4,COQ7,TPRN,HGFA,BICRA,MFN2,MMP23B,LDB3B,VEZF1A,COG5,RPS26,GRHL3,BAG5,OTOFA,SLC39A8,ANKHA,SLC26A5,COG4,YARS1,SMARCA4,DPH2,ARID1AA,PIGS,CDC45,TERT,AFF4,SMARCA4A,GHRA,GLIS3,RET,ATL3,ZGC:136929,ARHGDIA,MAFB,SP7,STAG2B,NAGA,CFAP300,SNX14,NEFLB,ACSL4A,USP45,AHDC1,HDAC4,RTEL1,WNT5A,SCN4BA,L2HGDH,DSPB,RP2,IFT140,DEAF1,NSUN2,ARNT2,CIB2,KRAS,TBC1D24,GLI2B,CAV3,TMEM67,PLP1B,CALM1B,PSEN1,FGFRL1,ROM1A,DN…
HP	Abnormality of the cardiovascular system	HP:0001626	FALSE	3.01187e-06	5.52116	2014	1164	192	18033	CLN8,ERCC4,COQ7,CPOX,MST1,MLH1,DEF6A,POLR1A,ABCA3B,BICRA,MMP23B,STXBP1B,HPSE2,LDB3B,VEZF1A,CXCR4A,COG5,BLOC1S3,B9D1,SLC4A1A,TNIP1,CANT1B,ADNPB,SLC22A4,RPS26,LMBRD1,BAG5,CCR6B,KDM5BA,XPR1A,COG4,YARS1,SMARCA4,DPH2,ARID1AA,PIGS,CDC45,TERT,PLEKHM1,PRKCHA,LEPR,ATP7B,ORAI1A,AFF4,SMARCA4A,SH2B3,GHRA,ASS1,GLIS3,HNF4A,RET,ZGC:136929,CAVIN1B,TET3,HPS1,MAFB,SP7,SLC17A5,STAG2B,NAGA,CFAP300,SRP19,SNX14,MYOZ2A…
HP	Abnormal nervous system physiology	HP:0012638	FALSE	3.91378e-06	5.4074	2876	1164	256	18033	CLN8,ERCC4,COQ7,TPRN,CPOX,MST1,MLH1,PRKCG,TRMT1,BICRA,NSUN3,MFN2,NARS1,MMP23B,STXBP1B,HPSE2,LDB3B,SLC6A3,CPT1CB,NUP93,JPH3,CXCR4A,COG5,SLC6A1A,B9D1,SLC4A1A,VLDLR,TNIP1,CANT1B,ADNPB,SLC22A4,RPS26,GRHL3,LMBRD1,CCR6B,KDM5BA,GOLGA2,OTOFA,RELA,SLC39A8,XPR1A,KIF1AB,ANKHA,COG4,YARS1,SMARCA4,DPH2,ARID1AA,PIGS,CDC45,TERT,LEPR,PLEKHG4,ATP7B,ORAI1A,AFF4,SMARCA4A,SH2B3,KCNJ6,GHRA,MED13B,ASS1,GLIS3,HNF4A,CASQ…
HP	Abnormality of the lower limb	HP:0002814	FALSE	4.04531e-06	5.39305	1423	1164	145	18033	ERCC4,POLR1A,PRKCG,TRMT1,BICRA,MFN2,NARS1,MMP23B,STXBP1B,LDB3B,VEZF1A,CPT1CB,COG5,B9D1,VLDLR,CANT1B,ADNPB,LMBRD1,BAG5,CCR6B,PAICS,SLC39A8,KIF1AB,ANKHA,COG4,YARS1,FGF16,SMARCA4,DPH2,ARID1AA,PIGS,CDC45,TERT,PLEKHM1,PLEKHG4,ATP7B,ORAI1A,AFF4,SMARCA4A,GHRA,RET,ATL3,ZGC:136929,ITGB4,BMPR1BB,CAVIN1B,TET3,KDELR2A,MAFB,SP7,SLC17A5,STAG2B,ATP1A1A.4,LMBRD2B,SNX14,NEFLB,KIF14,HDAC4,RTEL1,WNT5A,NR3C1,DSPB,TE…
HP	Abnormal musculoskeletal physiology	HP:0011843	FALSE	5.81969e-06	5.2351	1259	1164	131	18033	ERCC4,COQ7,CPOX,MLH1,BICRA,MFN2,NARS1,MMP23B,STXBP1B,COG5,SLC4A1A,CANT1B,ADNPB,SLC22A4,CCR6B,PIP5K1CB,KDM5BA,GOLGA2,SLC39A8,KIF1AB,ANKHA,YARS1,FGF16,SMARCA4,DPH2,ARID1AA,PIGS,CDC45,TERT,PLEKHM1,LEPR,ATP7B,ORAI1A,AFF4,SMARCA4A,KCNJ6,GHRA,RET,ASPN,ATL3,ZGC:136929,ITGB4,BMPR1BB,CAVIN1B,TET3,KDELR2A,MAFB,SP7,STAG2B,LMBRD2B,SNX14,NEFLB,KIF14,AHDC1,HDAC4,SI:DKEY-166K12.1,RTEL1,WNT5A,NR3C1,DSPB,TENT5AB,…
HP	Abnormality of cardiovascular system morphology	HP:0030680	FALSE	5.81969e-06	5.2351	1445	1164	146	18033	CLN8,ERCC4,COQ7,MST1,MLH1,DEF6A,POLR1A,BICRA,MMP23B,STXBP1B,LDB3B,VEZF1A,CXCR4A,B9D1,SLC4A1A,CANT1B,ADNPB,SLC22A4,RPS26,LMBRD1,BAG5,KDM5BA,COG4,YARS1,SMARCA4,DPH2,ARID1AA,PIGS,CDC45,TERT,PRKCHA,AFF4,SMARCA4A,SH2B3,GHRA,ASS1,RET,ZGC:136929,CAVIN1B,TET3,HPS1,MAFB,SP7,SLC17A5,STAG2B,NAGA,CFAP300,SNX14,MYOZ2A,ACSL4A,HDAC4,SI:DKEY-166K12.1,BOLA3,NR3C1,DSPB,IFT140,SGCG,ACADM,DEAF1,NSUN2,ARNT2,KRAS,TBC1…
HP	Abnormality of the musculoskeletal system	HP:0033127	FALSE	6.51113e-06	5.18634	2898	1164	256	18033	CLN8,ERCC4,COQ7,CPOX,MST1,MLH1,POLR1A,ABCA3B,PRKCG,TRMT1,BICRA,NSUN3,MFN2,NARS1,MMP23B,STXBP1B,LDB3B,SLC6A3,VEZF1A,CPT1CB,JPH3,CXCR4A,COG5,SLC6A1A,B9D1,SLC4A1A,VLDLR,TNIP1,CANT1B,ADNPB,SLC22A4,RPS26,GRHL3,LMBRD1,BAG5,CCR6B,PIP5K1CB,KDM5BA,GOLGA2,RELA,PAICS,SLC39A8,XPR1A,KIF1AB,ANKHA,COG4,YARS1,FGF16,SMARCA4,DPH2,ARID1AA,PIGS,CDC45,TERT,PLEKHM1,LEPR,ATP7B,ORAI1A,AFF4,SMARCA4A,KCNJ6,GHRA,MED13B,GLI…
HP	Hearing abnormality	HP:0000364	FALSE	8.17614e-06	5.08745	1231	1164	128	18033	ERCC4,COQ7,TPRN,HGFA,BICRA,MFN2,MMP23B,LDB3B,VEZF1A,COG5,RPS26,GRHL3,BAG5,OTOFA,SLC39A8,ANKHA,SLC26A5,COG4,YARS1,SMARCA4,DPH2,ARID1AA,PIGS,CDC45,TERT,AFF4,SMARCA4A,GHRA,GLIS3,RET,ATL3,ZGC:136929,ARHGDIA,MAFB,SP7,STAG2B,NAGA,CFAP300,SNX14,NEFLB,ACSL4A,USP45,AHDC1,HDAC4,RTEL1,WNT5A,SCN4BA,L2HGDH,DSPB,RP2,IFT140,DEAF1,NSUN2,ARNT2,CIB2,KRAS,TBC1D24,GLI2B,CAV3,TMEM67,PLP1B,CALM1B,PSEN1,FGFRL1,ROM1A,DN…
HP	Abnormality of joint mobility	HP:0011729	FALSE	9.90958e-06	5.00394	1029	1164	111	18033	ERCC4,COQ7,MLH1,BICRA,MFN2,NARS1,MMP23B,STXBP1B,COG5,CANT1B,ADNPB,SLC22A4,CCR6B,PIP5K1CB,KDM5BA,GOLGA2,SLC39A8,KIF1AB,ANKHA,YARS1,FGF16,SMARCA4,DPH2,ARID1AA,PIGS,CDC45,ATP7B,ORAI1A,AFF4,SMARCA4A,KCNJ6,RET,ASPN,ZGC:136929,ITGB4,BMPR1BB,CAVIN1B,TET3,KDELR2A,MAFB,SP7,STAG2B,LMBRD2B,SNX14,NEFLB,KIF14,AHDC1,HDAC4,SI:DKEY-166K12.1,WNT5A,DSPB,TENT5AB,SGCG,ACADM,DEAF1,NSUN2,ELOVL4B,MMP9,RAPSN,KRAS,GLI2B,…
HP	Abnormal joint physiology	HP:0034430	FALSE	9.90958e-06	5.00394	1029	1164	111	18033	ERCC4,COQ7,MLH1,BICRA,MFN2,NARS1,MMP23B,STXBP1B,COG5,CANT1B,ADNPB,SLC22A4,CCR6B,PIP5K1CB,KDM5BA,GOLGA2,SLC39A8,KIF1AB,ANKHA,YARS1,FGF16,SMARCA4,DPH2,ARID1AA,PIGS,CDC45,ATP7B,ORAI1A,AFF4,SMARCA4A,KCNJ6,RET,ASPN,ZGC:136929,ITGB4,BMPR1BB,CAVIN1B,TET3,KDELR2A,MAFB,SP7,STAG2B,LMBRD2B,SNX14,NEFLB,KIF14,AHDC1,HDAC4,SI:DKEY-166K12.1,WNT5A,DSPB,TENT5AB,SGCG,ACADM,DEAF1,NSUN2,ELOVL4B,MMP9,RAPSN,KRAS,GLI2B,…
HP	Abnormality of head or neck	HP:0000152	FALSE	1.49148e-05	4.82638	2549	1164	228	18033	ERCC4,CPOX,MLH1,DEF6A,POLR1A,PRKCG,TRMT1,BICRA,NSUN3,MFN2,NARS1,MMP23B,STXBP1B,HPSE2,SLC6A3,NUP93,CXCR4A,COG5,SLC6A1A,BLOC1S3,B9D1,TNIP1,CANT1B,ADNPB,RPS26,GRHL3,LMBRD1,CCR6B,KDM5BA,GOLGA2,RELA,PAICS,SLC39A8,XPR1A,KIF1AB,ANKHA,COG4,YARS1,SMARCA4,DPH2,ARID1AA,PIGS,CDC45,TERT,PLEKHM1,LEPR,ATP7B,ORAI1A,AFF4,SMARCA4A,KCNJ6,GHRA,MED13B,GLIS3,RET,ZGC:136929,ITGB4,BMPR1BB,CAVIN1B,TET3,ARHGDIA,KDELR2A,HP…
HP	Abnormality of the head	HP:0000234	FALSE	1.68981e-05	4.77216	2527	1164	226	18033	ERCC4,CPOX,MLH1,DEF6A,POLR1A,PRKCG,TRMT1,BICRA,NSUN3,MFN2,NARS1,MMP23B,STXBP1B,HPSE2,SLC6A3,NUP93,CXCR4A,COG5,SLC6A1A,BLOC1S3,B9D1,TNIP1,CANT1B,ADNPB,RPS26,GRHL3,LMBRD1,CCR6B,KDM5BA,GOLGA2,RELA,PAICS,SLC39A8,XPR1A,KIF1AB,ANKHA,COG4,YARS1,SMARCA4,DPH2,ARID1AA,PIGS,CDC45,TERT,PLEKHM1,LEPR,ATP7B,ORAI1A,AFF4,SMARCA4A,KCNJ6,GHRA,MED13B,GLIS3,RET,ZGC:136929,ITGB4,BMPR1BB,CAVIN1B,TET3,ARHGDIA,KDELR2A,HP…
HP	Abnormal ear physiology	HP:0031704	FALSE	2.00904e-05	4.69701	1280	1164	130	18033	ERCC4,COQ7,TPRN,HGFA,BICRA,MFN2,MMP23B,LDB3B,VEZF1A,COG5,RPS26,GRHL3,BAG5,OTOFA,SLC39A8,ANKHA,SLC26A5,COG4,YARS1,SMARCA4,DPH2,ARID1AA,PIGS,CDC45,TERT,AFF4,SMARCA4A,SH2B3,GHRA,GLIS3,RET,ATL3,ZGC:136929,ARHGDIA,MAFB,SP7,STAG2B,NAGA,CFAP300,SNX14,NEFLB,ACSL4A,USP45,AHDC1,HDAC4,RTEL1,WNT5A,SCN4BA,L2HGDH,DSPB,RP2,IFT140,DEAF1,NSUN2,ARNT2,CIB2,KRAS,TBC1D24,GLI2B,CAV3,TMEM67,PLP1B,CALM1B,PSEN1,FGFRL1,RO…
HP	Abnormality of the ear	HP:0000598	FALSE	2.00904e-05	4.69701	1830	1164	173	18033	ERCC4,COQ7,TPRN,CPOX,POLR1A,HGFA,TRMT1,BICRA,MFN2,NARS1,MMP23B,STXBP1B,LDB3B,VEZF1A,CXCR4A,COG5,B9D1,CANT1B,ADNPB,RPS26,GRHL3,LMBRD1,BAG5,KDM5BA,OTOFA,PAICS,SLC39A8,KIF1AB,ANKHA,SLC26A5,COG4,YARS1,SMARCA4,DPH2,ARID1AA,PIGS,CDC45,TERT,AFF4,SMARCA4A,SH2B3,GHRA,GLIS3,RET,ATL3,ZGC:136929,ITGB4,TET3,ARHGDIA,MAFB,SP7,STAG2B,LMBRD2B,NAGA,CFAP300,SNX14,NEFLB,ACSL4A,USP45,KIF14,AHDC1,HDAC4,RTEL1,WNT5A,SCN…
HP	Abnormal muscle physiology	HP:0011804	FALSE	2.90585e-05	4.53673	2025	1164	187	18033	CLN8,ERCC4,COQ7,CPOX,MLH1,PRKCG,TRMT1,BICRA,NSUN3,MFN2,NARS1,MMP23B,STXBP1B,LDB3B,SLC6A3,VEZF1A,CPT1CB,JPH3,COG5,SLC6A1A,B9D1,SLC4A1A,VLDLR,CANT1B,ADNPB,SLC22A4,LMBRD1,BAG5,CCR6B,GOLGA2,RELA,SLC39A8,KIF1AB,ANKHA,COG4,YARS1,SMARCA4,ARID1AA,PIGS,TERT,ATP7B,ORAI1A,AFF4,SMARCA4A,KCNJ6,MED13B,HNF4A,CASQ1A,RET,ATL3,ZGC:136929,ITGB4,CAVIN1B,TET3,KDELR2A,MAFB,SLC17A5,STAG2B,ATP1A1A.4,LMBRD2B,NAGA,SNX14,N…
HP	Abnormality of the musculature	HP:0003011	FALSE	2.92609e-05	4.53371	2279	1164	206	18033	CLN8,ERCC4,COQ7,CPOX,MST1,MLH1,PRKCG,TRMT1,BICRA,NSUN3,MFN2,NARS1,MMP23B,STXBP1B,LDB3B,SLC6A3,VEZF1A,CPT1CB,JPH3,COG5,SLC6A1A,B9D1,SLC4A1A,VLDLR,CANT1B,ADNPB,SLC22A4,RPS26,LMBRD1,BAG5,CCR6B,PIP5K1CB,KDM5BA,GOLGA2,RELA,SLC39A8,KIF1AB,ANKHA,COG4,YARS1,SMARCA4,DPH2,ARID1AA,PIGS,CDC45,TERT,ATP7B,ORAI1A,AFF4,SMARCA4A,KCNJ6,GHRA,MED13B,HNF4A,CASQ1A,RET,ATL3,ZGC:136929,ITGB4,CAVIN1B,TET3,KDELR2A,MAFB,SL…
HP	Abnormality of the eye	HP:0000478	FALSE	3.27972e-05	4.48416	2364	1164	212	18033	CLN8,ERCC4,COQ7,MST1,MLH1,DEF6A,POLR1A,PRKCG,BICRA,NSUN3,MFN2,NARS1,MMP23B,STXBP1B,SLC6A3,COG5,SLC6A1A,BLOC1S3,B9D1,VLDLR,TNIP1,CANT1B,ADNPB,RPS26,KDM5BA,GOLGA2,PAICS,SLC39A8,XPR1A,KIF1AB,ANKHA,COG4,YARS1,SMARCA4,DPH2,ARID1AA,PIGS,CDC45,TERT,PLEKHM1,ATP7B,ORAI1A,AFF4,SMARCA4A,SH2B3,KCNJ6,GHRA,MED13B,VCANA,GLIS3,HNF4A,RET,ZGC:136929,TET3,ARHGDIA,HPS1,MAFB,SP7,SLC17A5,STAG2B,LMBRD2B,NAGA,CFAP300,SN…
HP	Abnormal eye physiology	HP:0012373	FALSE	3.68328e-05	4.43376	1942	1164	180	18033	CLN8,ERCC4,COQ7,MST1,MLH1,POLR1A,PRKCG,BICRA,NSUN3,MFN2,MMP23B,STXBP1B,SLC6A3,COG5,BLOC1S3,B9D1,VLDLR,CANT1B,ADNPB,RPS26,KDM5BA,GOLGA2,SLC39A8,KIF1AB,ANKHA,COG4,YARS1,SMARCA4,ARID1AA,PIGS,CDC45,TERT,PLEKHM1,ORAI1A,AFF4,SMARCA4A,SH2B3,KCNJ6,GHRA,MED13B,VCANA,GLIS3,RET,ZGC:136929,TET3,ARHGDIA,HPS1,MAFB,SLC17A5,STAG2B,LMBRD2B,NAGA,SNX14,LRPAP1,NEFLB,ACSL4A,USP45,KIF14,AHDC1,HDAC4,RTEL1,BOLA3,WNT5A,L…
HP	Abnormality of the upper limb	HP:0002817	FALSE	4.15984e-05	4.38092	1351	1164	134	18033	ERCC4,CPOX,MST1,ABCA3B,BICRA,MFN2,NARS1,MMP23B,STXBP1B,LDB3B,VEZF1A,COG5,B9D1,CANT1B,ADNPB,SLC22A4,RPS26,BAG5,CCR6B,KDM5BA,PAICS,SLC39A8,KIF1AB,COG4,YARS1,FGF16,SMARCA4,DPH2,ARID1AA,PIGS,CDC45,TERT,ATP7B,AFF4,SMARCA4A,GHRA,RET,ASPN,ATL3,ZGC:136929,ITGB4,BMPR1BB,CAVIN1B,KDELR2A,MAFB,SP7,STAG2B,LMBRD2B,NEFLB,ACSL4A,HDAC4,SI:DKEY-166K12.1,RTEL1,WNT5A,DSPB,IFT140,EGR2B,SGCG,DEAF1,NSUN2,MMP9,RAPSN,KRA…
HP	Abnormality of connective tissue	HP:0003549	FALSE	4.55981e-05	4.34105	1253	1164	126	18033	ERCC4,COQ7,CPOX,MLH1,MFN2,NARS1,MMP23B,LDB3B,VEZF1A,CXCR4A,COG5,CANT1B,ADNPB,RPS26,BAG5,CCR6B,PIP5K1CB,KDM5BA,GOLGA2,SLC39A8,KIF1AB,ANKHA,SMARCA4,DPH2,ARID1AA,PIGS,CDC45,ATP7B,ORAI1A,SMARCA4A,KCNJ6,GHRA,GLIS3,ZGC:136929,ITGB4,CAVIN1B,MAFB,SP7,RELT,STAG2B,LMBRD2B,SLC24A4B,SRP19,SNX14,NEFLB,KIF14,HDAC4,WNT5A,NR3C1,DSPB,RP2,TENT5AB,IFT140,SGCG,ACADM,NSUN2,ELOVL4B,RAPSN,CIB2,KRAS,GLI2B,SPI1B,AIMP1A,T…
HP	Seizure	HP:0001250	FALSE	4.58273e-05	4.33888	1572	1164	151	18033	CLN8,ERCC4,CPOX,MLH1,TRMT1,BICRA,NSUN3,NARS1,MMP23B,STXBP1B,CPT1CB,CXCR4A,COG5,SLC6A1A,B9D1,VLDLR,TNIP1,ADNPB,SLC22A4,LMBRD1,GOLGA2,RELA,SLC39A8,XPR1A,KIF1AB,ANKHA,COG4,YARS1,SMARCA4,DPH2,ARID1AA,PIGS,TERT,ATP7B,SMARCA4A,KCNJ6,GHRA,MED13B,ASS1,HNF4A,RET,ZGC:136929,TET3,ARHGDIA,MAFB,SLC17A5,STAG2B,ATP1A1A.4,LMBRD2B,NAGA,SNX14,USP45,AHDC1,HDAC4,SI:DKEY-166K12.1,BOLA3,SCN4BA,L2HGDH,SQOR,IFT140,DNM1A…
HP	Neurodevelopmental delay	HP:0012758	FALSE	4.83648e-05	4.31547	1953	1164	180	18033	CLN8,ERCC4,COQ7,TPRN,TRMT1,BICRA,NSUN3,MFN2,NARS1,MMP23B,STXBP1B,SLC6A3,COG5,SLC6A1A,B9D1,VLDLR,CANT1B,ADNPB,SLC22A4,RPS26,GRHL3,LMBRD1,KDM5BA,GOLGA2,SLC39A8,KIF1AB,COG4,YARS1,SMARCA4,DPH2,ARID1AA,PIGS,CDC45,TERT,ORAI1A,AFF4,SMARCA4A,KCNJ6,GHRA,MED13B,ASS1,GLIS3,RET,ZGC:136929,BMPR1BB,CAVIN1B,TET3,KDELR2A,MAFB,SP7,SLC17A5,STAG2B,ATP1A1A.4,LMBRD2B,NAGA,CFAP300,SNX14,NEFLB,ACSL4A,USP45,KIF14,AHDC1,…
HP	Abnormality of the vertebral column	HP:0000925	FALSE	6.69541e-05	4.17422	1201	1164	121	18033	ERCC4,CPOX,BICRA,MFN2,NARS1,MMP23B,STXBP1B,COG5,SLC6A1A,B9D1,CANT1B,ADNPB,SLC22A4,RPS26,PAICS,KIF1AB,ANKHA,COG4,SMARCA4,ARID1AA,PIGS,CDC45,TERT,PLEKHM1,ATP7B,ORAI1A,AFF4,SMARCA4A,KCNJ6,GLIS3,RET,ZGC:136929,BMPR1BB,CAVIN1B,KDELR2A,MAFB,SP7,STAG2B,SNX14,NEFLB,AHDC1,HDAC4,SI:DKEY-166K12.1,RTEL1,WNT5A,NR3C1,TENT5AB,IFT140,EGR2B,SGCG,DEAF1,NSUN2,RAPSN,KRAS,TBC1D24,HHAT,GLI2B,AIMP1A,TMEM67,PLP1B,DDX6,F…
HP	Abnormal cardiovascular system physiology	HP:0011025	FALSE	6.75758e-05	4.17021	1028	1164	107	18033	ERCC4,COQ7,CPOX,MST1,MLH1,DEF6A,ABCA3B,BICRA,HPSE2,LDB3B,VEZF1A,SLC4A1A,TNIP1,ADNPB,SLC22A4,LMBRD1,BAG5,CCR6B,SMARCA4,DPH2,CDC45,TERT,LEPR,AFF4,SMARCA4A,SH2B3,GHRA,GLIS3,HNF4A,RET,CAVIN1B,HPS1,MAFB,SLC17A5,STAG2B,NAGA,MYOZ2A,HDAC4,SI:DKEY-166K12.1,RTEL1,WNT5A,SCN4BA,NR3C1,DSPB,IFT140,SGCG,ACADM,C3B.2,KRAS,GLI2B,CAV3,TMEM67,PLP1B,IKZF1,DDX6,CALM1B,PSEN1,CCM2,DDX3XA,ANK2A,MAPRE2,PLCH1,EYA4,FGF8B,IN…
HP	Abnormal skeletal muscle morphology	HP:0011805	FALSE	7.64155e-05	4.11682	1472	1164	142	18033	ERCC4,COQ7,CPOX,MST1,MLH1,PRKCG,BICRA,MFN2,NARS1,MMP23B,LDB3B,SLC6A3,VEZF1A,CPT1CB,COG5,VLDLR,CANT1B,ADNPB,SLC22A4,RPS26,BAG5,CCR6B,PIP5K1CB,KDM5BA,GOLGA2,SLC39A8,KIF1AB,ANKHA,COG4,YARS1,SMARCA4,DPH2,ARID1AA,PIGS,CDC45,TERT,ATP7B,ORAI1A,AFF4,SMARCA4A,KCNJ6,GHRA,CASQ1A,RET,ATL3,ZGC:136929,ITGB4,CAVIN1B,TET3,MAFB,STAG2B,ATP1A1A.4,LMBRD2B,NAGA,SNX14,NEFLB,KIF14,HDAC4,SI:DKEY-166K12.1,WNT5A,NR3C1,DSP…
HP	Abnormal nervous system morphology	HP:0012639	FALSE	8.02323e-05	4.09565	2319	1164	206	18033	CLN8,ERCC4,COQ7,MLH1,POLR1A,PRKCG,TRMT1,BICRA,NSUN3,MFN2,NARS1,MMP23B,STXBP1B,SLC6A3,CPT1CB,JPH3,CXCR4A,COG5,SLC6A1A,B9D1,VLDLR,ADNPB,RPS26,LIN28B,LMBRD1,KDM5BA,GOLGA2,RELA,SLC39A8,XPR1A,KIF1AB,ANKHA,COG4,YARS1,SMARCA4,DPH2,ARID1AA,PIGS,CDC45,TERT,PLEKHM1,PRKCHA,LEPR,PLEKHG4,ATP7B,AFF4,SMARCA4A,SH2B3,KCNJ6,GHRA,ASS1,RET,ATL3,ZGC:136929,ITGB4,BMPR1BB,TET3,MAFB,SLC17A5,STAG2B,ATP1A1A.4,LMBRD2B,NAGA…
HP	Abnormality of globe location	HP:0100886	FALSE	9.87029e-05	4.00567	831	1164	90	18033	ERCC4,DEF6A,POLR1A,BICRA,NARS1,MMP23B,B9D1,CANT1B,ADNPB,RPS26,PAICS,ANKHA,COG4,YARS1,DPH2,CDC45,TERT,ORAI1A,AFF4,KCNJ6,GHRA,MED13B,RET,ZGC:136929,MAFB,STAG2B,AHDC1,HDAC4,WNT5A,IFT140,DEAF1,NSUN2,ARNT2,RAPSN,KRAS,TBC1D24,HHAT,GLI2B,SPI1B,TMEM67,PLP1B,DDX6,FGFRL1,SERPINH1B,DDX3XA,POLR2A,SLC9A6B,MAPRE2,PLCH1,FGF8B,PRR12B,PRDM13,TAPT1A,AP1G1,AKT3A,GTF2H5,RAB3GAP2,WASF1,MICU1,STAMBPB,RAD51,SLC25A12,AD…
HP	Abnormal eye morphology	HP:0012372	FALSE	9.87029e-05	4.00567	1912	1164	175	18033	CLN8,ERCC4,MST1,DEF6A,POLR1A,BICRA,MFN2,NARS1,MMP23B,STXBP1B,SLC6A1A,BLOC1S3,B9D1,VLDLR,TNIP1,CANT1B,ADNPB,RPS26,KDM5BA,PAICS,SLC39A8,XPR1A,KIF1AB,ANKHA,COG4,YARS1,DPH2,CDC45,TERT,PLEKHM1,ATP7B,ORAI1A,AFF4,KCNJ6,GHRA,MED13B,VCANA,GLIS3,HNF4A,RET,ZGC:136929,HPS1,MAFB,SP7,STAG2B,LMBRD2B,NAGA,CFAP300,LRPAP1,NEFLB,USP45,KIF14,AHDC1,HDAC4,RTEL1,BOLA3,WNT5A,L2HGDH,NR3C1,RP2,TENT5AB,IFT140,DNM1A,DEAF1,N…
HP	Abnormal heart morphology	HP:0001627	FALSE	0.000100371	3.99839	1126	1164	114	18033	ERCC4,COQ7,MLH1,DEF6A,POLR1A,BICRA,MMP23B,LDB3B,VEZF1A,CXCR4A,B9D1,SLC4A1A,CANT1B,ADNPB,SLC22A4,RPS26,LMBRD1,BAG5,KDM5BA,YARS1,SMARCA4,DPH2,ARID1AA,PIGS,CDC45,TERT,AFF4,SMARCA4A,GHRA,ZGC:136929,CAVIN1B,TET3,HPS1,SLC17A5,STAG2B,NAGA,CFAP300,SNX14,MYOZ2A,ACSL4A,HDAC4,SI:DKEY-166K12.1,BOLA3,DSPB,IFT140,SGCG,ACADM,KRAS,TBC1D24,GLI2B,CAV3,TMEM67,IKZF1,DDX6,CALM1B,PSEN1,FGFRL1,DNAH5,DDX3XA,PLCH1,EYA4,F…
HP	Adult onset	HP:0003581	FALSE	0.000162073	3.79029	582	1164	68	18033	CPOX,MLH1,LDB3B,VEZF1A,CPT1CB,JPH3,SLC4A1A,SLC22A4,BAG5,XPR1A,ANKHA,YARS1,TERT,SEPT12,PRKCHA,ATP7B,GHRA,HNF4A,ATL3,MAFB,ATP1A1A.4,NAGA,NEFLB,SI:DKEY-166K12.1,RTEL1,SCN4BA,NR3C1,DSPB,RP2,IFT140,TIE1,ELOVL4B,C3B.2,KRAS,TBC1D24,IRS2A,CAV3,PARK7,IKZF1,PSEN1,SLC4A2B,SERPINH1B,DDX3XA,PDK3A,INF2,CX47.1,ITM2BB,POLG,DSC2L,ABCC1,SMPX,TWNK,GNAI2A,TNRC6A,XRCC1,VCP,NR0B1,FHOD3A,TEX11,DESMA,SDHC,TBX3A,SEC61A1L…
HP	Abnormality of speech or vocalization	HP:0002167	FALSE	0.000184564	3.73385	1357	1164	131	18033	CLN8,ERCC4,TPRN,MLH1,PRKCG,TRMT1,MFN2,NARS1,MMP23B,STXBP1B,SLC6A3,JPH3,CXCR4A,COG5,SLC6A1A,VLDLR,ADNPB,GRHL3,KDM5BA,GOLGA2,SLC39A8,XPR1A,KIF1AB,COG4,YARS1,SMARCA4,ARID1AA,PIGS,TERT,PLEKHG4,ATP7B,ORAI1A,SMARCA4A,GHRA,MED13B,ZGC:136929,BMPR1BB,TET3,SLC17A5,STAG2B,ATP1A1A.4,LMBRD2B,CFAP300,SNX14,NEFLB,ACSL4A,KIF14,AHDC1,HDAC4,L2HGDH,TENT5AB,DNM1A,ACADM,DEAF1,NSUN2,ELOVL4B,KRAS,TBC1D24,HHAT,GLI2B,LIN…
HP	Atypical behavior	HP:0000708	FALSE	0.000184706	3.73352	1814	1164	166	18033	CLN8,ERCC4,TPRN,CPOX,MST1,MLH1,PRKCG,TRMT1,BICRA,MFN2,NARS1,MMP23B,STXBP1B,HPSE2,SLC6A3,NUP93,JPH3,COG5,SLC6A1A,VLDLR,TNIP1,ADNPB,SLC22A4,GRHL3,KDM5BA,GOLGA2,XPR1A,KIF1AB,COG4,YARS1,SMARCA4,DPH2,ARID1AA,PIGS,TERT,LEPR,ATP7B,AFF4,SMARCA4A,GHRA,MED13B,ASS1,HNF4A,RET,ZGC:136929,BMPR1BB,TET3,ARHGDIA,HPS1,SLC17A5,STAG2B,ATP1A1A.4,LMBRD2B,NAGA,CFAP300,SNX14,NEFLB,ACSL4A,KIF14,AHDC1,HDAC4,SI:DKEY-166K12…
HP	Abnormal axial skeleton morphology	HP:0009121	FALSE	0.000207848	3.68225	2086	1164	186	18033	ERCC4,CPOX,POLR1A,ABCA3B,TRMT1,BICRA,NSUN3,MFN2,NARS1,MMP23B,STXBP1B,CXCR4A,COG5,SLC6A1A,B9D1,CANT1B,ADNPB,SLC22A4,RPS26,GRHL3,KDM5BA,GOLGA2,PAICS,SLC39A8,XPR1A,KIF1AB,ANKHA,COG4,YARS1,SMARCA4,DPH2,ARID1AA,PIGS,CDC45,TERT,PLEKHM1,ATP7B,ORAI1A,AFF4,SMARCA4A,KCNJ6,GHRA,GLIS3,RET,ZGC:136929,ITGB4,BMPR1BB,CAVIN1B,TET3,KDELR2A,MAFB,SP7,SLC17A5,STAG2B,LMBRD2B,CFAP300,SNX14,NEFLB,ACSL4A,USP45,KIF14,AHDC…
HP	Centrally nucleated skeletal muscle fibers	HP:0003687	FALSE	0.000207848	3.68225	31	1164	11	18033	ORAI1A,CASQ1A,CAVIN1B,CAV3,ALG2,POLG,MICU1,SMPX,TWNK,ORAI1B,DNM2A
HP	Abnormality of higher mental function	HP:0011446	FALSE	0.000207848	3.68225	2465	1164	214	18033	CLN8,ERCC4,TPRN,CPOX,MST1,MLH1,PRKCG,TRMT1,BICRA,MFN2,NARS1,MMP23B,STXBP1B,HPSE2,SLC6A3,CPT1CB,NUP93,JPH3,CXCR4A,COG5,SLC6A1A,B9D1,SLC4A1A,VLDLR,TNIP1,CANT1B,ADNPB,SLC22A4,RPS26,GRHL3,LMBRD1,KDM5BA,GOLGA2,SLC39A8,XPR1A,KIF1AB,COG4,YARS1,SMARCA4,DPH2,ARID1AA,PIGS,CDC45,TERT,LEPR,PLEKHG4,ATP7B,ORAI1A,AFF4,SMARCA4A,KCNJ6,GHRA,MED13B,ASS1,GLIS3,HNF4A,RET,ZGC:136929,BMPR1BB,CAVIN1B,TET3,ARHGDIA,HPS1,S…
HP	Aplasia/Hypoplasia involving the central nervous system	HP:0002977	FALSE	0.000209086	3.67967	1518	1164	143	18033	CLN8,ERCC4,MLH1,POLR1A,TRMT1,BICRA,NSUN3,NARS1,MMP23B,STXBP1B,JPH3,COG5,SLC6A1A,B9D1,VLDLR,ADNPB,RPS26,KDM5BA,GOLGA2,SLC39A8,XPR1A,KIF1AB,COG4,YARS1,SMARCA4,DPH2,ARID1AA,PIGS,CDC45,TERT,AFF4,SMARCA4A,KCNJ6,ZGC:136929,TET3,MAFB,SLC17A5,STAG2B,ATP1A1A.4,LMBRD2B,NAGA,SNX14,NEFLB,ACSL4A,USP45,KIF14,AHDC1,HDAC4,RTEL1,L2HGDH,IFT140,DNM1A,DEAF1,NSUN2,ELOVL4B,ARNT2,RAPSN,CIB2,KRAS,TBC1D24,HHAT,GLI2B,SARS…
HP	Abnormal hair pattern	HP:0010720	FALSE	0.000209652	3.6785	271	1164	39	18033	CPOX,BICRA,STXBP1B,COG5,SLC6A1A,ADNPB,RPS26,SMARCA4,DPH2,ARID1AA,SMARCA4A,ZGC:136929,ITGB4,CAVIN1B,MAFB,STAG2B,HDAC4,NR3C1,IFT140,DEAF1,NSUN2,KRAS,TBC1D24,FGFRL1,MAPRE2,PRDM13,RAB3GAP2,GMPPAA,STAMBPB,FRMPD4,PIGK,UBR1,ADA2A,SLC6A1B,SLC12A6,PIK3C2A,ASH1L,PPP1CB,TRAF7
HP	Abnormal appendicular skeleton morphology	HP:0011844	FALSE	0.000268397	3.57122	1435	1164	136	18033	ERCC4,POLR1A,ABCA3B,BICRA,MFN2,NARS1,MMP23B,STXBP1B,CPT1CB,COG5,SLC6A1A,B9D1,CANT1B,ADNPB,SLC22A4,RPS26,CCR6B,KDM5BA,PAICS,SLC39A8,KIF1AB,ANKHA,COG4,FGF16,SMARCA4,DPH2,ARID1AA,PIGS,CDC45,TERT,PLEKHM1,AFF4,SMARCA4A,GHRA,RET,ASPN,ATL3,ZGC:136929,ITGB4,BMPR1BB,TET3,KDELR2A,MAFB,SP7,SLC17A5,STAG2B,LMBRD2B,CFAP300,SNX14,NEFLB,ACSL4A,KIF14,HDAC4,SI:DKEY-166K12.1,RTEL1,WNT5A,DSPB,TENT5AB,IFT140,EGR2B,DE…
HP	Abnormality of vision	HP:0000504	FALSE	0.000283003	3.54821	1017	1164	103	18033	CLN8,ERCC4,COQ7,MLH1,POLR1A,MFN2,MMP23B,COG5,BLOC1S3,VLDLR,ADNPB,KIF1AB,ANKHA,COG4,YARS1,SMARCA4,ARID1AA,PIGS,TERT,PLEKHM1,AFF4,SMARCA4A,SH2B3,GHRA,VCANA,ARHGDIA,HPS1,MAFB,STAG2B,LMBRD2B,NAGA,LRPAP1,USP45,KIF14,AHDC1,HDAC4,BOLA3,NR3C1,RP2,IFT140,DNM1A,ELOVL4B,ARNT2,RAPSN,CIB2,KRAS,PLCD1A,TBC1D24,GLI2B,PARK7,AIMP1A,TMEM67,IKZF1,PSEN1,ROM1A,SLC4A2B,DDX3XA,POLR2A,ALG2,PLCH1,KERA,FGF8B,PRR12B,SLC38A3…
HP	Global developmental delay	HP:0001263	FALSE	0.000319024	3.49618	1558	1164	145	18033	CLN8,ERCC4,COQ7,TRMT1,BICRA,NSUN3,NARS1,MMP23B,STXBP1B,SLC6A3,SLC6A1A,B9D1,VLDLR,ADNPB,SLC22A4,LMBRD1,KDM5BA,GOLGA2,SLC39A8,KIF1AB,COG4,SMARCA4,DPH2,ARID1AA,PIGS,CDC45,TERT,ORAI1A,AFF4,SMARCA4A,KCNJ6,MED13B,ASS1,GLIS3,RET,ZGC:136929,CAVIN1B,TET3,MAFB,SLC17A5,STAG2B,ATP1A1A.4,LMBRD2B,NAGA,SNX14,NEFLB,USP45,KIF14,AHDC1,HDAC4,SI:DKEY-166K12.1,RTEL1,BOLA3,WNT5A,IFT140,DNM1A,ACADM,DEAF1,NSUN2,ELOVL4B,…
HP	Abnormal foot morphology	HP:0001760	FALSE	0.000339669	3.46894	1174	1164	115	18033	ERCC4,PRKCG,TRMT1,MFN2,NARS1,MMP23B,STXBP1B,LDB3B,VEZF1A,CPT1CB,B9D1,VLDLR,CANT1B,ADNPB,LMBRD1,BAG5,CCR6B,PAICS,SLC39A8,KIF1AB,COG4,YARS1,FGF16,SMARCA4,DPH2,ARID1AA,PIGS,CDC45,TERT,ORAI1A,SMARCA4A,GHRA,RET,ATL3,ZGC:136929,ITGB4,BMPR1BB,CAVIN1B,TET3,KDELR2A,MAFB,SLC17A5,STAG2B,ATP1A1A.4,SNX14,NEFLB,KIF14,HDAC4,RTEL1,WNT5A,DSPB,IFT140,EGR2B,SGCG,DEAF1,NSUN2,KRAS,TBC1D24,CAV3,SARS1,TMEM67,PLP1B,DDX6…
HP	Abnormality of immune system physiology	HP:0010978	FALSE	0.000339669	3.46894	1199	1164	117	18033	ERCC4,MST1,DEF6A,ABCA3B,BICRA,STXBP1B,HPSE2,NUP93,CXCR4A,SLC4A1A,TNIP1,ADNPB,SLC22A4,GRHL3,LMBRD1,CCR6B,RELA,SLC39A8,KIF1AB,COG4,YARS1,SMARCA4,ARID1AA,CDC45,TERT,PLEKHM1,LEPR,ATP7B,ORAI1A,AFF4,SMARCA4A,KCNJ6,GHRA,GLIS3,HNF4A,RET,ATL3,ZGC:136929,ITGB4,CAVIN1B,ARHGDIA,HPS1,STAG2B,CFAP300,SRP19,HDAC4,SI:DKEY-166K12.1,RTEL1,L2HGDH,NR3C1,IFT140,SGCG,DEAF1,GAPVD1,NSUN2,ELOVL4B,TBXTA,C3B.2,RAPSN,KRAS,PL…
HP	Ventriculomegaly	HP:0002119	FALSE	0.000339669	3.46894	587	1164	67	18033	ERCC4,MMP23B,COG5,B9D1,ADNPB,SLC39A8,XPR1A,KIF1AB,COG4,YARS1,SMARCA4,DPH2,ARID1AA,TERT,SMARCA4A,KCNJ6,ZGC:136929,TET3,ATP1A1A.4,CFAP300,KIF14,HDAC4,RTEL1,IFT140,DNM1A,DEAF1,RAPSN,KRAS,TBC1D24,SARS1,TMEM67,FGFRL1,IFT80,DNAH5,DDX3XA,POLR2A,SLC9A6B,MAPRE2,ALG2,PLCH1,TAPT1A,AKT3A,ALG3,GTF2H5,RAB3GAP2,OTUD6B,WASF1,RAD51,NUP188,WDR81,AP4B1,OSGEP,HNRPKL,RTTN,NCAPG2,PLPBP,PIK3R2,TAOK1A,NDUFB11,FANCG,DPM1…
HP	Morphological central nervous system abnormality	HP:0002011	FALSE	0.000345183	3.46195	2203	1164	193	18033	CLN8,ERCC4,MLH1,POLR1A,PRKCG,TRMT1,BICRA,NSUN3,MFN2,NARS1,MMP23B,STXBP1B,SLC6A3,CPT1CB,JPH3,CXCR4A,COG5,SLC6A1A,B9D1,VLDLR,ADNPB,RPS26,LMBRD1,KDM5BA,GOLGA2,RELA,SLC39A8,XPR1A,KIF1AB,COG4,YARS1,SMARCA4,DPH2,ARID1AA,PIGS,CDC45,TERT,PRKCHA,LEPR,ATP7B,AFF4,SMARCA4A,SH2B3,KCNJ6,GHRA,ASS1,RET,ZGC:136929,ITGB4,BMPR1BB,TET3,MAFB,SLC17A5,STAG2B,ATP1A1A.4,LMBRD2B,NAGA,CFAP300,SNX14,NEFLB,ACSL4A,USP45,KIF14…
HP	Functional abnormality of the inner ear	HP:0011389	FALSE	0.000376363	3.42439	816	1164	86	18033	ERCC4,TPRN,HGFA,BICRA,MFN2,MMP23B,LDB3B,VEZF1A,COG5,BAG5,OTOFA,ANKHA,SLC26A5,COG4,YARS1,CDC45,AFF4,SH2B3,GHRA,GLIS3,RET,ZGC:136929,ARHGDIA,MAFB,STAG2B,NAGA,SNX14,NEFLB,HDAC4,SCN4BA,DSPB,RP2,IFT140,ARNT2,CIB2,KRAS,TBC1D24,GLI2B,TMEM67,CALM1B,PSEN1,FGFRL1,ROM1A,PDK3A,ALG2,PLCH1,EYA4,FGF8B,INF2,CX47.1,CALM2A,TANGO2,POLG,GTF2H5,GMPPAA,ABCC1,SMPX,TWNK,WDR81,GATA3,UBR1,TECTA,VCP,ADA2A,ECE1,HNRPKL,ESPN,…
HP	Abnormality of the digestive system	HP:0025031	FALSE	0.000428092	3.36846	2171	1164	190	18033	PTPN3,CLN8,ERCC4,COQ7,CPOX,MST1,MLH1,DEF6A,ABCA3B,PRKCG,BICRA,MFN2,MMP23B,STXBP1B,HPSE2,SLC6A3,NUP93,CXCR4A,COG5,B9D1,SLC4A1A,CANT1B,ADNPB,SLC22A4,RPS26,GRHL3,LMBRD1,CCR6B,KDM5BA,RELA,PAICS,SLC39A8,XPR1A,KIF1AB,COG4,YARS1,SMARCA4,DPH2,ARID1AA,PIGS,CDC45,TERT,PLEKHM1,ATP7B,ORAI1A,AFF4,SMARCA4A,SH2B3,GHRA,MED13B,ASS1,GLIS3,HNF4A,RET,ATL3,ZGC:136929,ITGB4,CAVIN1B,TET3,ARHGDIA,HPS1,MAFB,SLC17A5,STAG2…
HP	Abnormality of brain morphology	HP:0012443	FALSE	0.000428092	3.36846	2063	1164	182	18033	CLN8,ERCC4,MLH1,POLR1A,PRKCG,TRMT1,BICRA,NSUN3,MFN2,NARS1,MMP23B,STXBP1B,JPH3,COG5,SLC6A1A,B9D1,VLDLR,ADNPB,RPS26,LMBRD1,KDM5BA,GOLGA2,RELA,SLC39A8,XPR1A,KIF1AB,COG4,YARS1,SMARCA4,DPH2,ARID1AA,PIGS,CDC45,TERT,PRKCHA,LEPR,ATP7B,AFF4,SMARCA4A,SH2B3,KCNJ6,GHRA,ASS1,RET,ZGC:136929,BMPR1BB,TET3,MAFB,SLC17A5,STAG2B,ATP1A1A.4,LMBRD2B,NAGA,CFAP300,SNX14,ACSL4A,USP45,KIF14,AHDC1,HDAC4,RTEL1,L2HGDH,NR3C1,I…
HP	Abnormality of the immune system	HP:0002715	FALSE	0.000433338	3.36317	1479	1164	138	18033	ERCC4,CPOX,MST1,MLH1,DEF6A,ABCA3B,BICRA,MMP23B,STXBP1B,HPSE2,LDB3B,VEZF1A,NUP93,CXCR4A,COG5,B9D1,SLC4A1A,TNIP1,ADNPB,SLC22A4,RPS26,GRHL3,LMBRD1,BAG5,CCR6B,RELA,SLC39A8,KIF1AB,COG4,YARS1,SMARCA4,ARID1AA,CDC45,TERT,PLEKHM1,LEPR,ATP7B,ORAI1A,AFF4,SMARCA4A,SH2B3,KCNJ6,GHRA,GLIS3,HNF4A,RET,ATL3,ZGC:136929,ITGB4,CAVIN1B,ARHGDIA,HPS1,SLC17A5,STAG2B,CFAP300,SRP19,SNX14,HDAC4,SI:DKEY-166K12.1,RTEL1,L2HGDH…
HP	Ventricular arrhythmia	HP:0004308	FALSE	0.000433551	3.36296	144	1164	25	18033	CPOX,ABCA3B,LDB3B,VEZF1A,BAG5,HNF4A,RET,CAVIN1B,MYOZ2A,SCN4BA,DSPB,CAV3,CALM1B,ANK2A,CALM2A,TANGO2,POLG,DSC2L,TWNK,GNAI2A,ECE1,SDHC,NDUFB11,RANGRF,ALG10
HP	Abnormality of skull size	HP:0000240	FALSE	0.000438897	3.35764	1299	1164	124	18033	ERCC4,POLR1A,TRMT1,BICRA,NSUN3,NARS1,MMP23B,STXBP1B,COG5,SLC6A1A,B9D1,ADNPB,RPS26,GOLGA2,XPR1A,KIF1AB,ANKHA,COG4,YARS1,SMARCA4,DPH2,ARID1AA,PIGS,CDC45,TERT,AFF4,SMARCA4A,KCNJ6,ZGC:136929,TET3,MAFB,SP7,STAG2B,LMBRD2B,SNX14,ACSL4A,KIF14,HDAC4,RTEL1,WNT5A,L2HGDH,IFT140,DNM1A,ACADM,DEAF1,NSUN2,ELOVL4B,ARNT2,KRAS,TBC1D24,HHAT,GLI2B,SARS1,LINS1,AIMP1A,TMEM67,PLP1B,DDX6,FGFRL1,IFT80,SERPINH1B,DDX3XA,POL…
HP	Abnormal cerebral subcortex morphology	HP:0010993	FALSE	0.000438897	3.35764	969	1164	98	18033	CLN8,ERCC4,MLH1,TRMT1,NSUN3,NARS1,MMP23B,STXBP1B,JPH3,COG5,B9D1,ADNPB,KDM5BA,GOLGA2,XPR1A,COG4,YARS1,SMARCA4,DPH2,ARID1AA,SMARCA4A,ZGC:136929,TET3,STAG2B,LMBRD2B,NAGA,SNX14,KIF14,AHDC1,HDAC4,L2HGDH,IFT140,DNM1A,DEAF1,NSUN2,ARNT2,KRAS,TBC1D24,HHAT,GLI2B,SARS1,AIMP1A,TMEM67,PLP1B,DDX6,PSEN1,FGFRL1,IFT80,DDX3XA,POLR2A,SLC9A6B,MAPRE2,ALG2,PLCH1,FGF8B,PRR12B,SLC38A3B,CX47.1,AP1G1,AKT3A,ALG3,POLG,GTF2H…
HP	Abnormality of limb bone	HP:0040068	FALSE	0.000481076	3.31779	1341	1164	127	18033	ERCC4,POLR1A,ABCA3B,BICRA,MFN2,NARS1,MMP23B,STXBP1B,CPT1CB,COG5,SLC6A1A,B9D1,CANT1B,ADNPB,SLC22A4,RPS26,KDM5BA,PAICS,SLC39A8,KIF1AB,ANKHA,COG4,FGF16,SMARCA4,DPH2,ARID1AA,PIGS,CDC45,TERT,PLEKHM1,AFF4,SMARCA4A,GHRA,RET,ASPN,ATL3,ZGC:136929,ITGB4,BMPR1BB,KDELR2A,MAFB,SP7,SLC17A5,STAG2B,CFAP300,SNX14,NEFLB,ACSL4A,KIF14,HDAC4,SI:DKEY-166K12.1,RTEL1,WNT5A,DSPB,TENT5AB,IFT140,EGR2B,DEAF1,NSUN2,MMP9,RAPS…
HP	Abnormality of limb bone morphology	HP:0002813	FALSE	0.000481076	3.31779	1341	1164	127	18033	ERCC4,POLR1A,ABCA3B,BICRA,MFN2,NARS1,MMP23B,STXBP1B,CPT1CB,COG5,SLC6A1A,B9D1,CANT1B,ADNPB,SLC22A4,RPS26,KDM5BA,PAICS,SLC39A8,KIF1AB,ANKHA,COG4,FGF16,SMARCA4,DPH2,ARID1AA,PIGS,CDC45,TERT,PLEKHM1,AFF4,SMARCA4A,GHRA,RET,ASPN,ATL3,ZGC:136929,ITGB4,BMPR1BB,KDELR2A,MAFB,SP7,SLC17A5,STAG2B,CFAP300,SNX14,NEFLB,ACSL4A,KIF14,HDAC4,SI:DKEY-166K12.1,RTEL1,WNT5A,DSPB,TENT5AB,IFT140,EGR2B,DEAF1,NSUN2,MMP9,RAPS…
HP	Sensorineural hearing impairment	HP:0000407	FALSE	0.000508471	3.29373	728	1164	78	18033	ERCC4,TPRN,HGFA,BICRA,MFN2,MMP23B,LDB3B,VEZF1A,COG5,BAG5,OTOFA,ANKHA,SLC26A5,COG4,YARS1,CDC45,AFF4,GLIS3,RET,ZGC:136929,ARHGDIA,MAFB,STAG2B,NAGA,SNX14,NEFLB,HDAC4,DSPB,RP2,IFT140,ARNT2,CIB2,KRAS,TBC1D24,GLI2B,TMEM67,PSEN1,FGFRL1,ROM1A,PDK3A,ALG2,PLCH1,EYA4,FGF8B,INF2,CX47.1,TANGO2,POLG,GTF2H5,GMPPAA,ABCC1,SMPX,TWNK,WDR81,GATA3,UBR1,TECTA,VCP,ECE1,HNRPKL,ESPN,RTTN,SLC5A5,CRB1,NCAPG2,TBL1X,DESMA,TA…
HP	Delayed speech and language development	HP:0000750	FALSE	0.000516483	3.28694	875	1164	90	18033	CLN8,TPRN,TRMT1,NARS1,MMP23B,STXBP1B,SLC6A3,COG5,SLC6A1A,VLDLR,ADNPB,GRHL3,KDM5BA,GOLGA2,KIF1AB,COG4,YARS1,SMARCA4,ARID1AA,PIGS,SMARCA4A,MED13B,ZGC:136929,BMPR1BB,TET3,SLC17A5,STAG2B,LMBRD2B,CFAP300,SNX14,ACSL4A,AHDC1,HDAC4,TENT5AB,DNM1A,ACADM,DEAF1,NSUN2,TBC1D24,GLI2B,LINS1,AIMP1A,PLP1B,DDX6,DNAH5,SLC9A6B,MAPRE2,ALG2,PLCH1,FGF8B,PRR12B,SLC38A3B,AP1G1,TANGO2,CICB,RAB3GAP2,GMPPAA,OTUD6B,WASF1,MICU…
HP	Abnormality of the integument	HP:0001574	FALSE	0.00053446	3.27208	1941	1164	172	18033	PTPN3,ERCC4,CPOX,MST1,MLH1,DEF6A,ABCA3B,TRMT1,BICRA,MFN2,MMP23B,STXBP1B,LDB3B,VEZF1A,CXCR4A,COG5,SLC6A1A,BLOC1S3,B9D1,SLC4A1A,TNIP1,CANT1B,ADNPB,RPS26,GRHL3,LMBRD1,BAG5,CCR6B,XPR1A,KIF1AB,COG4,YARS1,SMARCA4,DPH2,ARID1AA,PIGS,CDC45,TERT,ATP7B,ORAI1A,AFF4,SMARCA4A,SH2B3,KCNJ6,GHRA,MED13B,HNF4A,RET,ATL3,ZGC:136929,ITGB4,BMPR1BB,CAVIN1B,HPS1,MAFB,SLC17A5,STAG2B,LMBRD2B,NAGA,SLC24A4B,SRP19,SNX14,ACSL4…
HP	Abnormal cerebral white matter morphology	HP:0002500	FALSE	0.00053446	3.27208	902	1164	92	18033	CLN8,MLH1,TRMT1,NSUN3,NARS1,MMP23B,STXBP1B,COG5,B9D1,ADNPB,KDM5BA,GOLGA2,COG4,YARS1,SMARCA4,DPH2,ARID1AA,SMARCA4A,ZGC:136929,TET3,STAG2B,LMBRD2B,NAGA,SNX14,KIF14,AHDC1,HDAC4,L2HGDH,IFT140,DNM1A,DEAF1,NSUN2,ARNT2,KRAS,TBC1D24,HHAT,GLI2B,SARS1,AIMP1A,TMEM67,PLP1B,DDX6,PSEN1,FGFRL1,IFT80,DDX3XA,POLR2A,SLC9A6B,MAPRE2,ALG2,PLCH1,FGF8B,PRR12B,SLC38A3B,CX47.1,AP1G1,AKT3A,ALG3,POLG,GTF2H5,RAB3GAP2,ZDHHC9…
HP	Neurodevelopmental abnormality	HP:0012759	FALSE	0.00053446	3.27208	2334	1164	201	18033	CLN8,ERCC4,COQ7,TPRN,MLH1,TRMT1,BICRA,NSUN3,MFN2,NARS1,MMP23B,STXBP1B,SLC6A3,COG5,SLC6A1A,B9D1,VLDLR,CANT1B,ADNPB,SLC22A4,RPS26,GRHL3,LMBRD1,KDM5BA,GOLGA2,SLC39A8,KIF1AB,COG4,YARS1,SMARCA4,DPH2,ARID1AA,PIGS,CDC45,TERT,LEPR,ATP7B,ORAI1A,AFF4,SMARCA4A,KCNJ6,GHRA,MED13B,ASS1,GLIS3,HNF4A,RET,ZGC:136929,BMPR1BB,CAVIN1B,TET3,ARHGDIA,KDELR2A,MAFB,SP7,SLC17A5,STAG2B,ATP1A1A.4,LMBRD2B,NAGA,CFAP300,SNX14,N…
HP	Abnormal cerebral ventricle morphology	HP:0002118	FALSE	0.00053446	3.27208	742	1164	79	18033	ERCC4,TRMT1,BICRA,MFN2,MMP23B,COG5,B9D1,ADNPB,SLC39A8,XPR1A,KIF1AB,COG4,YARS1,SMARCA4,DPH2,ARID1AA,TERT,SMARCA4A,KCNJ6,ZGC:136929,TET3,SLC17A5,STAG2B,ATP1A1A.4,CFAP300,KIF14,HDAC4,RTEL1,IFT140,DNM1A,DEAF1,NSUN2,RAPSN,KRAS,TBC1D24,GLI2B,SARS1,TMEM67,FGFRL1,IFT80,DNAH5,DDX3XA,POLR2A,SLC9A6B,MAPRE2,ALG2,PLCH1,FGF8B,TAPT1A,AKT3A,ALG3,GTF2H5,RAB3GAP2,OTUD6B,WASF1,RAD51,NUP188,WDR81,AP4B1,OSGEP,HNRPKL,…
HP	Language impairment	HP:0002463	FALSE	0.00053446	3.27208	902	1164	92	18033	CLN8,TPRN,TRMT1,NARS1,MMP23B,STXBP1B,SLC6A3,COG5,SLC6A1A,VLDLR,ADNPB,GRHL3,KDM5BA,GOLGA2,KIF1AB,COG4,YARS1,SMARCA4,ARID1AA,PIGS,SMARCA4A,MED13B,ZGC:136929,BMPR1BB,TET3,SLC17A5,STAG2B,LMBRD2B,CFAP300,SNX14,ACSL4A,AHDC1,HDAC4,TENT5AB,DNM1A,ACADM,DEAF1,NSUN2,TBC1D24,GLI2B,LINS1,AIMP1A,PLP1B,DDX6,PSEN1,DNAH5,SLC9A6B,MAPRE2,ALG2,PLCH1,FGF8B,PRR12B,SLC38A3B,AP1G1,TANGO2,CICB,RAB3GAP2,GMPPAA,OTUD6B,WASF…
HP	Visual impairment	HP:0000505	FALSE	0.000537502	3.26962	853	1164	88	18033	CLN8,ERCC4,COQ7,MLH1,MFN2,MMP23B,COG5,BLOC1S3,ADNPB,KIF1AB,ANKHA,YARS1,SMARCA4,ARID1AA,PIGS,TERT,PLEKHM1,AFF4,SMARCA4A,GHRA,VCANA,ARHGDIA,HPS1,MAFB,STAG2B,LMBRD2B,NAGA,LRPAP1,USP45,KIF14,AHDC1,HDAC4,BOLA3,NR3C1,RP2,IFT140,ELOVL4B,ARNT2,CIB2,KRAS,TBC1D24,GLI2B,AIMP1A,TMEM67,IKZF1,ROM1A,SLC4A2B,DDX3XA,POLR2A,ALG2,PLCH1,KERA,FGF8B,PRR12B,SLC38A3B,ITM2BB,AP1G1,INVS,AKT3A,TANGO2,ALG3,POLG,RAB3GAP2,GMP…
HP	Abnormality of movement	HP:0100022	FALSE	0.000578412	3.23776	1638	1164	149	18033	CLN8,ERCC4,MLH1,PRKCG,MFN2,NARS1,MMP23B,STXBP1B,LDB3B,SLC6A3,CPT1CB,JPH3,CXCR4A,COG5,SLC6A1A,B9D1,VLDLR,TNIP1,CANT1B,KDM5BA,GOLGA2,RELA,SLC39A8,XPR1A,KIF1AB,COG4,YARS1,PIGS,TERT,PLEKHG4,ATP7B,ORAI1A,KCNJ6,GHRA,HNF4A,RET,ATL3,ZGC:136929,MAFB,SLC17A5,STAG2B,ATP1A1A.4,NAGA,SNX14,NEFLB,ACSL4A,KIF14,HDAC4,RTEL1,BOLA3,RP2,IFT140,EGR2B,DNM1A,SGCG,ACADM,DEAF1,NSUN2,ELOVL4B,RAPSN,KRAS,TBC1D24,GLI2B,CAV3,S…
HP	Abnormal communication	HP:0034434	FALSE	0.000591939	3.22772	955	1164	96	18033	CLN8,TPRN,TRMT1,NARS1,MMP23B,STXBP1B,SLC6A3,COG5,SLC6A1A,VLDLR,ADNPB,GRHL3,KDM5BA,GOLGA2,XPR1A,KIF1AB,COG4,YARS1,SMARCA4,ARID1AA,PIGS,SMARCA4A,MED13B,ZGC:136929,BMPR1BB,TET3,SLC17A5,STAG2B,LMBRD2B,CFAP300,SNX14,ACSL4A,AHDC1,HDAC4,TENT5AB,DNM1A,ACADM,DEAF1,NSUN2,KRAS,TBC1D24,GLI2B,LINS1,AIMP1A,PLP1B,DDX6,PSEN1,DNAH5,SLC9A6B,MAPRE2,ALG2,PLCH1,FGF8B,PRR12B,SLC38A3B,AP1G1,TANGO2,CICB,RAB3GAP2,GMPPAA,…
HP	Abnormal tendon morphology	HP:0100261	FALSE	0.000606165	3.21741	686	1164	74	18033	ERCC4,COQ7,MLH1,PRKCG,MFN2,NARS1,MMP23B,COG5,CANT1B,SLC22A4,CCR6B,PIP5K1CB,KDM5BA,GOLGA2,SLC39A8,KIF1AB,DPH2,PIGS,CDC45,ORAI1A,KCNJ6,GHRA,ITGB4,CAVIN1B,MAFB,STAG2B,LMBRD2B,SNX14,NEFLB,KIF14,SI:DKEY-166K12.1,WNT5A,DSPB,SGCG,ACADM,NSUN2,ELOVL4B,RAPSN,KRAS,GLI2B,AIMP1A,PLP1B,SLC9A6B,ALG2,PLCH1,FGF8B,INF2,TAPT1A,ALG3,GTF2H5,RAB3GAP2,ZDHHC9,SLC35A3B,OTUD6B,NUP188,AP4B1,HACD1,OSGEP,ECE1,ORAI1B,RTTN,NCA…
HP	Constitutional symptom	HP:0025142	FALSE	0.000613171	3.21242	857	1164	88	18033	PTPN3,ERCC4,COQ7,CPOX,MST1,MLH1,MFN2,HPSE2,LDB3B,CPT1CB,NUP93,COG5,SLC4A1A,ADNPB,SLC22A4,CCR6B,RELA,ANKHA,TERT,PLEKHM1,ATP7B,ORAI1A,SH2B3,GHRA,HNF4A,CASQ1A,RET,ASPN,ATL3,CAVIN1B,ARHGDIA,HPS1,MAFB,SRP19,MYOZ2A,NEFLB,SI:DKEY-166K12.1,SCN4BA,NR3C1,DSPB,IFT140,ACADM,GAPVD1,ARNT2,RAPSN,KRAS,TBC1D24,GLI2B,CAV3,SPI1B,CLCN5B,PLP1B,SLC25A32A,IKZF1,CALM1B,POLR2A,ANK2A,SLC9A6B,EYA4,INF2,CX47.1,CALM2A,POLG,D…
HP	Abnormal circulating metabolite concentration	HP:0032180	FALSE	0.000642673	3.19201	1008	1164	100	18033	ERCC4,COQ7,CPOX,MST1,DEF6A,LDB3B,SLC6A3,VEZF1A,NUP93,SLC4A1A,SLC22A4,LMBRD1,BAG5,GOLGA2,SLC39A8,COG4,YARS1,TERT,PLEKHM1,LEPR,ATP7B,ORAI1A,GHRA,ASS1,GLIS3,HNF4A,CASQ1A,RET,ITGB4,CAVIN1B,ARHGDIA,SLC17A5,ATP1A1A.4,NEFLB,SI:DKEY-166K12.1,BOLA3,SCN4BA,L2HGDH,NR3C1,DSPB,SQOR,IFT140,CREB3L3A,SGCG,ACADM,DEAF1,GAPVD1,NSUN2,ARNT2,C3B.2,KRAS,HHAT,CAV3,CLCN5B,TMEM67,CALM1B,PSEN1,SLC4A2B,ANK2A,PDK3A,ALG2,INF2…
HP	Abnormality of the orbital region	HP:0000315	FALSE	0.000731274	3.13592	1254	1164	119	18033	ERCC4,POLR1A,TRMT1,BICRA,NARS1,MMP23B,STXBP1B,B9D1,CANT1B,ADNPB,RPS26,LMBRD1,KDM5BA,KIF1AB,ANKHA,YARS1,SMARCA4,DPH2,ARID1AA,PIGS,CDC45,TERT,AFF4,SMARCA4A,KCNJ6,GHRA,MED13B,GLIS3,RET,ZGC:136929,ITGB4,TET3,MAFB,SLC17A5,STAG2B,LMBRD2B,NAGA,SNX14,ACSL4A,KIF14,AHDC1,HDAC4,RTEL1,WNT5A,DSPB,TENT5AB,IFT140,DNM1A,DEAF1,NSUN2,RAPSN,KRAS,PLCD1A,TBC1D24,HHAT,SPI1B,SARS1,PARK7,TMEM67,IKZF1,DDX6,PKP1B,FGFRL1,I…
HP	Abnormality of the hand	HP:0001155	FALSE	0.000744298	3.12825	1229	1164	117	18033	ERCC4,MST1,ABCA3B,BICRA,MFN2,NARS1,MMP23B,STXBP1B,LDB3B,VEZF1A,COG5,B9D1,CANT1B,ADNPB,SLC22A4,RPS26,BAG5,CCR6B,KDM5BA,PAICS,KIF1AB,COG4,YARS1,FGF16,SMARCA4,DPH2,ARID1AA,PIGS,CDC45,TERT,ATP7B,AFF4,SMARCA4A,GHRA,RET,ASPN,ATL3,ZGC:136929,ITGB4,BMPR1BB,CAVIN1B,MAFB,SP7,STAG2B,NEFLB,ACSL4A,HDAC4,SI:DKEY-166K12.1,RTEL1,WNT5A,DSPB,IFT140,EGR2B,DEAF1,NSUN2,RAPSN,KRAS,TBC1D24,HHAT,GLI2B,CAV3,TMEM67,DDX6,P…
HP	Abnormality of skin adnexa morphology	HP:0011138	FALSE	0.000746724	3.12684	1114	1164	108	18033	ERCC4,CPOX,MLH1,TRMT1,BICRA,MMP23B,STXBP1B,COG5,SLC6A1A,BLOC1S3,B9D1,TNIP1,CANT1B,ADNPB,RPS26,KIF1AB,COG4,SMARCA4,DPH2,ARID1AA,PIGS,CDC45,TERT,AFF4,SMARCA4A,GHRA,MED13B,RET,ZGC:136929,ITGB4,BMPR1BB,CAVIN1B,HPS1,MAFB,SLC17A5,STAG2B,LMBRD2B,SLC24A4B,SNX14,ACSL4A,HDAC4,RTEL1,WNT5A,NR3C1,DSPB,TENT5AB,IFT140,DEAF1,NSUN2,KRAS,PLCD1A,TBC1D24,HHAT,GLI2B,TMEM67,DDX6,PKP1B,FGFRL1,DDX3XA,SLC9A6B,MAPRE2,FGF8…
HP	Increased inflammatory response	HP:0012649	FALSE	0.000752008	3.12378	814	1164	84	18033	ERCC4,MST1,DEF6A,ABCA3B,STXBP1B,NUP93,CXCR4A,SLC4A1A,TNIP1,GRHL3,LMBRD1,SMARCA4,ARID1AA,CDC45,TERT,PLEKHM1,ATP7B,ORAI1A,AFF4,SMARCA4A,KCNJ6,GHRA,GLIS3,RET,ATL3,ZGC:136929,ITGB4,CAVIN1B,ARHGDIA,HPS1,STAG2B,CFAP300,SRP19,HDAC4,RTEL1,NR3C1,IFT140,SGCG,DEAF1,GAPVD1,NSUN2,ELOVL4B,C3B.2,PLCD1A,TBC1D24,GLI2B,SPI1B,NRADD,IKZF1,FOXD3,PSEN1,PKP1B,DNAH5,SERPINH1B,PLCH1,FGF8B,INF2,CX47.1,RORC,CICB,POLG,GTF2H…
HP	Abnormal inflammatory response	HP:0012647	FALSE	0.000752008	3.12378	814	1164	84	18033	ERCC4,MST1,DEF6A,ABCA3B,STXBP1B,NUP93,CXCR4A,SLC4A1A,TNIP1,GRHL3,LMBRD1,SMARCA4,ARID1AA,CDC45,TERT,PLEKHM1,ATP7B,ORAI1A,AFF4,SMARCA4A,KCNJ6,GHRA,GLIS3,RET,ATL3,ZGC:136929,ITGB4,CAVIN1B,ARHGDIA,HPS1,STAG2B,CFAP300,SRP19,HDAC4,RTEL1,NR3C1,IFT140,SGCG,DEAF1,GAPVD1,NSUN2,ELOVL4B,C3B.2,PLCD1A,TBC1D24,GLI2B,SPI1B,NRADD,IKZF1,FOXD3,PSEN1,PKP1B,DNAH5,SERPINH1B,PLCH1,FGF8B,INF2,CX47.1,RORC,CICB,POLG,GTF2H…
HP	Proximal muscle weakness	HP:0003701	FALSE	0.000752008	3.12378	199	1164	30	18033	CPOX,MFN2,LDB3B,CPT1CB,SLC22A4,ATP7B,ORAI1A,CASQ1A,CAVIN1B,NEFLB,SI:DKEY-166K12.1,EGR2B,SGCG,ACADM,RAPSN,CAV3,ALG2,POLG,MICU1,SMPX,TWNK,VCP,HACD1,ORAI1B,DNM2A,DESMA,MYLZ3,POMGNT2,SLC12A6,GFPT1
HP	Abnormality of the ocular adnexa	HP:0032039	FALSE	0.000756548	3.12116	1231	1164	117	18033	ERCC4,POLR1A,TRMT1,BICRA,NARS1,MMP23B,STXBP1B,B9D1,CANT1B,ADNPB,RPS26,LMBRD1,KDM5BA,KIF1AB,ANKHA,YARS1,SMARCA4,DPH2,ARID1AA,PIGS,CDC45,TERT,AFF4,SMARCA4A,GHRA,MED13B,GLIS3,RET,ZGC:136929,ITGB4,TET3,MAFB,SLC17A5,STAG2B,LMBRD2B,NAGA,SNX14,ACSL4A,KIF14,AHDC1,HDAC4,RTEL1,WNT5A,DSPB,TENT5AB,IFT140,DNM1A,DEAF1,NSUN2,RAPSN,KRAS,PLCD1A,TBC1D24,HHAT,SPI1B,SARS1,PARK7,TMEM67,IKZF1,DDX6,PKP1B,FGFRL1,IFT80,D…
HP	Congenital abnormal hair pattern	HP:0011361	FALSE	0.00076957	3.11375	240	1164	34	18033	CPOX,BICRA,COG5,ADNPB,RPS26,SMARCA4,DPH2,ARID1AA,SMARCA4A,ZGC:136929,CAVIN1B,MAFB,STAG2B,HDAC4,IFT140,DEAF1,NSUN2,KRAS,TBC1D24,FGFRL1,MAPRE2,PRDM13,RAB3GAP2,GMPPAA,STAMBPB,FRMPD4,PIGK,UBR1,ADA2A,SLC12A6,PIK3C2A,ASH1L,PPP1CB,TRAF7
HP	Abnormality of the vasculature	HP:0002597	FALSE	0.000770047	3.11348	1401	1164	130	18033	CLN8,ERCC4,CPOX,MST1,DEF6A,POLR1A,BICRA,MMP23B,STXBP1B,CXCR4A,COG5,BLOC1S3,B9D1,SLC4A1A,TNIP1,SLC22A4,RPS26,LMBRD1,CCR6B,XPR1A,COG4,YARS1,SMARCA4,ARID1AA,TERT,PLEKHM1,PRKCHA,ATP7B,ORAI1A,AFF4,SMARCA4A,SH2B3,GHRA,ASS1,GLIS3,RET,ZGC:136929,CAVIN1B,HPS1,SLC17A5,STAG2B,NAGA,CFAP300,SRP19,SNX14,ACSL4A,USP45,HDAC4,SI:DKEY-166K12.1,RTEL1,WNT5A,NR3C1,DSPB,RP2,IFT140,NSUN2,ELOVL4B,C3B.2,KRAS,TBC1D24,GLI2B…
HP	Pediatric onset	HP:0410280	FALSE	0.000922287	3.03513	1525	1164	139	18033	CLN8,ERCC4,DEF6A,TRMT1,NSUN3,MFN2,NARS1,STXBP1B,SLC6A3,CXCR4A,SLC6A1A,B9D1,SLC4A1A,VLDLR,ADNPB,SLC22A4,RPS26,LMBRD1,BAG5,KDM5BA,GOLGA2,KIF1AB,ANKHA,COG4,YARS1,SMARCA4,DPH2,PIGS,TERT,PLEKHM1,LEPR,ATP7B,ORAI1A,SMARCA4A,GHRA,ASS1,ATL3,ZGC:136929,CAVIN1B,KDELR2A,MAFB,SP7,ATP1A1A.4,LMBRD2B,NAGA,SLC24A4B,SNX14,MYOZ2A,NEFLB,ACSL4A,KIF14,HDAC4,SI:DKEY-166K12.1,BOLA3,SCN4BA,L2HGDH,DSPB,RP2,IFT140,EGR2B,TI…
HP	Thin corpus callosum	HP:0033725	FALSE	0.0010034	2.99853	687	1164	73	18033	MLH1,NARS1,MMP23B,STXBP1B,B9D1,ADNPB,KDM5BA,GOLGA2,COG4,YARS1,SMARCA4,DPH2,ARID1AA,SMARCA4A,ZGC:136929,STAG2B,LMBRD2B,KIF14,AHDC1,HDAC4,L2HGDH,IFT140,DNM1A,DEAF1,NSUN2,ARNT2,KRAS,HHAT,GLI2B,SARS1,AIMP1A,TMEM67,PLP1B,DDX6,FGFRL1,IFT80,DDX3XA,POLR2A,SLC9A6B,MAPRE2,ALG2,PLCH1,FGF8B,CX47.1,AP1G1,AKT3A,ALG3,GTF2H5,RAB3GAP2,ZDHHC9,OTUD6B,STAMBPB,RAD51,FRMPD4,NUP188,WDR81,AP4B1,UBA5,OSGEP,HNRPKL,RTTN,ME…
HP	Abnormal ocular adnexa morphology	HP:0030669	FALSE	0.00110538	2.95649	1217	1164	115	18033	ERCC4,POLR1A,TRMT1,BICRA,NARS1,MMP23B,STXBP1B,B9D1,CANT1B,ADNPB,RPS26,LMBRD1,KDM5BA,KIF1AB,ANKHA,YARS1,SMARCA4,DPH2,ARID1AA,PIGS,CDC45,TERT,AFF4,SMARCA4A,GHRA,MED13B,GLIS3,RET,ZGC:136929,ITGB4,TET3,MAFB,SLC17A5,STAG2B,LMBRD2B,NAGA,SNX14,ACSL4A,KIF14,AHDC1,HDAC4,RTEL1,WNT5A,DSPB,TENT5AB,IFT140,DNM1A,DEAF1,NSUN2,RAPSN,KRAS,PLCD1A,TBC1D24,HHAT,SPI1B,SARS1,TMEM67,IKZF1,DDX6,PKP1B,FGFRL1,IFT80,DDX3XA,…
HP	Hypotonia	HP:0001252	FALSE	0.00111005	2.95466	1492	1164	136	18033	ERCC4,COQ7,MLH1,PRKCG,TRMT1,BICRA,NSUN3,NARS1,MMP23B,STXBP1B,SLC6A3,COG5,SLC6A1A,B9D1,VLDLR,CANT1B,ADNPB,SLC22A4,LMBRD1,GOLGA2,SLC39A8,KIF1AB,COG4,YARS1,SMARCA4,ARID1AA,PIGS,ORAI1A,SMARCA4A,MED13B,HNF4A,RET,ZGC:136929,TET3,KDELR2A,SLC17A5,STAG2B,NAGA,SNX14,NEFLB,ACSL4A,USP45,KIF14,AHDC1,HDAC4,SI:DKEY-166K12.1,BOLA3,L2HGDH,IFT140,EGR2B,DNM1A,ACADM,DEAF1,NSUN2,RAPSN,KRAS,TBC1D24,HHAT,GLI2B,LINS1,AI…
HP	Abnormal blood ion concentration	HP:0003111	FALSE	0.00126694	2.89724	257	1164	35	18033	CPOX,DEF6A,SLC4A1A,SLC39A8,TERT,PLEKHM1,ATP7B,ORAI1A,HNF4A,RET,ATP1A1A.4,SCN4BA,NR3C1,ARNT2,KRAS,CAV3,CLCN5B,CALM1B,SLC4A2B,ANK2A,INVS,CALM2A,DGCR2,SLC12A1,GATA3,UBR1,NR0B1,ORAI1B,STAT6,SDHC,COG2,EPAS1B,PORB,PIK3C2A,SLC39A14
HP	Microcephaly	HP:0000252	FALSE	0.00126694	2.89724	1080	1164	104	18033	ERCC4,POLR1A,TRMT1,BICRA,NSUN3,NARS1,MMP23B,STXBP1B,COG5,SLC6A1A,B9D1,ADNPB,RPS26,GOLGA2,XPR1A,KIF1AB,COG4,YARS1,SMARCA4,DPH2,ARID1AA,PIGS,CDC45,TERT,AFF4,SMARCA4A,KCNJ6,ZGC:136929,TET3,MAFB,STAG2B,LMBRD2B,ACSL4A,KIF14,HDAC4,RTEL1,IFT140,DNM1A,DEAF1,NSUN2,ELOVL4B,ARNT2,TBC1D24,HHAT,GLI2B,SARS1,LINS1,AIMP1A,TMEM67,PLP1B,DDX6,FGFRL1,DDX3XA,POLR2A,SLC9A6B,MAPRE2,ALG2,PLCH1,FGF8B,PRR12B,SLC38A3B,TAPT…
HP	Abnormal muscle tone	HP:0003808	FALSE	0.0013213	2.879	1752	1164	155	18033	CLN8,ERCC4,COQ7,MLH1,PRKCG,TRMT1,BICRA,NSUN3,MFN2,NARS1,MMP23B,STXBP1B,SLC6A3,CPT1CB,JPH3,COG5,SLC6A1A,B9D1,VLDLR,CANT1B,ADNPB,SLC22A4,LMBRD1,GOLGA2,SLC39A8,KIF1AB,COG4,YARS1,SMARCA4,ARID1AA,PIGS,TERT,ATP7B,ORAI1A,SMARCA4A,KCNJ6,MED13B,HNF4A,RET,ZGC:136929,TET3,KDELR2A,SLC17A5,STAG2B,LMBRD2B,NAGA,SNX14,NEFLB,ACSL4A,USP45,KIF14,AHDC1,HDAC4,SI:DKEY-166K12.1,RTEL1,BOLA3,L2HGDH,IFT140,EGR2B,DNM1A,ACA…
HP	Abnormal digit morphology	HP:0011297	FALSE	0.0013213	2.879	1159	1164	110	18033	ERCC4,ABCA3B,BICRA,MFN2,NARS1,MMP23B,CPT1CB,COG5,SLC6A1A,B9D1,CANT1B,ADNPB,SLC22A4,RPS26,KDM5BA,PAICS,SLC39A8,KIF1AB,COG4,FGF16,SMARCA4,DPH2,ARID1AA,PIGS,CDC45,TERT,AFF4,SMARCA4A,GHRA,RET,ASPN,ATL3,ZGC:136929,ITGB4,BMPR1BB,MAFB,SP7,STAG2B,CFAP300,SNX14,NEFLB,ACSL4A,HDAC4,SI:DKEY-166K12.1,RTEL1,WNT5A,DSPB,IFT140,EGR2B,DEAF1,NSUN2,RAPSN,KRAS,TBC1D24,HHAT,GLI2B,TMEM67,DDX6,FGFRL1,IFT80,DNAH5,DDX3XA,…
HP	Abnormal circulating creatine kinase concentration	HP:0040081	FALSE	0.0013213	2.879	279	1164	37	18033	LDB3B,VEZF1A,SLC22A4,BAG5,GOLGA2,ORAI1A,CASQ1A,ITGB4,CAVIN1B,NEFLB,SI:DKEY-166K12.1,DSPB,SQOR,SGCG,ACADM,NSUN2,HHAT,CAV3,PSEN1,PDK3A,ALG2,INF2,TANGO2,POLG,MICU1,TWNK,VCP,HACD1,ORAI1B,DNM2A,DESMA,DPM1,MYLZ3,POMGNT2,SLC12A6,SLC39A14,GFPT1
HP	Abnormal hair morphology	HP:0001595	FALSE	0.00132386	2.87816	993	1164	97	18033	ERCC4,CPOX,TRMT1,BICRA,MMP23B,STXBP1B,COG5,SLC6A1A,BLOC1S3,B9D1,TNIP1,CANT1B,ADNPB,RPS26,COG4,SMARCA4,DPH2,ARID1AA,PIGS,CDC45,TERT,AFF4,SMARCA4A,GHRA,MED13B,RET,ZGC:136929,ITGB4,CAVIN1B,HPS1,MAFB,SLC17A5,STAG2B,LMBRD2B,SNX14,ACSL4A,HDAC4,RTEL1,WNT5A,NR3C1,DSPB,TENT5AB,IFT140,DEAF1,NSUN2,KRAS,PLCD1A,TBC1D24,GLI2B,TMEM67,DDX6,PKP1B,FGFRL1,DDX3XA,SLC9A6B,MAPRE2,FGF8B,PRR12B,PRDM13,GTF2H5,DSC2L,RAB3G…
HP	Abnormality of the gastrointestinal tract	HP:0011024	FALSE	0.00140751	2.85155	1265	1164	118	18033	PTPN3,CLN8,ERCC4,CPOX,MST1,MLH1,DEF6A,ABCA3B,PRKCG,BICRA,MMP23B,STXBP1B,SLC6A3,CXCR4A,B9D1,ADNPB,RPS26,GRHL3,LMBRD1,CCR6B,RELA,PAICS,KIF1AB,COG4,SMARCA4,ARID1AA,CDC45,TERT,ATP7B,AFF4,SMARCA4A,GHRA,GLIS3,HNF4A,RET,ATL3,ZGC:136929,ITGB4,CAVIN1B,HPS1,MAFB,STAG2B,CFAP300,SRP19,NEFLB,HDAC4,RTEL1,DSPB,DNM1A,DEAF1,NSUN2,ARNT2,RAPSN,KRAS,TBC1D24,GLI2B,SPI1B,TMEM67,PLP1B,IKZF1,PSEN1,PKP1B,FGFRL1,IFT80,DNA…
HP	Abnormality of the forehead	HP:0000290	FALSE	0.00142041	2.84759	932	1164	92	18033	ERCC4,CPOX,BICRA,NARS1,MMP23B,STXBP1B,COG5,SLC6A1A,B9D1,ADNPB,RPS26,KDM5BA,GOLGA2,COG4,SMARCA4,DPH2,ARID1AA,PIGS,ORAI1A,AFF4,SMARCA4A,KCNJ6,GHRA,ZGC:136929,CAVIN1B,TET3,SP7,STAG2B,LMBRD2B,SNX14,KIF14,HDAC4,WNT5A,TENT5AB,IFT140,DNM1A,DEAF1,NSUN2,ARNT2,KRAS,TBC1D24,SARS1,TMEM67,DDX6,FGFRL1,IFT80,SERPINH1B,POLR2A,MAPRE2,PLCH1,SLC38A3B,PRDM13,TAPT1A,AP1G1,AKT3A,RAB3GAP2,GMPPAA,ZDHHC9,STAMBPB,RAD51,FR…
HP	Abnormality of the nose	HP:0000366	FALSE	0.00148128	2.82936	1372	1164	126	18033	ERCC4,POLR1A,TRMT1,BICRA,MFN2,MMP23B,STXBP1B,CXCR4A,COG5,SLC6A1A,BLOC1S3,B9D1,CANT1B,ADNPB,RPS26,KDM5BA,GOLGA2,PAICS,KIF1AB,ANKHA,COG4,YARS1,SMARCA4,DPH2,ARID1AA,PIGS,CDC45,TERT,LEPR,ATP7B,AFF4,SMARCA4A,KCNJ6,GHRA,MED13B,GLIS3,RET,ZGC:136929,BMPR1BB,HPS1,MAFB,SP7,SLC17A5,STAG2B,LMBRD2B,NAGA,CFAP300,SRP19,SNX14,ACSL4A,KIF14,AHDC1,HDAC4,WNT5A,RP2,TENT5AB,IFT140,DEAF1,NSUN2,TBXTA,ARNT2,RAPSN,KRAS,TB…
HP	Abnormality of metabolism/homeostasis	HP:0001939	FALSE	0.00148128	2.82936	1947	1164	169	18033	PTPN3,CLN8,ERCC4,COQ7,CPOX,MST1,DEF6A,ABCA3B,BICRA,NSUN3,MFN2,MMP23B,LDB3B,SLC6A3,VEZF1A,NUP93,CXCR4A,COG5,SLC4A1A,TNIP1,SLC22A4,RPS26,LIN28B,LMBRD1,BAG5,GOLGA2,SLC39A8,KIF1AB,ANKHA,COG4,YARS1,PIGS,TERT,PLEKHM1,LEPR,ATP7B,ORAI1A,AFF4,SH2B3,GHRA,ASS1,GLIS3,HNF4A,CASQ1A,RET,ITGB4,CAVIN1B,ARHGDIA,MAFB,SLC17A5,STAG2B,ATP1A1A.4,NAGA,SRP19,SNX14,NEFLB,ACSL4A,SI:DKEY-166K12.1,RTEL1,BOLA3,SCN4BA,L2HGDH,N…
HP	Aplasia/Hypoplasia of the cerebrum	HP:0007364	FALSE	0.00155695	2.80773	1269	1164	118	18033	ERCC4,MLH1,POLR1A,TRMT1,BICRA,NSUN3,NARS1,MMP23B,STXBP1B,COG5,SLC6A1A,B9D1,ADNPB,RPS26,KDM5BA,GOLGA2,XPR1A,KIF1AB,COG4,YARS1,SMARCA4,DPH2,ARID1AA,PIGS,CDC45,TERT,AFF4,SMARCA4A,KCNJ6,ZGC:136929,TET3,MAFB,STAG2B,ATP1A1A.4,LMBRD2B,ACSL4A,KIF14,AHDC1,HDAC4,RTEL1,IFT140,DNM1A,DEAF1,NSUN2,ELOVL4B,ARNT2,KRAS,TBC1D24,HHAT,GLI2B,SARS1,LINS1,AIMP1A,TMEM67,PLP1B,DDX6,FGFRL1,IFT80,DDX3XA,POLR2A,SLC9A6B,MAPRE…
HP	Abnormal corpus callosum morphology	HP:0001273	FALSE	0.00162551	2.78901	749	1164	77	18033	MLH1,NARS1,MMP23B,STXBP1B,B9D1,ADNPB,KDM5BA,GOLGA2,COG4,YARS1,SMARCA4,DPH2,ARID1AA,SMARCA4A,ZGC:136929,STAG2B,LMBRD2B,KIF14,AHDC1,HDAC4,L2HGDH,IFT140,DNM1A,DEAF1,NSUN2,ARNT2,KRAS,TBC1D24,HHAT,GLI2B,SARS1,AIMP1A,TMEM67,PLP1B,DDX6,FGFRL1,IFT80,DDX3XA,POLR2A,SLC9A6B,MAPRE2,ALG2,PLCH1,FGF8B,SLC38A3B,CX47.1,AP1G1,AKT3A,ALG3,GTF2H5,RAB3GAP2,ZDHHC9,OTUD6B,STAMBPB,RAD51,FRMPD4,NUP188,WDR81,AP4B1,UBA5,OSG…
HP	Decreased head circumference	HP:0040195	FALSE	0.00162975	2.78788	1090	1164	104	18033	ERCC4,POLR1A,TRMT1,BICRA,NSUN3,NARS1,MMP23B,STXBP1B,COG5,SLC6A1A,B9D1,ADNPB,RPS26,GOLGA2,XPR1A,KIF1AB,COG4,YARS1,SMARCA4,DPH2,ARID1AA,PIGS,CDC45,TERT,AFF4,SMARCA4A,KCNJ6,ZGC:136929,TET3,MAFB,STAG2B,LMBRD2B,ACSL4A,KIF14,HDAC4,RTEL1,IFT140,DNM1A,DEAF1,NSUN2,ELOVL4B,ARNT2,TBC1D24,HHAT,GLI2B,SARS1,LINS1,AIMP1A,TMEM67,PLP1B,DDX6,FGFRL1,DDX3XA,POLR2A,SLC9A6B,MAPRE2,ALG2,PLCH1,FGF8B,PRR12B,SLC38A3B,TAPT…
HP	Abnormal renal cortex morphology	HP:0011035	FALSE	0.00162975	2.78788	150	1164	24	18033	COQ7,NUP93,TNIP1,GHRA,RET,ITGB4,ARHGDIA,ACSL4A,IFT140,GAPVD1,C3B.2,CLCN5B,TMEM67,INF2,INVS,ETS1,SLC12A1,GATA3,OSGEP,FASLG,SDHC,SEC61A1L,EPAS1B,JAZF1A
HP	Joint contracture	HP:0034392	FALSE	0.00162975	2.78788	664	1164	70	18033	ERCC4,COQ7,MLH1,MFN2,NARS1,MMP23B,COG5,CANT1B,CCR6B,PIP5K1CB,KDM5BA,GOLGA2,SLC39A8,KIF1AB,DPH2,PIGS,CDC45,ORAI1A,KCNJ6,ITGB4,CAVIN1B,MAFB,STAG2B,LMBRD2B,SNX14,NEFLB,KIF14,WNT5A,DSPB,SGCG,ACADM,NSUN2,ELOVL4B,RAPSN,KRAS,GLI2B,AIMP1A,PLP1B,SLC9A6B,ALG2,PLCH1,FGF8B,INF2,TAPT1A,ALG3,GTF2H5,RAB3GAP2,ZDHHC9,SLC35A3B,OTUD6B,NUP188,AP4B1,HACD1,OSGEP,ECE1,ORAI1B,RTTN,NCAPG2,TRIM2A,PIK3R2,DNM2A,TBX3A,IARS2,…
HP	Abnormal eyelid morphology	HP:0000492	FALSE	0.00165636	2.78084	1065	1164	102	18033	ERCC4,POLR1A,TRMT1,BICRA,NARS1,MMP23B,STXBP1B,CANT1B,ADNPB,RPS26,LMBRD1,KDM5BA,KIF1AB,ANKHA,YARS1,SMARCA4,DPH2,ARID1AA,TERT,AFF4,SMARCA4A,GHRA,MED13B,GLIS3,RET,ZGC:136929,ITGB4,MAFB,SLC17A5,STAG2B,LMBRD2B,SNX14,ACSL4A,KIF14,AHDC1,HDAC4,RTEL1,WNT5A,DSPB,TENT5AB,IFT140,DNM1A,DEAF1,NSUN2,RAPSN,KRAS,PLCD1A,TBC1D24,HHAT,SPI1B,SARS1,IKZF1,DDX6,PKP1B,FGFRL1,IFT80,DDX3XA,MAPRE2,ALG2,PRR12B,SLC38A3B,PRDM1…
HP	Abnormality of circulating enzyme level	HP:0011021	FALSE	0.00173571	2.76052	284	1164	37	18033	LDB3B,VEZF1A,SLC22A4,BAG5,GOLGA2,ORAI1A,CASQ1A,ITGB4,CAVIN1B,NEFLB,SI:DKEY-166K12.1,DSPB,SQOR,SGCG,ACADM,NSUN2,HHAT,CAV3,PSEN1,PDK3A,ALG2,INF2,TANGO2,POLG,MICU1,TWNK,VCP,HACD1,ORAI1B,DNM2A,DESMA,DPM1,MYLZ3,POMGNT2,SLC12A6,SLC39A14,GFPT1
HP	Cardiac arrest	HP:0001695	FALSE	0.00180296	2.74401	114	1164	20	18033	ABCA3B,LDB3B,MYOZ2A,SCN4BA,DSPB,CAV3,IKZF1,CALM1B,ANK2A,EYA4,CALM2A,TANGO2,DSC2L,RAB3GAP2,GNAI2A,FHOD3A,DESMA,NDUFB11,RANGRF,ALG10
HP	Elevated circulating creatinine concentration	HP:0003259	FALSE	0.00180296	2.74401	34	1164	10	18033	COQ7,SLC4A1A,SLC22A4,SI:DKEY-166K12.1,IFT140,C3B.2,SLC4A2B,INVS,BICC1A,SEC61A1L
HP	Abnormal palate morphology	HP:0000174	FALSE	0.00189969	2.72132	904	1164	89	18033	ERCC4,DEF6A,POLR1A,BICRA,COG5,B9D1,ADNPB,RPS26,GRHL3,LMBRD1,KIF1AB,YARS1,SMARCA4,DPH2,ARID1AA,CDC45,AFF4,SMARCA4A,KCNJ6,GHRA,RET,ZGC:136929,TET3,MAFB,SP7,SLC17A5,STAG2B,SNX14,NEFLB,KIF14,WNT5A,DSPB,IFT140,DEAF1,NSUN2,ARNT2,RAPSN,KRAS,TBC1D24,GLI2B,SPI1B,TMEM67,DDX6,FGFRL1,DDX3XA,POLR2A,MAPRE2,ALG2,PLCH1,FGF8B,PRR12B,TAPT1A,AP1G1,ALG3,GTF2H5,RAB3GAP2,ZDHHC9,OTUD6B,STAMBPB,RAD51,FRMPD4,DGCR2,NUP188…
HP	Abnormal joint morphology	HP:0001367	FALSE	0.00193845	2.71255	930	1164	91	18033	ERCC4,POLR1A,BICRA,MFN2,MMP23B,STXBP1B,COG5,SLC4A1A,TNIP1,CANT1B,ADNPB,SLC22A4,CCR6B,KDM5BA,SLC39A8,KIF1AB,ANKHA,COG4,FGF16,CDC45,ATP7B,ORAI1A,AFF4,GHRA,ASPN,ATL3,ZGC:136929,ITGB4,BMPR1BB,MAFB,STAG2B,LMBRD2B,NEFLB,KIF14,HDAC4,SI:DKEY-166K12.1,WNT5A,MMP9,ARNT2,RAPSN,KRAS,GLI2B,SPI1B,CLCN5B,TMEM67,FGFRL1,SERPINH1B,ALG2,PLCH1,FGF8B,PRR12B,INF2,CX47.1,ALG3,GTF2H5,RAB3GAP2,ETS1,POFUT1,ZDHHC9,SLC35A3B,…
HP	Abnormality of the respiratory system	HP:0002086	FALSE	0.0019615	2.70741	1543	1164	138	18033	ERCC4,COQ7,CPOX,MST1,MLH1,DEF6A,ABCA3B,MFN2,STXBP1B,NUP93,CXCR4A,B9D1,SLC4A1A,CANT1B,ADNPB,SLC22A4,RPS26,GRHL3,LMBRD1,CCR6B,PIP5K1CB,RELA,PAICS,SLC39A8,KIF1AB,COG4,YARS1,SMARCA4,DPH2,ARID1AA,CDC45,TERT,LEPR,ORAI1A,AFF4,SMARCA4A,SH2B3,KCNJ6,GHRA,RET,ATL3,ZGC:136929,CAVIN1B,ARHGDIA,HPS1,STAG2B,CFAP300,SRP19,MYOZ2A,AHDC1,HDAC4,SI:DKEY-166K12.1,RTEL1,BOLA3,SCN4BA,NR3C1,DSPB,IFT140,EGR2B,SGCG,ACADM,DE…
HP	Abnormal calvaria morphology	HP:0002683	FALSE	0.0019615	2.70741	743	1164	76	18033	ERCC4,BICRA,MMP23B,STXBP1B,B9D1,ADNPB,KDM5BA,GOLGA2,PAICS,SLC39A8,KIF1AB,ANKHA,COG4,DPH2,CDC45,PLEKHM1,AFF4,GHRA,GLIS3,ZGC:136929,ITGB4,TET3,MAFB,SP7,SLC17A5,STAG2B,SNX14,AHDC1,HDAC4,WNT5A,IFT140,DEAF1,NSUN2,KRAS,TBC1D24,TMEM67,DDX6,FGFRL1,IFT80,SERPINH1B,DDX3XA,POLR2A,PLCH1,TAPT1A,AP1G1,AKT3A,GTF2H5,RAB3GAP2,ZDHHC9,OTUD6B,RAD51,FRMPD4,NUP188,SLC25A12,UBR1,VCP,OSGEP,HNRPKL,RTTN,NCAPG2,ZMYND11,TME…
HP	High palate	HP:0000218	FALSE	0.00197067	2.70539	609	1164	65	18033	ERCC4,BICRA,COG5,ADNPB,RPS26,LMBRD1,YARS1,ARID1AA,CDC45,AFF4,KCNJ6,GHRA,RET,ZGC:136929,TET3,SP7,SLC17A5,STAG2B,SNX14,NEFLB,WNT5A,IFT140,DEAF1,NSUN2,RAPSN,KRAS,TBC1D24,GLI2B,SPI1B,DDX6,DDX3XA,POLR2A,ALG2,PLCH1,FGF8B,AP1G1,ALG3,GTF2H5,RAB3GAP2,ZDHHC9,OTUD6B,RAD51,FRMPD4,NUP188,TWNK,SLC25A12,ADA2A,AP4B1,HACD1,OSGEP,HNRPKL,SDHC,TAOK1A,SIAH1,FANCG,DPM1,MYLZ3,SLC12A6,PORB,FLCN,ASH1L,GFPT1,PPP1CB,FOXP2,…
HP	Abnormality of bone mineral density	HP:0004348	FALSE	0.00202546	2.69348	479	1164	54	18033	ERCC4,MST1,SLC4A1A,CANT1B,SLC39A8,KIF1AB,ANKHA,TERT,PLEKHM1,ATP7B,GHRA,GLIS3,HNF4A,ZGC:136929,ITGB4,CAVIN1B,KDELR2A,MAFB,SP7,SLC17A5,NAGA,SRP19,RTEL1,NR3C1,TENT5AB,IFT140,KRAS,HHAT,GLI2B,CLCN5B,TMEM67,SLC4A2B,SERPINH1B,FGF8B,TAPT1A,INVS,ALG3,POLG,GTF2H5,RAD51,TWNK,NOP10,SLC12A1,VCP,NR0B1,HNRPKL,STAT6,TMEM53,IARS2,FANCG,SMARCD2,SLC39A14,FLRT3,WNT1
HP	Abnormal oral mucosa morphology	HP:0011830	FALSE	0.00214975	2.66761	245	1164	33	18033	CXCR4A,BLOC1S3,TNIP1,LMBRD1,RELA,KIF1AB,PIGS,TERT,PLEKHM1,ORAI1A,KCNJ6,GHRA,ITGB4,HPS1,SLC17A5,NAGA,SRP19,RTEL1,WNT5A,NR3C1,DSPB,DNM1A,ELOVL4B,TBC1D24,NRADD,RORC,ETS1,NOP10,ADA2A,ORAI1B,FASLG,JAZF1A,NCF2
HP	Aplasia/Hypoplasia of the corpus callosum	HP:0007370	FALSE	0.00221189	2.65524	612	1164	65	18033	MLH1,NARS1,MMP23B,STXBP1B,B9D1,ADNPB,KDM5BA,COG4,YARS1,SMARCA4,DPH2,ARID1AA,SMARCA4A,ZGC:136929,STAG2B,KIF14,AHDC1,IFT140,DNM1A,DEAF1,NSUN2,ARNT2,KRAS,GLI2B,SARS1,TMEM67,DDX6,FGFRL1,IFT80,DDX3XA,POLR2A,SLC9A6B,MAPRE2,ALG2,PLCH1,FGF8B,CX47.1,AP1G1,AKT3A,ALG3,GTF2H5,RAB3GAP2,ZDHHC9,OTUD6B,STAMBPB,RAD51,FRMPD4,NUP188,WDR81,AP4B1,UBA5,OSGEP,HNRPKL,RTTN,PLPBP,PIK3R2,SI:DKEY-222H21.12,ZBTB18,NDUFB11,CO…
HP	Abdominal symptom	HP:0011458	FALSE	0.00221189	2.65524	1442	1164	130	18033	PTPN3,CLN8,ERCC4,COQ7,CPOX,MST1,MLH1,DEF6A,BICRA,MMP23B,STXBP1B,HPSE2,SLC6A3,NUP93,COG5,B9D1,SLC4A1A,ADNPB,SLC22A4,GRHL3,LMBRD1,CCR6B,KDM5BA,RELA,KIF1AB,COG4,YARS1,SMARCA4,ARID1AA,PIGS,CDC45,TERT,ATP7B,ORAI1A,AFF4,SMARCA4A,GHRA,MED13B,ASS1,HNF4A,RET,ZGC:136929,ITGB4,CAVIN1B,TET3,ARHGDIA,HPS1,STAG2B,SRP19,AHDC1,HDAC4,SI:DKEY-166K12.1,BOLA3,IFT140,DNM1A,ACADM,DEAF1,GAPVD1,NSUN2,ARNT2,RAPSN,KRAS,TBC…
HP	Scoliosis	HP:0002650	FALSE	0.00224571	2.64865	847	1164	84	18033	ERCC4,BICRA,MFN2,NARS1,MMP23B,SLC6A1A,B9D1,CANT1B,ADNPB,SMARCA4,ARID1AA,PIGS,CDC45,TERT,SMARCA4A,KCNJ6,GLIS3,RET,ZGC:136929,BMPR1BB,CAVIN1B,KDELR2A,SP7,STAG2B,SNX14,NEFLB,AHDC1,HDAC4,RTEL1,WNT5A,EGR2B,SGCG,DEAF1,NSUN2,RAPSN,KRAS,TBC1D24,GLI2B,AIMP1A,TMEM67,PLP1B,DDX6,FGFRL1,SERPINH1B,CCM2,DDX3XA,ALG2,PLCH1,FGF8B,PRDM13,CX47.1,AP1G1,CICB,POLG,RAB3GAP2,ZDHHC9,SLC35A3B,OTUD6B,RAD51,WDR81,NOP10,KRIT1…
HP	Abnormality of the peripheral nervous system	HP:0410008	FALSE	0.00224571	2.64865	344	1164	42	18033	ERCC4,MFN2,B9D1,OTOFA,KIF1AB,YARS1,LEPR,ATP7B,GHRA,RET,ATL3,STAG2B,NEFLB,SCN4BA,EGR2B,KRAS,TBC1D24,GLI2B,CAV3,PARK7,TMEM67,PLP1B,CALM1B,DDX3XA,ANK2A,PDK3A,PLCH1,FGF8B,CX47.1,CALM2A,POLG,GMPPAA,RAD51,TWNK,VCP,ECE1,TRIM2A,DNM2A,FANCG,FAM126A,SLC12A6,STARD7
HP	Abnormality of eye movement	HP:0000496	FALSE	0.00229861	2.63854	1444	1164	130	18033	ERCC4,PRKCG,BICRA,NSUN3,MFN2,MMP23B,STXBP1B,SLC6A3,COG5,BLOC1S3,B9D1,VLDLR,ADNPB,RPS26,KDM5BA,GOLGA2,SLC39A8,KIF1AB,COG4,YARS1,SMARCA4,ARID1AA,PIGS,CDC45,TERT,AFF4,SMARCA4A,KCNJ6,MED13B,RET,ZGC:136929,TET3,HPS1,MAFB,SLC17A5,LMBRD2B,NAGA,SNX14,NEFLB,ACSL4A,USP45,KIF14,AHDC1,WNT5A,L2HGDH,RP2,IFT140,EGR2B,DNM1A,DEAF1,NSUN2,ELOVL4B,ARNT2,RAPSN,KRAS,TBC1D24,HHAT,GLI2B,AIMP1A,TMEM67,PLP1B,DDX6,PSEN1,FG…
HP	Abnormality of the frontal hairline	HP:0000599	FALSE	0.00243907	2.61278	165	1164	25	18033	CPOX,BICRA,COG5,ADNPB,RPS26,SMARCA4,DPH2,ARID1AA,SMARCA4A,ZGC:136929,CAVIN1B,STAG2B,DEAF1,NSUN2,TBC1D24,MAPRE2,PRDM13,RAB3GAP2,GMPPAA,PIGK,ADA2A,SLC12A6,PIK3C2A,ASH1L,PPP1CB
HP	Constipation	HP:0002019	FALSE	0.00253799	2.59551	335	1164	41	18033	CPOX,MLH1,BICRA,MMP23B,STXBP1B,HPSE2,SLC6A3,ADNPB,PIGS,AFF4,MED13B,RET,CAVIN1B,STAG2B,DNM1A,DEAF1,ARNT2,KRAS,GLI2B,PARK7,PLCH1,FGF8B,SLC38A3B,CX47.1,POLG,OTUD6B,WASF1,TWNK,SLC12A1,ECE1,HNRPKL,SLC5A5,STAT6,TBL1X,DESMA,SDHC,TAOK1A,SI:DKEY-222H21.12,PORB,ASH1L,PPP1CB
HP	Abnormality of the genitourinary system	HP:0000119	FALSE	0.00259333	2.58614	1975	1164	169	18033	ERCC4,COQ7,CPOX,MST1,MLH1,BICRA,MMP23B,STXBP1B,HPSE2,CPT1CB,NUP93,CXCR4A,COG5,BLOC1S3,B9D1,SLC4A1A,TNIP1,ADNPB,SLC22A4,RPS26,LIN28B,LMBRD1,CCR6B,KDM5BA,RELA,PAICS,KIF1AB,YARS1,SMARCA4,DPH2,ARID1AA,PIGS,CDC45,TERT,SEPT12,LEPR,ATP7B,AFF4,SMARCA4A,KCNJ6,GHRA,ASS1,GLIS3,HNF4A,RET,ZGC:136929,ITGB4,BMPR1BB,CAVIN1B,ARHGDIA,HPS1,MAFB,SLC17A5,STAG2B,ATP1A1A.4,NAGA,CFAP300,SNX14,NEFLB,ACSL4A,KIF14,HDAC4,SI…
HP	Abnormality of digestive system physiology	HP:0025032	FALSE	0.0026873	2.57068	1705	1164	149	18033	PTPN3,CLN8,ERCC4,COQ7,CPOX,MST1,MLH1,DEF6A,ABCA3B,PRKCG,BICRA,MMP23B,STXBP1B,HPSE2,SLC6A3,NUP93,COG5,B9D1,SLC4A1A,ADNPB,SLC22A4,GRHL3,LMBRD1,CCR6B,KDM5BA,RELA,SLC39A8,KIF1AB,COG4,YARS1,SMARCA4,ARID1AA,PIGS,CDC45,TERT,ATP7B,ORAI1A,AFF4,SMARCA4A,GHRA,MED13B,ASS1,HNF4A,RET,ATL3,ZGC:136929,ITGB4,CAVIN1B,TET3,ARHGDIA,HPS1,STAG2B,SRP19,NEFLB,AHDC1,HDAC4,SI:DKEY-166K12.1,RTEL1,BOLA3,DSPB,IFT140,DNM1A,AC…
HP	Abnormal circulating protein concentration	HP:0010876	FALSE	0.0026873	2.57068	521	1164	57	18033	ERCC4,CPOX,MST1,DEF6A,LDB3B,VEZF1A,NUP93,SLC4A1A,SLC22A4,BAG5,GOLGA2,ATP7B,ORAI1A,GHRA,GLIS3,HNF4A,CASQ1A,ITGB4,CAVIN1B,ARHGDIA,NEFLB,SI:DKEY-166K12.1,DSPB,SQOR,SGCG,ACADM,GAPVD1,NSUN2,HHAT,CAV3,PSEN1,PDK3A,ALG2,INF2,TANGO2,POLG,MICU1,TWNK,UBR1,VCP,ADA2A,HACD1,OSGEP,ORAI1B,SLC5A5,STAT6,RASA1A,MCM10,DNM2A,DESMA,COG2,DPM1,MYLZ3,POMGNT2,SLC12A6,SLC39A14,GFPT1
HP	Abnormal skull morphology	HP:0000929	FALSE	0.00270319	2.56812	1841	1164	159	18033	ERCC4,POLR1A,TRMT1,BICRA,NSUN3,NARS1,MMP23B,STXBP1B,CXCR4A,COG5,SLC6A1A,B9D1,CANT1B,ADNPB,RPS26,GRHL3,KDM5BA,GOLGA2,PAICS,SLC39A8,XPR1A,KIF1AB,ANKHA,COG4,YARS1,SMARCA4,DPH2,ARID1AA,PIGS,CDC45,TERT,PLEKHM1,AFF4,SMARCA4A,KCNJ6,GHRA,GLIS3,ZGC:136929,ITGB4,CAVIN1B,TET3,KDELR2A,MAFB,SP7,SLC17A5,STAG2B,LMBRD2B,CFAP300,SNX14,ACSL4A,USP45,KIF14,AHDC1,HDAC4,RTEL1,WNT5A,L2HGDH,NR3C1,TENT5AB,IFT140,DNM1A,AC…
HP	Abnormal conjugate eye movement	HP:0000549	FALSE	0.00292345	2.5341	944	1164	91	18033	ERCC4,BICRA,MMP23B,STXBP1B,COG5,BLOC1S3,B9D1,VLDLR,ADNPB,RPS26,KDM5BA,GOLGA2,SLC39A8,SMARCA4,ARID1AA,CDC45,AFF4,SMARCA4A,MED13B,RET,ZGC:136929,TET3,MAFB,SLC17A5,LMBRD2B,NAGA,ACSL4A,KIF14,AHDC1,WNT5A,L2HGDH,DEAF1,NSUN2,ELOVL4B,ARNT2,KRAS,TBC1D24,HHAT,GLI2B,AIMP1A,TMEM67,PLP1B,DDX6,FGFRL1,DDX3XA,POLR2A,SLC9A6B,MAPRE2,ALG2,FGF8B,PRR12B,PRDM13,CX47.1,AP1G1,TANGO2,ALG3,POLG,GTF2H5,RAB3GAP2,GMPPAA,ZDHH…
HP	Flexion contracture	HP:0001371	FALSE	0.00293627	2.5322	644	1164	67	18033	ERCC4,COQ7,MLH1,MFN2,NARS1,MMP23B,COG5,CANT1B,CCR6B,PIP5K1CB,KDM5BA,GOLGA2,SLC39A8,KIF1AB,DPH2,PIGS,CDC45,ORAI1A,KCNJ6,ITGB4,CAVIN1B,MAFB,STAG2B,LMBRD2B,SNX14,NEFLB,KIF14,WNT5A,DSPB,SGCG,ACADM,NSUN2,RAPSN,KRAS,GLI2B,PLP1B,SLC9A6B,ALG2,PLCH1,FGF8B,INF2,TAPT1A,ALG3,GTF2H5,RAB3GAP2,ZDHHC9,SLC35A3B,OTUD6B,NUP188,AP4B1,HACD1,OSGEP,ECE1,ORAI1B,RTTN,TRIM2A,PIK3R2,DNM2A,TBX3A,IARS2,DPM1,MYLZ3,SLC12A6,POR…
HP	Abnormality of the scalp hair	HP:0100037	FALSE	0.00321991	2.49216	317	1164	39	18033	CPOX,BICRA,COG5,ADNPB,RPS26,SMARCA4,DPH2,ARID1AA,TERT,SMARCA4A,ZGC:136929,ITGB4,CAVIN1B,MAFB,STAG2B,HDAC4,RTEL1,NR3C1,IFT140,DEAF1,NSUN2,KRAS,TBC1D24,PKP1B,FGFRL1,MAPRE2,PRDM13,GTF2H5,DSC2L,RAB3GAP2,GMPPAA,PIGK,NOP10,UBR1,ADA2A,SLC12A6,PIK3C2A,ASH1L,PPP1CB
HP	Abnormality of body height	HP:0000002	FALSE	0.00322213	2.49186	1154	1164	107	18033	ERCC4,POLR1A,BICRA,MMP23B,COG5,SLC4A1A,VLDLR,CANT1B,ADNPB,RPS26,LMBRD1,PAICS,SLC39A8,KIF1AB,ANKHA,COG4,SMARCA4,DPH2,ARID1AA,CDC45,TERT,LEPR,ORAI1A,AFF4,SMARCA4A,GHRA,HNF4A,RET,ZGC:136929,BMPR1BB,CAVIN1B,KDELR2A,SP7,STAG2B,KIF14,HDAC4,RTEL1,WNT5A,IFT140,DNM1A,DEAF1,NSUN2,MMP9,ARNT2,KRAS,HHAT,GLI2B,SARS1,CLCN5B,TMEM67,PLP1B,PKP1B,FGFRL1,IFT80,SERPINH1B,DDX3XA,MAPRE2,ALG2,PLCH1,FGF8B,PRR12B,SLC38A3B…
HP	Juvenile onset	HP:0003621	FALSE	0.00322213	2.49186	478	1164	53	18033	CLN8,ERCC4,DEF6A,MFN2,SLC6A1A,SLC4A1A,ADNPB,LMBRD1,BAG5,KIF1AB,TERT,ATP7B,ORAI1A,ASS1,ATL3,MAFB,ATP1A1A.4,MYOZ2A,NEFLB,SCN4BA,DSPB,RP2,IFT140,EGR2B,TIE1,SGCG,C3B.2,CAV3,PLP1B,IKZF1,FOXD3,PDK3A,INF2,CX47.1,CALM2A,CICB,POLG,DSC2L,TWNK,ADA2A,NR0B1,UBA5,ORAI1B,TMEM53,DNM2A,SEC61A1L,SLC6A1B,POMGNT2,SLC39A14,FLRT3,GFPT1,NCF2,PIK3R1
HP	Abnormal central motor function	HP:0011442	FALSE	0.00323035	2.49075	1565	1164	138	18033	CLN8,ERCC4,CPOX,MLH1,PRKCG,MFN2,NARS1,MMP23B,STXBP1B,SLC6A3,CPT1CB,JPH3,CXCR4A,COG5,SLC6A1A,B9D1,SLC4A1A,VLDLR,TNIP1,SLC22A4,LMBRD1,KDM5BA,GOLGA2,XPR1A,KIF1AB,COG4,PIGS,TERT,PLEKHG4,ATP7B,KCNJ6,GHRA,MED13B,ASS1,HNF4A,RET,ZGC:136929,BMPR1BB,SLC17A5,STAG2B,LMBRD2B,NAGA,SNX14,NEFLB,USP45,AHDC1,SI:DKEY-166K12.1,RTEL1,BOLA3,L2HGDH,IFT140,EGR2B,DNM1A,SGCG,ACADM,DEAF1,NSUN2,ELOVL4B,ARNT2,CIB2,KRAS,TBC1D…
HP	Young adult onset	HP:0011462	FALSE	0.00326449	2.48618	374	1164	44	18033	CPOX,VEZF1A,SLC4A1A,SLC22A4,BAG5,YARS1,TERT,SEPT12,ATP7B,ATL3,MAFB,NAGA,NEFLB,SI:DKEY-166K12.1,NR3C1,DSPB,RP2,IFT140,TIE1,ELOVL4B,TBC1D24,CAV3,IKZF1,PSEN1,SERPINH1B,DDX3XA,INF2,CX47.1,ITM2BB,POLG,DSC2L,SMPX,TWNK,XRCC1,VCP,NR0B1,TEX11,DESMA,TBX3A,SEC61A1L,EPAS1B,RAB39BB,SLC39A14,ALG10
HP	Infantile onset	HP:0003593	FALSE	0.00358601	2.44539	1015	1164	96	18033	DEF6A,TRMT1,NSUN3,MFN2,NARS1,STXBP1B,SLC6A3,CXCR4A,B9D1,VLDLR,ADNPB,RPS26,LMBRD1,KDM5BA,GOLGA2,KIF1AB,COG4,YARS1,SMARCA4,DPH2,PIGS,LEPR,SMARCA4A,GHRA,ASS1,ZGC:136929,CAVIN1B,KDELR2A,MAFB,SP7,ATP1A1A.4,LMBRD2B,NAGA,SNX14,NEFLB,HDAC4,BOLA3,L2HGDH,IFT140,EGR2B,DNM1A,DEAF1,NSUN2,MMP9,TBXTA,C3B.2,TBC1D24,SARS1,LINS1,AIMP1A,TMEM67,PLP1B,DNAH5,DDX3XA,ALG2,SLC38A3B,PRDM13,CX47.1,RORC,CICB,POLG,DSC2L,GMPP…
HP	Abnormality of the lower urinary tract	HP:0010936	FALSE	0.00387786	2.41141	639	1164	66	18033	ERCC4,BICRA,MMP23B,HPSE2,CPT1CB,COG5,B9D1,ADNPB,RPS26,KDM5BA,PAICS,KIF1AB,SMARCA4,DPH2,ARID1AA,CDC45,TERT,AFF4,SMARCA4A,ZGC:136929,ITGB4,NEFLB,KIF14,RTEL1,WNT5A,NSUN2,ARNT2,KRAS,SARS1,TMEM67,PLP1B,IKZF1,DDX6,PKP1B,FGFRL1,IFT80,SLC9A6B,MAPRE2,CX47.1,TAPT1A,POLG,STAMBPB,RAD51,TWNK,NOP10,GATA3,UBR1,VCP,ADA2A,NR0B1,HNRPKL,RTTN,NCAPG2,STAT6,RASA1A,DNM2A,SI:DKEY-222H21.12,SIAH1,BICC1A,NDUFB11,FANCG,ELO…
HP	Reduced tendon reflexes	HP:0001315	FALSE	0.00387786	2.41141	482	1164	53	18033	ERCC4,PRKCG,MFN2,NARS1,LDB3B,KIF1AB,YARS1,TERT,PLEKHG4,ORAI1A,ATL3,ATP1A1A.4,SNX14,NEFLB,HDAC4,RTEL1,EGR2B,DNM1A,ACADM,DEAF1,ELOVL4B,RAPSN,KRAS,TBC1D24,CAV3,PLP1B,PDK3A,ALG2,INF2,SLC38A3B,PRDM13,POLG,GTF2H5,RAB3GAP2,TWNK,WDR81,XRCC1,VCP,HACD1,UBA5,HNRPKL,ORAI1B,SLC5A5,TRIM2A,DNM2A,DESMA,TAOK1A,IARS2,CYFIP2,MYLZ3,POMGNT2,SLC12A6,GFPT1
HP	Abnormal nephron morphology	HP:0012575	FALSE	0.00391586	2.40717	171	1164	25	18033	NUP93,TNIP1,SLC22A4,DPH2,GHRA,RET,ITGB4,ARHGDIA,ACSL4A,SI:DKEY-166K12.1,GAPVD1,C3B.2,CLCN5B,TMEM67,INF2,INVS,ETS1,SLC12A1,GATA3,OSGEP,FASLG,SDHC,SEC61A1L,EPAS1B,JAZF1A
HP	Abnormal circulating creatinine concentration	HP:0012100	FALSE	0.004038	2.39383	38	1164	10	18033	COQ7,SLC4A1A,SLC22A4,SI:DKEY-166K12.1,IFT140,C3B.2,SLC4A2B,INVS,BICC1A,SEC61A1L
HP	Muscle fiber tubular inclusions	HP:0100301	FALSE	0.00414449	2.38253	9	1164	5	18033	ORAI1A,CASQ1A,ALG2,ORAI1B,GFPT1
HP	Abnormal ear morphology	HP:0031703	FALSE	0.00414449	2.38253	1242	1164	113	18033	ERCC4,CPOX,POLR1A,TRMT1,BICRA,NARS1,MMP23B,STXBP1B,CXCR4A,COG5,B9D1,CANT1B,ADNPB,RPS26,GRHL3,LMBRD1,KDM5BA,OTOFA,PAICS,SLC39A8,KIF1AB,ANKHA,DPH2,ARID1AA,PIGS,CDC45,AFF4,GHRA,GLIS3,RET,ZGC:136929,ITGB4,TET3,MAFB,SP7,STAG2B,LMBRD2B,CFAP300,KIF14,AHDC1,HDAC4,WNT5A,DSPB,RP2,IFT140,DNM1A,DEAF1,NSUN2,RAPSN,CIB2,KRAS,TBC1D24,HHAT,GLI2B,SPI1B,TMEM67,DDX6,FGFRL1,ROM1A,DNAH5,DDX3XA,SLC9A6B,MAPRE2,ALG2,PLCH…
HP	Elevated circulating creatine kinase concentration	HP:0003236	FALSE	0.00421284	2.37543	267	1164	34	18033	LDB3B,VEZF1A,SLC22A4,BAG5,GOLGA2,ORAI1A,CASQ1A,ITGB4,CAVIN1B,NEFLB,SI:DKEY-166K12.1,DSPB,SQOR,SGCG,ACADM,NSUN2,HHAT,CAV3,PSEN1,PDK3A,ALG2,INF2,TANGO2,POLG,MICU1,TWNK,VCP,ORAI1B,DNM2A,DESMA,DPM1,POMGNT2,SLC39A14,GFPT1
HP	Growth abnormality	HP:0001507	FALSE	0.00421284	2.37543	1985	1164	168	18033	ERCC4,COQ7,MST1,MLH1,DEF6A,POLR1A,ABCA3B,TRMT1,BICRA,NSUN3,MMP23B,JPH3,COG5,SLC4A1A,VLDLR,CANT1B,ADNPB,SLC22A4,RPS26,LMBRD1,GOLGA2,PAICS,SLC39A8,XPR1A,KIF1AB,ANKHA,COG4,YARS1,SMARCA4,DPH2,ARID1AA,CDC45,TERT,LEPR,ATP7B,ORAI1A,AFF4,SMARCA4A,KCNJ6,GHRA,ASS1,GLIS3,HNF4A,RET,ZGC:136929,ITGB4,BMPR1BB,CAVIN1B,KDELR2A,MAFB,SP7,SLC17A5,STAG2B,KIF14,AHDC1,HDAC4,SI:DKEY-166K12.1,RTEL1,WNT5A,NR3C1,DSPB,RP2,I…
HP	Sepsis	HP:0100806	FALSE	0.00432141	2.36437	78	1164	15	18033	DEF6A,ABCA3B,CXCR4A,COG4,YARS1,GHRA,RET,SPI1B,NRADD,IKZF1,PKP1B,ECE1,SMARCD2,NCF2,PIK3R1
HP	Distal sensory impairment	HP:0002936	FALSE	0.00433564	2.36295	114	1164	19	18033	MFN2,KIF1AB,YARS1,ATL3,NAGA,NEFLB,EGR2B,CAV3,PDK3A,INF2,CX47.1,POLG,TWNK,XRCC1,VCP,ADA2A,RASA1A,DNM2A,IARS2
HP	Abnormal cerebral morphology	HP:0002060	FALSE	0.00441927	2.35465	1660	1164	144	18033	CLN8,ERCC4,MLH1,POLR1A,TRMT1,BICRA,NSUN3,NARS1,MMP23B,STXBP1B,JPH3,COG5,SLC6A1A,B9D1,VLDLR,ADNPB,RPS26,KDM5BA,GOLGA2,SLC39A8,XPR1A,KIF1AB,COG4,YARS1,SMARCA4,DPH2,ARID1AA,PIGS,CDC45,TERT,AFF4,SMARCA4A,KCNJ6,ASS1,ZGC:136929,TET3,MAFB,SLC17A5,STAG2B,ATP1A1A.4,LMBRD2B,NAGA,SNX14,ACSL4A,KIF14,AHDC1,HDAC4,RTEL1,L2HGDH,IFT140,DNM1A,ACADM,DEAF1,NSUN2,ELOVL4B,ARNT2,CIB2,KRAS,TBC1D24,HHAT,GLI2B,SARS1,LINS1…
HP	Abnormal forebrain morphology	HP:0100547	FALSE	0.00449973	2.34681	1688	1164	146	18033	CLN8,ERCC4,MLH1,POLR1A,TRMT1,BICRA,NSUN3,NARS1,MMP23B,STXBP1B,JPH3,COG5,SLC6A1A,B9D1,VLDLR,ADNPB,RPS26,KDM5BA,GOLGA2,SLC39A8,XPR1A,KIF1AB,COG4,YARS1,SMARCA4,DPH2,ARID1AA,PIGS,CDC45,TERT,LEPR,AFF4,SMARCA4A,KCNJ6,ASS1,ZGC:136929,TET3,MAFB,SLC17A5,STAG2B,ATP1A1A.4,LMBRD2B,NAGA,SNX14,ACSL4A,KIF14,AHDC1,HDAC4,RTEL1,L2HGDH,IFT140,DNM1A,ACADM,DEAF1,NSUN2,ELOVL4B,ARNT2,CIB2,KRAS,TBC1D24,HHAT,GLI2B,SARS1,…
HP	Short stature	HP:0004322	FALSE	0.00453951	2.34299	1076	1164	100	18033	ERCC4,POLR1A,BICRA,MMP23B,COG5,SLC4A1A,VLDLR,CANT1B,ADNPB,RPS26,LMBRD1,PAICS,SLC39A8,KIF1AB,ANKHA,COG4,SMARCA4,DPH2,ARID1AA,CDC45,TERT,LEPR,ORAI1A,AFF4,SMARCA4A,GHRA,HNF4A,RET,ZGC:136929,BMPR1BB,KDELR2A,SP7,STAG2B,KIF14,HDAC4,RTEL1,WNT5A,IFT140,DNM1A,DEAF1,NSUN2,MMP9,ARNT2,KRAS,HHAT,GLI2B,SARS1,CLCN5B,TMEM67,PLP1B,PKP1B,FGFRL1,IFT80,SERPINH1B,DDX3XA,MAPRE2,ALG2,PLCH1,FGF8B,PRR12B,SLC38A3B,INVS,GT…
HP	Abnormal curvature of the vertebral column	HP:0010674	FALSE	0.00504863	2.29683	924	1164	88	18033	ERCC4,BICRA,MFN2,NARS1,MMP23B,SLC6A1A,B9D1,CANT1B,ADNPB,KIF1AB,SMARCA4,ARID1AA,PIGS,CDC45,TERT,SMARCA4A,KCNJ6,GLIS3,RET,ZGC:136929,BMPR1BB,CAVIN1B,KDELR2A,SP7,STAG2B,SNX14,NEFLB,AHDC1,HDAC4,RTEL1,WNT5A,EGR2B,SGCG,DEAF1,NSUN2,RAPSN,KRAS,TBC1D24,GLI2B,AIMP1A,TMEM67,PLP1B,DDX6,FGFRL1,SERPINH1B,CCM2,DDX3XA,ALG2,PLCH1,FGF8B,PRDM13,CX47.1,AP1G1,CICB,POLG,GTF2H5,RAB3GAP2,ZDHHC9,SLC35A3B,OTUD6B,RAD51,WDR…
HP	Abnormality of cardiovascular system electrophysiology	HP:0030956	FALSE	0.00514755	2.2884	395	1164	45	18033	CPOX,DEF6A,ABCA3B,LDB3B,VEZF1A,BAG5,CDC45,TERT,HNF4A,RET,CAVIN1B,STAG2B,MYOZ2A,HDAC4,SCN4BA,DSPB,ACADM,KRAS,GLI2B,CAV3,IKZF1,CALM1B,PSEN1,ANK2A,PLCH1,EYA4,FGF8B,CALM2A,TANGO2,POLG,DSC2L,RAB3GAP2,TWNK,GNAI2A,ECE1,FHOD3A,SLC5A5,DESMA,SDHC,TBX3A,NDUFB11,EPAS1B,RANGRF,PPP1CB,ALG10
HP	Strabismus	HP:0000486	FALSE	0.00514755	2.2884	912	1164	87	18033	ERCC4,BICRA,MMP23B,STXBP1B,COG5,BLOC1S3,B9D1,VLDLR,ADNPB,RPS26,KDM5BA,GOLGA2,SLC39A8,SMARCA4,ARID1AA,CDC45,AFF4,SMARCA4A,MED13B,RET,ZGC:136929,TET3,MAFB,SLC17A5,LMBRD2B,NAGA,ACSL4A,KIF14,AHDC1,WNT5A,L2HGDH,DEAF1,NSUN2,ELOVL4B,ARNT2,KRAS,TBC1D24,HHAT,GLI2B,AIMP1A,TMEM67,DDX6,FGFRL1,DDX3XA,POLR2A,SLC9A6B,MAPRE2,ALG2,FGF8B,PRR12B,PRDM13,CX47.1,AP1G1,ALG3,POLG,GTF2H5,RAB3GAP2,GMPPAA,ZDHHC9,WASF1,RAD5…
HP	Abnormal bone structure	HP:0003330	FALSE	0.00525685	2.27927	611	1164	63	18033	ERCC4,MST1,SLC4A1A,CANT1B,CCR6B,SLC39A8,KIF1AB,ANKHA,TERT,PLEKHM1,ATP7B,GHRA,GLIS3,HNF4A,ATL3,ZGC:136929,ITGB4,BMPR1BB,CAVIN1B,KDELR2A,MAFB,SP7,SLC17A5,NAGA,SRP19,KIF14,RTEL1,NR3C1,TENT5AB,IFT140,KRAS,HHAT,GLI2B,SARS1,CLCN5B,TMEM67,FGFRL1,IFT80,SLC4A2B,SERPINH1B,FGF8B,TAPT1A,INVS,ALG3,POLG,GTF2H5,RAD51,TWNK,NOP10,SLC12A1,VCP,NR0B1,HNRPKL,SLC5A5,STAT6,TMEM53,SDHC,IARS2,FANCG,SMARCD2,SLC39A14,FLRT3…
HP	Abnormal peripheral nervous system morphology	HP:0000759	FALSE	0.00528224	2.27718	419	1164	47	18033	COQ7,MLH1,BICRA,MFN2,ADNPB,KIF1AB,ANKHA,YARS1,TERT,PLEKHM1,PLEKHG4,RET,ATL3,ITGB4,STAG2B,NAGA,NEFLB,NR3C1,EGR2B,ELOVL4B,RAPSN,KRAS,PLP1B,PSEN1,CCM2,ALG2,INF2,CX47.1,POLG,GMPPAA,MICU1,TWNK,KRIT1,VCP,ADA2A,TMEM53,TRIM2A,DNM2A,DESMA,SDHC,EPAS1B,FAM126A,SLC12A6,SLC39A14,WDR48B,GFPT1,TRAF7
HP	Cranial nerve paralysis	HP:0006824	FALSE	0.00560118	2.25172	218	1164	29	18033	ERCC4,BICRA,MMP23B,ADNPB,ANKHA,TERT,GHRA,ITGB4,MAFB,STAG2B,NEFLB,RAPSN,TMEM67,ALG2,CX47.1,AKT3A,POLG,RAD51,TWNK,VCP,ADA2A,DNM2A,DESMA,SDHC,FANCG,SLC12A6,SLC39A14,GFPT1,TRAF7
HP	Abnormal scalp morphology	HP:0001965	FALSE	0.00560118	2.25172	328	1164	39	18033	CPOX,BICRA,COG5,ADNPB,RPS26,SMARCA4,DPH2,ARID1AA,TERT,SMARCA4A,ZGC:136929,ITGB4,CAVIN1B,MAFB,STAG2B,HDAC4,RTEL1,NR3C1,IFT140,DEAF1,NSUN2,KRAS,TBC1D24,PKP1B,FGFRL1,MAPRE2,PRDM13,GTF2H5,DSC2L,RAB3GAP2,GMPPAA,PIGK,NOP10,UBR1,ADA2A,SLC12A6,PIK3C2A,ASH1L,PPP1CB
HP	Intrinsic hand muscle atrophy	HP:0008954	FALSE	0.00560118	2.25172	20	1164	7	18033	LDB3B,KIF1AB,CAV3,PDK3A,VCP,TRIM2A,SLC12A6
HP	Torsade de pointes	HP:0001664	FALSE	0.00560118	2.25172	20	1164	7	18033	SCN4BA,CAV3,CALM1B,ANK2A,CALM2A,TANGO2,ALG10
HP	Abnormality of prenatal development or birth	HP:0001197	FALSE	0.00566351	2.24691	763	1164	75	18033	ERCC4,COQ7,DEF6A,ABCA3B,COG5,B9D1,ADNPB,RPS26,PAICS,YARS1,PIGS,KCNJ6,GHRA,RET,ZGC:136929,ITGB4,MAFB,SLC17A5,KIF14,SCN4BA,DSPB,DNM1A,DEAF1,RAPSN,KRAS,TBC1D24,GLI2B,CAV3,AIMP1A,TMEM67,IKZF1,DDX6,CALM1B,PSEN1,FGFRL1,IFT80,SERPINH1B,POLR2A,ANK2A,FGF8B,SLC38A3B,PRDM13,TAPT1A,INVS,CALM2A,GTF2H5,RAD51,NUP188,WDR81,SLC12A1,SLC25A12,VCP,ADA2A,HACD1,UBA5,OSGEP,HNRPKL,FASLG,RASA1A,PLPBP,MCM10,DNM2A,TAOK1A,I…
HP	Abnormality of facial soft tissue	HP:0011799	FALSE	0.00585583	2.23241	375	1164	43	18033	MLH1,PRKCG,BICRA,SLC6A3,NUP93,ADNPB,KIF1AB,ANKHA,YARS1,TERT,KCNJ6,ITGB4,TET3,ARHGDIA,STAG2B,SNX14,NEFLB,GAPVD1,RAPSN,KRAS,PLCD1A,ALG2,INF2,CX47.1,POLG,TWNK,VCP,ADA2A,AP4B1,HACD1,SLC5A5,RASA1A,DNM2A,DESMA,SDHC,CC2D1A,MYLZ3,SLC12A6,PORB,SLC39A14,GFPT1,PPP1CB,TRAF7
HP	Nail dysplasia	HP:0002164	FALSE	0.00585583	2.23241	108	1164	18	18033	STXBP1B,TERT,GHRA,ZGC:136929,ITGB4,SLC24A4B,WNT5A,PLCD1A,TBC1D24,HHAT,FGFRL1,CX47.1,ALG3,GTF2H5,ECE1,SMARCD2,DPM1,CTNND1
HP	Abnormality of the nail	HP:0001597	FALSE	0.00585583	2.23241	375	1164	43	18033	BICRA,STXBP1B,ADNPB,KIF1AB,SMARCA4,DPH2,ARID1AA,TERT,AFF4,SMARCA4A,GHRA,ZGC:136929,ITGB4,BMPR1BB,SLC24A4B,RTEL1,WNT5A,DSPB,NSUN2,KRAS,PLCD1A,TBC1D24,HHAT,PKP1B,FGFRL1,PRR12B,CX47.1,ALG3,GTF2H5,DSC2L,RAB3GAP2,POFUT1,STAMBPB,NOP10,UBR1,ECE1,TBX3A,SIAH1,NDUFB11,SMARCD2,DPM1,CTNND1,PPP1CB
HP	Abnormality of the dentition	HP:0000164	FALSE	0.00611748	2.21343	753	1164	74	18033	ERCC4,NARS1,CXCR4A,ADNPB,GRHL3,CCR6B,ANKHA,SMARCA4,DPH2,ARID1AA,PIGS,TERT,PLEKHM1,ORAI1A,SMARCA4A,GHRA,ZGC:136929,ITGB4,SP7,RELT,STAG2B,LMBRD2B,SLC24A4B,SRP19,SNX14,ACSL4A,HDAC4,RTEL1,WNT5A,DSPB,TENT5AB,IFT140,DNM1A,DEAF1,NSUN2,CIB2,KRAS,TBC1D24,GLI2B,PKP1B,FGFRL1,SERPINH1B,POLR2A,MAPRE2,PLCH1,FGF8B,PRR12B,SLC38A3B,GTF2H5,DSC2L,RAB3GAP2,ZDHHC9,RAD51,PIGK,NOP10,UBR1,HACD1,UBA5,OSGEP,HNRPKL,ORAI1B,…
HP	Diarrhea	HP:0002014	FALSE	0.00611748	2.21343	274	1164	34	18033	ERCC4,CPOX,DEF6A,ADNPB,SLC22A4,COG4,TERT,ORAI1A,GHRA,HNF4A,RET,ITGB4,HPS1,SRP19,SI:DKEY-166K12.1,ACADM,NSUN2,KRAS,SPI1B,PARK7,IKZF1,PKP1B,ALG2,ALG3,POLG,SLC12A1,ECE1,ORAI1B,MCM10,DESMA,TAOK1A,SMARCD2,DPM1,PIK3R1
HP	Abnormal vascular morphology	HP:0025015	FALSE	0.00611748	2.21343	842	1164	81	18033	CLN8,ERCC4,MST1,POLR1A,BICRA,MMP23B,STXBP1B,CXCR4A,SLC22A4,RPS26,LMBRD1,COG4,SMARCA4,ARID1AA,TERT,PRKCHA,AFF4,SMARCA4A,SH2B3,GHRA,ASS1,RET,CAVIN1B,STAG2B,NAGA,CFAP300,SNX14,ACSL4A,HDAC4,SI:DKEY-166K12.1,NR3C1,IFT140,KRAS,TBC1D24,GLI2B,TMEM67,DDX6,CALM1B,PSEN1,DNAH5,CCM2,DDX3XA,ALG2,PLCH1,FGF8B,PRDM13,CX47.1,TANGO2,ALG3,RAD51,DGCR2,UBR1,KRIT1,VCP,ADA2A,HACD1,OSGEP,ECE1,HNRPKL,FHOD3A,FASLG,NCAPG2,R…
HP	Abnormal cranial nerve physiology	HP:0031910	FALSE	0.00625847	2.20353	220	1164	29	18033	ERCC4,BICRA,MMP23B,ADNPB,ANKHA,TERT,GHRA,ITGB4,MAFB,STAG2B,NEFLB,RAPSN,TMEM67,ALG2,CX47.1,AKT3A,POLG,RAD51,TWNK,VCP,ADA2A,DNM2A,DESMA,SDHC,FANCG,SLC12A6,SLC39A14,GFPT1,TRAF7
HP	Sudden cardiac death	HP:0001645	FALSE	0.00670031	2.1739	82	1164	15	18033	LDB3B,MYOZ2A,SCN4BA,DSPB,CAV3,IKZF1,CALM1B,ANK2A,EYA4,CALM2A,DSC2L,GNAI2A,FHOD3A,DESMA,ALG10
HP	Abnormal bone ossification	HP:0011849	FALSE	0.00670031	2.1739	557	1164	58	18033	ERCC4,MST1,SLC4A1A,CANT1B,SLC39A8,KIF1AB,ANKHA,TERT,PLEKHM1,ATP7B,GHRA,GLIS3,HNF4A,ZGC:136929,ITGB4,BMPR1BB,CAVIN1B,KDELR2A,MAFB,SP7,SLC17A5,NAGA,SRP19,RTEL1,NR3C1,TENT5AB,IFT140,KRAS,HHAT,GLI2B,CLCN5B,TMEM67,FGFRL1,IFT80,SLC4A2B,SERPINH1B,FGF8B,TAPT1A,INVS,ALG3,POLG,GTF2H5,RAD51,TWNK,NOP10,SLC12A1,VCP,NR0B1,HNRPKL,SLC5A5,STAT6,TMEM53,IARS2,FANCG,SMARCD2,SLC39A14,FLRT3,WNT1
HP	Multiple pulmonary cysts	HP:0005948	FALSE	0.00670031	2.1739	15	1164	6	18033	ABCA3B,YARS1,TERT,RTEL1,DSPB,FLCN
HP	Abnormal renal glomerulus morphology	HP:0000095	FALSE	0.00687287	2.16286	129	1164	20	18033	NUP93,TNIP1,GHRA,RET,ITGB4,ARHGDIA,ACSL4A,GAPVD1,C3B.2,CLCN5B,INF2,ETS1,SLC12A1,GATA3,OSGEP,FASLG,SDHC,SEC61A1L,EPAS1B,JAZF1A
HP	Abnormal reflex	HP:0031826	FALSE	0.00687287	2.16286	988	1164	92	18033	ERCC4,PRKCG,MFN2,NARS1,LDB3B,CPT1CB,JPH3,COG5,VLDLR,GOLGA2,SLC39A8,KIF1AB,COG4,YARS1,TERT,PLEKHG4,ORAI1A,KCNJ6,GHRA,ATL3,ATP1A1A.4,NAGA,SNX14,NEFLB,ACSL4A,KIF14,HDAC4,RTEL1,RP2,IFT140,EGR2B,DNM1A,ACADM,DEAF1,NSUN2,ELOVL4B,RAPSN,KRAS,TBC1D24,CAV3,SARS1,PARK7,TMEM67,PLP1B,PSEN1,ROM1A,PDK3A,ALG2,PRR12B,INF2,SLC38A3B,PRDM13,CX47.1,TANGO2,ALG3,POLG,GTF2H5,RAB3GAP2,GMPPAA,MICU1,RAD51,FRMPD4,TWNK,WDR81,…
HP	Gait disturbance	HP:0001288	FALSE	0.00687287	2.16286	962	1164	90	18033	CLN8,ERCC4,MLH1,PRKCG,MFN2,NARS1,MMP23B,STXBP1B,LDB3B,CPT1CB,JPH3,SLC6A1A,B9D1,VLDLR,CANT1B,KDM5BA,RELA,SLC39A8,KIF1AB,YARS1,PIGS,TERT,PLEKHG4,ATP7B,ORAI1A,GHRA,ATL3,ZGC:136929,MAFB,SLC17A5,STAG2B,ATP1A1A.4,SNX14,NEFLB,EGR2B,DNM1A,SGCG,DEAF1,NSUN2,ELOVL4B,RAPSN,KRAS,TBC1D24,GLI2B,PARK7,TMEM67,PLP1B,DDX6,PSEN1,PKP1B,DDX3XA,SLC9A6B,PDK3A,ALG2,PLCH1,FGF8B,INF2,SLC38A3B,PRDM13,CX47.1,TANGO2,POLG,GTF2…
HP	Unusual infection	HP:0032101	FALSE	0.0068741	2.16278	707	1164	70	18033	ERCC4,MST1,DEF6A,HPSE2,CXCR4A,ADNPB,GRHL3,LMBRD1,RELA,SLC39A8,KIF1AB,COG4,SMARCA4,ARID1AA,TERT,PLEKHM1,LEPR,ORAI1A,SMARCA4A,KCNJ6,GHRA,GLIS3,ZGC:136929,CAVIN1B,CFAP300,SRP19,RTEL1,L2HGDH,NR3C1,IFT140,DEAF1,NSUN2,TBXTA,C3B.2,KRAS,TBC1D24,SPI1B,NRADD,PLP1B,IKZF1,DDX6,PSEN1,PKP1B,DNAH5,SERPINH1B,POLR2A,EYA4,RORC,ALG3,GTF2H5,RAB3GAP2,WASF1,RAD51,DGCR2,NOP10,ADA2A,HACD1,ORAI1B,MCM10,PLCG2,TAOK1A,SIAH1…
HP	Late young adult onset	HP:0025710	FALSE	0.0068741	2.16278	34	1164	9	18033	SLC22A4,ATP7B,NAGA,SI:DKEY-166K12.1,CAV3,PSEN1,POLG,XRCC1,VCP
HP	Motor delay	HP:0001270	FALSE	0.00698505	2.15583	796	1164	77	18033	COQ7,TRMT1,MFN2,NARS1,STXBP1B,SLC6A3,COG5,VLDLR,CANT1B,ADNPB,KDM5BA,SLC39A8,COG4,YARS1,DPH2,GHRA,MED13B,ZGC:136929,TET3,KDELR2A,SP7,STAG2B,ATP1A1A.4,LMBRD2B,SNX14,NEFLB,KIF14,AHDC1,HDAC4,TENT5AB,IFT140,EGR2B,DEAF1,RAPSN,CIB2,TBC1D24,LINS1,PLP1B,SERPINH1B,POLR2A,PDK3A,MAPRE2,ALG2,PRR12B,PRDM13,CX47.1,TANGO2,CICB,RAB3GAP2,OTUD6B,WASF1,MICU1,RAD51,FRMPD4,WDR81,SLC25A12,ADA2A,AP4B1,HACD1,HNRPKL,NCAPG…
HP	Sagittal craniosynostosis	HP:0004442	FALSE	0.00706307	2.15101	21	1164	7	18033	DPH2,CDC45,GHRA,GLIS3,KRAS,TBC1D24,HNRPKL
HP	Prolonged QTc interval	HP:0005184	FALSE	0.00706307	2.15101	21	1164	7	18033	SCN4BA,CAV3,CALM1B,ANK2A,CALM2A,TANGO2,ALG10
HP	Abnormality of body weight	HP:0004323	FALSE	0.00706307	2.15101	1346	1164	119	18033	ERCC4,COQ7,MST1,MLH1,DEF6A,POLR1A,ABCA3B,TRMT1,BICRA,NSUN3,MMP23B,JPH3,SLC4A1A,CANT1B,ADNPB,SLC22A4,RPS26,LMBRD1,GOLGA2,SLC39A8,COG4,YARS1,CDC45,TERT,LEPR,ATP7B,ORAI1A,AFF4,KCNJ6,GHRA,ASS1,HNF4A,RET,ZGC:136929,CAVIN1B,MAFB,SLC17A5,STAG2B,AHDC1,HDAC4,SI:DKEY-166K12.1,RTEL1,NR3C1,DSPB,RP2,IFT140,DNM1A,ACADM,DEAF1,NSUN2,ARNT2,RAPSN,KRAS,TBC1D24,GLI2B,IRS2A,SPI1B,SARS1,LINS1,AIMP1A,TMEM67,PLP1B,IKZF1…
HP	Abnormality of digestive system morphology	HP:0025033	FALSE	0.00720063	2.14263	772	1164	75	18033	PTPN3,ERCC4,CPOX,MST1,MLH1,DEF6A,BICRA,MMP23B,STXBP1B,CXCR4A,B9D1,RPS26,LMBRD1,CCR6B,RELA,PAICS,CDC45,TERT,ATP7B,GHRA,GLIS3,RET,ZGC:136929,ITGB4,CAVIN1B,HPS1,MAFB,STAG2B,CFAP300,HDAC4,RTEL1,NSUN2,ARNT2,RAPSN,KRAS,GLI2B,SPI1B,TMEM67,IKZF1,DDX6,PKP1B,FGFRL1,IFT80,DNAH5,SERPINH1B,DDX3XA,PLCH1,FGF8B,ALG3,POLG,GTF2H5,GMPPAA,RAD51,TWNK,NOP10,SLC25A12,UBR1,ADA2A,OSGEP,ECE1,HNRPKL,RTTN,FASLG,DNM2A,PLCG2,…
HP	Increased variability in muscle fiber diameter	HP:0003557	FALSE	0.00720063	2.14263	83	1164	15	18033	ORAI1A,CASQ1A,ZGC:136929,CAVIN1B,SGCG,CAV3,ALG2,POLG,MICU1,SMPX,TWNK,SLC25A12,VCP,ORAI1B,MYLZ3
HP	Abnormal renal corpuscle morphology	HP:0031263	FALSE	0.0072372	2.14043	130	1164	20	18033	NUP93,TNIP1,GHRA,RET,ITGB4,ARHGDIA,ACSL4A,GAPVD1,C3B.2,CLCN5B,INF2,ETS1,SLC12A1,GATA3,OSGEP,FASLG,SDHC,SEC61A1L,EPAS1B,JAZF1A
HP	Abnormality of the skin	HP:0000951	FALSE	0.00732089	2.13544	1591	1164	137	18033	PTPN3,ERCC4,CPOX,MST1,MLH1,DEF6A,ABCA3B,MFN2,MMP23B,STXBP1B,LDB3B,VEZF1A,CXCR4A,COG5,SLC6A1A,BLOC1S3,SLC4A1A,TNIP1,ADNPB,RPS26,GRHL3,LMBRD1,BAG5,CCR6B,XPR1A,KIF1AB,COG4,YARS1,DPH2,PIGS,TERT,ATP7B,ORAI1A,AFF4,SH2B3,KCNJ6,GHRA,HNF4A,RET,ATL3,ZGC:136929,ITGB4,BMPR1BB,CAVIN1B,HPS1,MAFB,SLC17A5,STAG2B,NAGA,SRP19,KIF14,HDAC4,RTEL1,WNT5A,NR3C1,DSPB,RP2,IFT140,DEAF1,NSUN2,ELOVL4B,ARNT2,RAPSN,KRAS,PLCD1A,…
HP	Abnormal respiratory system morphology	HP:0012252	FALSE	0.00742484	2.12931	992	1164	92	18033	ERCC4,COQ7,MST1,MLH1,DEF6A,ABCA3B,NUP93,CXCR4A,ADNPB,GRHL3,LMBRD1,CCR6B,RELA,PAICS,KIF1AB,COG4,YARS1,SMARCA4,ARID1AA,CDC45,TERT,LEPR,AFF4,SMARCA4A,KCNJ6,GHRA,RET,ZGC:136929,CAVIN1B,ARHGDIA,HPS1,STAG2B,CFAP300,SRP19,AHDC1,HDAC4,RTEL1,DSPB,IFT140,SGCG,DEAF1,GAPVD1,ARNT2,C3B.2,RAPSN,KRAS,TBC1D24,GLI2B,SPI1B,NRADD,PLP1B,IKZF1,PKP1B,IFT80,DNAH5,SERPINH1B,DDX3XA,POLR2A,PLCH1,FGF8B,INF2,TAPT1A,INVS,ALG3…
HP	Intellectual disability	HP:0001249	FALSE	0.00755722	2.12164	1647	1164	141	18033	CLN8,ERCC4,BICRA,NARS1,MMP23B,STXBP1B,COG5,SLC6A1A,B9D1,VLDLR,CANT1B,ADNPB,LMBRD1,KDM5BA,SLC39A8,KIF1AB,SMARCA4,ARID1AA,CDC45,TERT,LEPR,ATP7B,AFF4,SMARCA4A,KCNJ6,GHRA,ASS1,GLIS3,HNF4A,RET,ZGC:136929,CAVIN1B,TET3,ARHGDIA,SP7,SLC17A5,STAG2B,NAGA,SNX14,ACSL4A,USP45,KIF14,AHDC1,HDAC4,RTEL1,WNT5A,L2HGDH,RP2,IFT140,ZC3H14,DNM1A,DEAF1,NSUN2,ELOVL4B,ARNT2,CIB2,KRAS,TBC1D24,HHAT,GLI2B,SARS1,LINS1,TMEM67,P…
HP	Decreased body weight	HP:0004325	FALSE	0.00755992	2.12148	1111	1164	101	18033	ERCC4,COQ7,MST1,MLH1,DEF6A,POLR1A,ABCA3B,TRMT1,BICRA,NSUN3,MMP23B,JPH3,SLC4A1A,ADNPB,SLC22A4,RPS26,LMBRD1,GOLGA2,SLC39A8,COG4,YARS1,CDC45,TERT,ATP7B,ORAI1A,KCNJ6,GHRA,ASS1,RET,ZGC:136929,CAVIN1B,MAFB,SLC17A5,STAG2B,AHDC1,SI:DKEY-166K12.1,RTEL1,DSPB,IFT140,DNM1A,ACADM,DEAF1,NSUN2,RAPSN,KRAS,TBC1D24,GLI2B,SPI1B,SARS1,LINS1,AIMP1A,PLP1B,IKZF1,PKP1B,FGFRL1,DDX3XA,POLR2A,SLC9A6B,ALG2,PLCH1,FGF8B,SLC38…
HP	Abnormal cerebellar cortex morphology	HP:0031422	FALSE	0.00755992	2.12148	3	1164	3	18033	TBC1D24,POLG,TWNK
HP	Usual interstitial pneumonia	HP:0031950	FALSE	0.00755992	2.12148	3	1164	3	18033	ABCA3B,TERT,RTEL1
HP	Arrhythmia	HP:0011675	FALSE	0.00767198	2.11509	359	1164	41	18033	CPOX,ABCA3B,LDB3B,VEZF1A,BAG5,TERT,HNF4A,RET,CAVIN1B,STAG2B,MYOZ2A,HDAC4,SCN4BA,DSPB,ACADM,KRAS,GLI2B,CAV3,IKZF1,CALM1B,ANK2A,PLCH1,EYA4,FGF8B,CALM2A,TANGO2,POLG,DSC2L,RAB3GAP2,TWNK,GNAI2A,ECE1,FHOD3A,SLC5A5,DESMA,SDHC,TBX3A,NDUFB11,EPAS1B,RANGRF,ALG10
HP	Foot dorsiflexor weakness	HP:0009027	FALSE	0.00786667	2.10421	84	1164	15	18033	MFN2,LDB3B,KIF1AB,ORAI1A,ATL3,ATP1A1A.4,NEFLB,EGR2B,INF2,POLG,VCP,HACD1,ORAI1B,DESMA,SLC12A6
HP	Abnormal myeloid leukocyte morphology	HP:0010974	FALSE	0.0080005	2.09688	280	1164	34	18033	MST1,LDB3B,VEZF1A,CXCR4A,RPS26,LMBRD1,BAG5,COG4,TERT,SH2B3,GHRA,SRP19,RTEL1,NR3C1,DSPB,SGCG,NSUN2,TBXTA,KRAS,SPI1B,NRADD,IKZF1,PSEN1,GTF2H5,NOP10,ADA2A,FASLG,NCAPG2,DESMA,SEC61A1L,FANCG,SMARCD2,NCF2,PIK3R1
HP	Abnormal blood cation concentration	HP:0010929	FALSE	0.00812795	2.09002	247	1164	31	18033	CPOX,DEF6A,SLC4A1A,SLC39A8,TERT,PLEKHM1,ATP7B,ORAI1A,RET,ATP1A1A.4,SCN4BA,NR3C1,ARNT2,CAV3,CALM1B,SLC4A2B,ANK2A,INVS,CALM2A,DGCR2,SLC12A1,GATA3,UBR1,NR0B1,ORAI1B,SDHC,COG2,EPAS1B,PORB,PIK3C2A,SLC39A14
HP	Sparse scalp hair	HP:0002209	FALSE	0.00827783	2.08208	103	1164	17	18033	BICRA,ADNPB,SMARCA4,DPH2,ARID1AA,TERT,SMARCA4A,HDAC4,RTEL1,NR3C1,IFT140,NSUN2,GTF2H5,DSC2L,NOP10,UBR1,PPP1CB
HP	Abnormal cranial nerve morphology	HP:0001291	FALSE	0.00827783	2.08208	204	1164	27	18033	BICRA,ADNPB,ANKHA,TERT,PLEKHM1,RET,ITGB4,STAG2B,NEFLB,NR3C1,EGR2B,RAPSN,ALG2,CX47.1,POLG,TWNK,VCP,ADA2A,TMEM53,DNM2A,DESMA,SDHC,EPAS1B,SLC12A6,SLC39A14,GFPT1,TRAF7
HP	Abnormal nasal bridge morphology	HP:0000422	FALSE	0.00827783	2.08208	880	1164	83	18033	POLR1A,TRMT1,BICRA,MMP23B,COG5,SLC6A1A,B9D1,CANT1B,ADNPB,RPS26,KDM5BA,GOLGA2,PAICS,ANKHA,COG4,YARS1,SMARCA4,DPH2,ARID1AA,SMARCA4A,KCNJ6,GHRA,MED13B,GLIS3,ZGC:136929,BMPR1BB,MAFB,SP7,STAG2B,NAGA,SNX14,ACSL4A,KIF14,AHDC1,HDAC4,WNT5A,RP2,TENT5AB,IFT140,DEAF1,NSUN2,RAPSN,KRAS,TBC1D24,GLI2B,LINS1,TMEM67,FGFRL1,ROM1A,IFT80,DDX3XA,MAPRE2,ALG2,FGF8B,TAPT1A,AKT3A,ALG3,RAB3GAP2,ZDHHC9,OTUD6B,FRMPD4,NUP188,…
HP	Abnormal breast morphology	HP:0031093	FALSE	0.0083911	2.07618	338	1164	39	18033	MLH1,DEF6A,BICRA,ADNPB,KDM5BA,RELA,CDC45,TERT,LEPR,AFF4,ZGC:136929,HDAC4,KRAS,GLI2B,DDX6,MAPRE2,ALG2,FGF8B,ALG3,GTF2H5,RAB3GAP2,WASF1,RAD51,NUP188,UBR1,NR0B1,NTM,HNRPKL,FASLG,ZMYND11,TMEM53,DESMA,SDHC,TBX3A,DPM1,FLRT3,ASH1L,PPP1CB,TRAF7
HP	Abnormal renal morphology	HP:0012210	FALSE	0.00860632	2.06518	830	1164	79	18033	ERCC4,COQ7,BICRA,MMP23B,HPSE2,NUP93,B9D1,SLC4A1A,TNIP1,ADNPB,SLC22A4,RPS26,LMBRD1,SMARCA4,DPH2,ARID1AA,ATP7B,AFF4,SMARCA4A,GHRA,GLIS3,HNF4A,RET,ITGB4,ARHGDIA,MAFB,ATP1A1A.4,ACSL4A,KIF14,HDAC4,SI:DKEY-166K12.1,WNT5A,IFT140,DEAF1,GAPVD1,NSUN2,ARNT2,C3B.2,KRAS,PLCD1A,TBC1D24,GLI2B,SARS1,CLCN5B,TMEM67,DDX6,IFT80,SERPINH1B,FGF8B,INF2,TAPT1A,INVS,AKT3A,RAB3GAP2,ETS1,RAD51,SLC12A1,GATA3,UBR1,ADA2A,OSGEP…
HP	Growth delay	HP:0001510	FALSE	0.00867456	2.06175	1438	1164	125	18033	ERCC4,COQ7,DEF6A,POLR1A,BICRA,MMP23B,COG5,SLC4A1A,VLDLR,CANT1B,ADNPB,RPS26,LMBRD1,PAICS,SLC39A8,XPR1A,KIF1AB,ANKHA,COG4,YARS1,SMARCA4,DPH2,ARID1AA,CDC45,TERT,LEPR,ORAI1A,AFF4,SMARCA4A,KCNJ6,GHRA,GLIS3,HNF4A,RET,ZGC:136929,ITGB4,BMPR1BB,KDELR2A,SP7,SLC17A5,STAG2B,KIF14,HDAC4,RTEL1,WNT5A,DSPB,IFT140,DNM1A,DEAF1,NSUN2,ELOVL4B,MMP9,ARNT2,RAPSN,KRAS,HHAT,GLI2B,SARS1,LINS1,CLCN5B,TMEM67,PLP1B,PKP1B,FGF…
HP	Reduced bone mineral density	HP:0004349	FALSE	0.00867456	2.06175	421	1164	46	18033	ERCC4,MST1,SLC4A1A,CANT1B,SLC39A8,KIF1AB,TERT,PLEKHM1,ATP7B,GHRA,GLIS3,HNF4A,ZGC:136929,CAVIN1B,KDELR2A,MAFB,SP7,SLC17A5,NAGA,SRP19,RTEL1,NR3C1,TENT5AB,IFT140,KRAS,GLI2B,CLCN5B,TMEM67,SERPINH1B,FGF8B,TAPT1A,ALG3,POLG,GTF2H5,RAD51,TWNK,NOP10,SLC12A1,NR0B1,HNRPKL,STAT6,IARS2,FANCG,SMARCD2,FLRT3,WNT1
HP	Abnormal muscle fiber morphology	HP:0004303	FALSE	0.00867456	2.06175	205	1164	27	18033	LDB3B,GOLGA2,ORAI1A,CASQ1A,ZGC:136929,CAVIN1B,NEFLB,SGCG,RAPSN,CAV3,SLC25A32A,PSEN1,ALG2,POLG,MICU1,SMPX,TWNK,SLC25A12,VCP,HACD1,HNRPKL,ORAI1B,DNM2A,DESMA,MYLZ3,SLC12A6,GFPT1
HP	Prominent glabella	HP:0002057	FALSE	0.00867456	2.06175	16	1164	6	18033	BICRA,ZGC:136929,LMBRD2B,FGFRL1,TMEM53,DPM1
HP	Wide nasal bridge	HP:0000431	FALSE	0.00869785	2.06059	469	1164	50	18033	POLR1A,TRMT1,MMP23B,COG5,SLC6A1A,ADNPB,RPS26,ANKHA,YARS1,SMARCA4,SMARCA4A,MED13B,ZGC:136929,MAFB,SP7,STAG2B,SNX14,KIF14,WNT5A,RP2,TENT5AB,IFT140,DEAF1,NSUN2,RAPSN,KRAS,TBC1D24,FGFRL1,ROM1A,DDX3XA,MAPRE2,ALG2,TAPT1A,ALG3,RAB3GAP2,OTUD6B,FRMPD4,NUP188,ADA2A,AP4B1,HNRPKL,RTTN,CRB1,TMEM53,FAM161A,NDUFB11,SLC6A1B,SLC12A6,PIK3C2A,PIK3R1
HP	Abnormality of femur morphology	HP:0002823	FALSE	0.00883126	2.05398	238	1164	30	18033	ERCC4,POLR1A,STXBP1B,CANT1B,ANKHA,COG4,PLEKHM1,RET,BMPR1BB,KDELR2A,HDAC4,WNT5A,TENT5AB,IFT140,MMP9,CLCN5B,TMEM67,SERPINH1B,TAPT1A,RAB3GAP2,RAD51,HNRPKL,SLC5A5,RASA1A,TMEM53,IARS2,FANCG,PORB,PIK3C2A,RPL13
HP	Abnormal fingernail morphology	HP:0001231	FALSE	0.00883126	2.05398	143	1164	21	18033	KIF1AB,SMARCA4,ARID1AA,TERT,AFF4,SMARCA4A,GHRA,ITGB4,BMPR1BB,RTEL1,WNT5A,NSUN2,KRAS,PLCD1A,TBC1D24,PKP1B,GTF2H5,POFUT1,NOP10,TBX3A,PPP1CB
HP	Abnormality of the upper urinary tract	HP:0010935	FALSE	0.00891863	2.0497	1053	1164	96	18033	ERCC4,COQ7,CPOX,MST1,MLH1,BICRA,MMP23B,STXBP1B,HPSE2,NUP93,B9D1,SLC4A1A,TNIP1,ADNPB,SLC22A4,RPS26,LMBRD1,CCR6B,SMARCA4,DPH2,ARID1AA,CDC45,ATP7B,AFF4,SMARCA4A,GHRA,GLIS3,HNF4A,RET,ZGC:136929,ITGB4,ARHGDIA,HPS1,MAFB,SLC17A5,ATP1A1A.4,ACSL4A,KIF14,HDAC4,SI:DKEY-166K12.1,WNT5A,IFT140,DEAF1,GAPVD1,NSUN2,ARNT2,C3B.2,KRAS,PLCD1A,TBC1D24,GLI2B,SARS1,CLCN5B,TMEM67,IKZF1,DDX6,IFT80,SLC4A2B,SERPINH1B,MAPRE2…
HP	Recurrent infections	HP:0002719	FALSE	0.0092897	2.032	668	1164	66	18033	ERCC4,MST1,DEF6A,HPSE2,CXCR4A,ADNPB,GRHL3,LMBRD1,RELA,SLC39A8,KIF1AB,COG4,SMARCA4,ARID1AA,TERT,LEPR,ORAI1A,SMARCA4A,KCNJ6,GHRA,GLIS3,ZGC:136929,CAVIN1B,CFAP300,SRP19,RTEL1,NR3C1,IFT140,DEAF1,NSUN2,C3B.2,KRAS,TBC1D24,SPI1B,NRADD,PLP1B,IKZF1,DDX6,PSEN1,PKP1B,DNAH5,SERPINH1B,POLR2A,EYA4,RORC,ALG3,GTF2H5,RAB3GAP2,WASF1,RAD51,DGCR2,NOP10,ADA2A,HACD1,ORAI1B,PLCG2,TAOK1A,SIAH1,BICC1A,SEC61A1L,FANCG,SMAR…
HP	Abnormal thorax morphology	HP:0000765	FALSE	0.00945032	2.02455	719	1164	70	18033	ABCA3B,BICRA,NARS1,MMP23B,CANT1B,ADNPB,RPS26,PAICS,COG4,PIGS,CDC45,PLEKHM1,RET,ZGC:136929,KDELR2A,SP7,SLC17A5,LMBRD2B,SNX14,NEFLB,HDAC4,WNT5A,TENT5AB,IFT140,SGCG,NSUN2,RAPSN,KRAS,TBC1D24,HHAT,GLI2B,FGFRL1,IFT80,SERPINH1B,DDX3XA,POLR2A,SLC9A6B,MAPRE2,ALG2,FGF8B,PRR12B,TAPT1A,AP1G1,POLG,GTF2H5,RAB3GAP2,ZDHHC9,OTUD6B,SMPX,TWNK,WDR81,VCP,ADA2A,HACD1,OSGEP,HNRPKL,RTTN,TMEM53,PIK3R2,DNM2A,DESMA,SDHC,TB…
HP	Abnormal cardiac septum morphology	HP:0001671	FALSE	0.00956538	2.0193	594	1164	60	18033	ERCC4,DEF6A,POLR1A,BICRA,MMP23B,VEZF1A,CANT1B,ADNPB,RPS26,LMBRD1,KDM5BA,YARS1,SMARCA4,DPH2,ARID1AA,CDC45,AFF4,SMARCA4A,ZGC:136929,TET3,STAG2B,SNX14,KRAS,TBC1D24,DDX6,CALM1B,FGFRL1,DDX3XA,PLCH1,PRR12B,SLC38A3B,PRDM13,TAPT1A,AKT3A,GTF2H5,ZDHHC9,OTUD6B,MICU1,STAMBPB,RAD51,DGCR2,NUP188,UBR1,ADA2A,HACD1,ECE1,HNRPKL,MED23,NCAPG2,TMEM53,PIK3R2,TAOK1A,TBX3A,SIAH1,NDUFB11,FANCG,PORB,FLCN,PPP1CB,FOXP2
HP	Hypertelorism	HP:0000316	FALSE	0.0095719	2.019	619	1164	62	18033	ERCC4,DEF6A,POLR1A,BICRA,NARS1,B9D1,ADNPB,RPS26,PAICS,ANKHA,DPH2,AFF4,GHRA,MED13B,RET,ZGC:136929,AHDC1,HDAC4,WNT5A,IFT140,DEAF1,NSUN2,RAPSN,KRAS,TBC1D24,SPI1B,TMEM67,PLP1B,DDX6,FGFRL1,DDX3XA,POLR2A,MAPRE2,FGF8B,PRDM13,TAPT1A,AP1G1,AKT3A,GTF2H5,MICU1,STAMBPB,RAD51,SLC25A12,ADA2A,OSGEP,ZMYND11,TMEM53,PIK3R2,TAOK1A,SIAH1,ZBTB18,FANCG,DPM1,THUMPD1,SLC12A6,PORB,CTNND1,FLCN,ASH1L,PPP1CB,FOXP2,PIK3R1
HP	Abnormal nasal morphology	HP:0005105	FALSE	0.00971083	2.01274	1189	1164	106	18033	ERCC4,POLR1A,TRMT1,BICRA,MMP23B,STXBP1B,COG5,SLC6A1A,B9D1,CANT1B,ADNPB,RPS26,KDM5BA,GOLGA2,PAICS,KIF1AB,ANKHA,COG4,YARS1,SMARCA4,DPH2,ARID1AA,PIGS,AFF4,SMARCA4A,KCNJ6,GHRA,MED13B,GLIS3,RET,ZGC:136929,BMPR1BB,MAFB,SP7,SLC17A5,STAG2B,LMBRD2B,NAGA,CFAP300,SNX14,ACSL4A,KIF14,AHDC1,HDAC4,WNT5A,RP2,TENT5AB,IFT140,DEAF1,NSUN2,TBXTA,RAPSN,KRAS,TBC1D24,GLI2B,LINS1,TMEM67,FGFRL1,ROM1A,IFT80,DNAH5,DDX3XA,SL…
HP	Abnormal blood monovalent inorganic cation concentration	HP:0010930	FALSE	0.00971083	2.01274	105	1164	17	18033	CPOX,DEF6A,SLC4A1A,TERT,ATP1A1A.4,SCN4BA,NR3C1,ARNT2,CAV3,CALM1B,SLC4A2B,ANK2A,INVS,CALM2A,SLC12A1,NR0B1,PORB
HP	Pace of progression	HP:0003679	FALSE	0.00971083	2.01274	365	1164	41	18033	CLN8,PRKCG,MFN2,SLC6A3,CPT1CB,NUP93,VLDLR,XPR1A,KIF1AB,ORAI1A,ARHGDIA,ATP1A1A.4,NEFLB,SGCG,TBC1D24,PARK7,CLCN5B,AIMP1A,PLP1B,PSEN1,PDK3A,ALG2,INF2,POLG,TWNK,XRCC1,VCP,ADA2A,AP4B1,UBA5,ORAI1B,ATG5,DNM2A,SEC61A1L,SYT14A,DPM1,SLC12A6,SLC39A14,STARD7,DRD3,GFPT1
HP	Impaired distal vibration sensation	HP:0006886	FALSE	0.0100136	1.99941	52	1164	11	18033	PRKCG,CPT1CB,KIF1AB,ATP1A1A.4,NEFLB,EGR2B,PDK3A,POLG,TWNK,XRCC1,VCP
HP	Abnormal upper lip morphology	HP:0000177	FALSE	0.0102509	1.98924	722	1164	70	18033	MMP23B,STXBP1B,SLC6A1A,CANT1B,ADNPB,GRHL3,LMBRD1,KDM5BA,GOLGA2,KIF1AB,SMARCA4,ARID1AA,PIGS,AFF4,SMARCA4A,KCNJ6,MED13B,GLIS3,RET,ZGC:136929,TET3,STAG2B,SNX14,KIF14,WNT5A,IFT140,DEAF1,NSUN2,ARNT2,RAPSN,KRAS,TBC1D24,GLI2B,SARS1,DDX6,FGFRL1,IFT80,DDX3XA,MAPRE2,PLCH1,FGF8B,TAPT1A,AP1G1,RAB3GAP2,GMPPAA,ZDHHC9,OTUD6B,MICU1,PIGK,UBR1,AP4B1,HNRPKL,RTTN,NCAPG2,TMEM53,PLPBP,TAOK1A,IARS2,ZBTB18,DPM1,CYFIP2,T…
HP	Abnormality of the urinary system	HP:0000079	FALSE	0.0102509	1.98924	1501	1164	129	18033	ERCC4,COQ7,CPOX,MST1,MLH1,BICRA,MMP23B,STXBP1B,HPSE2,CPT1CB,NUP93,COG5,B9D1,SLC4A1A,TNIP1,ADNPB,SLC22A4,RPS26,LIN28B,LMBRD1,CCR6B,KDM5BA,PAICS,KIF1AB,SMARCA4,DPH2,ARID1AA,CDC45,TERT,ATP7B,AFF4,SMARCA4A,GHRA,ASS1,GLIS3,HNF4A,RET,ZGC:136929,ITGB4,ARHGDIA,HPS1,MAFB,SLC17A5,ATP1A1A.4,NAGA,SNX14,NEFLB,ACSL4A,KIF14,HDAC4,SI:DKEY-166K12.1,RTEL1,WNT5A,L2HGDH,IFT140,ACADM,DEAF1,GAPVD1,NSUN2,ARNT2,C3B.2,KR…
HP	Neoplasm by anatomical site	HP:0011793	FALSE	0.0102509	1.98924	634	1164	63	18033	ERCC4,MLH1,DEF6A,MFN2,MMP23B,CXCR4A,RPS26,LIN28B,RELA,SMARCA4,ARID1AA,TERT,SMARCA4A,SH2B3,GHRA,RET,ZGC:136929,SRP19,HDAC4,RTEL1,WNT5A,L2HGDH,NR3C1,IFT140,NSUN2,KRAS,PLCD1A,TBC1D24,GLI2B,SPI1B,NRADD,IKZF1,PSEN1,FGFRL1,CCM2,MAPRE2,FGF8B,CX47.1,GTF2H5,POFUT1,RAD51,NOP10,KRIT1,VCP,ADA2A,NR0B1,NTM,ECE1,FASLG,STAT6,RASA1A,DNM2A,SDHC,BICC1A,FANCG,EPAS1B,SMARCD2,DPM1,PORB,FLCN,PPP1CB,TRAF7,PIK3R1
HP	Abnormality of the breast	HP:0000769	FALSE	0.0102509	1.98924	343	1164	39	18033	MLH1,DEF6A,BICRA,ADNPB,KDM5BA,RELA,CDC45,TERT,LEPR,AFF4,ZGC:136929,HDAC4,KRAS,GLI2B,DDX6,MAPRE2,ALG2,FGF8B,ALG3,GTF2H5,RAB3GAP2,WASF1,RAD51,NUP188,UBR1,NR0B1,NTM,HNRPKL,FASLG,ZMYND11,TMEM53,DESMA,SDHC,TBX3A,DPM1,FLRT3,ASH1L,PPP1CB,TRAF7
HP	EMG abnormality	HP:0003457	FALSE	0.0102545	1.98909	230	1164	29	18033	MFN2,LDB3B,VEZF1A,CPT1CB,BAG5,ORAI1A,CASQ1A,ATL3,MAFB,NEFLB,DSPB,SGCG,RAPSN,GLI2B,CAV3,PSEN1,PDK3A,ALG2,FGF8B,TANGO2,POLG,TWNK,VCP,ORAI1B,DNM2A,DESMA,MYLZ3,SLC12A6,GFPT1
HP	Autistic behavior	HP:0000729	FALSE	0.0103209	1.98628	462	1164	49	18033	CLN8,BICRA,MMP23B,STXBP1B,COG5,SLC6A1A,ADNPB,SMARCA4,ARID1AA,PIGS,SMARCA4A,MED13B,TET3,STAG2B,ATP1A1A.4,NAGA,SNX14,ACSL4A,AHDC1,HDAC4,IFT140,DNM1A,DEAF1,ARNT2,TBC1D24,PARK7,PSEN1,DDX3XA,POLR2A,SLC9A6B,PRR12B,SLC38A3B,AP1G1,CICB,SLC35A3B,OTUD6B,FRMPD4,VCP,UBA5,ZMYND11,SDHC,TAOK1A,CYFIP2,GLRA2,RAB39BB,SLC6A1B,FLCN,ASH1L,FOXP2
HP	Morphological abnormality of the gastrointestinal tract	HP:0012718	FALSE	0.010817	1.96589	724	1164	70	18033	ERCC4,MST1,MLH1,DEF6A,BICRA,MMP23B,STXBP1B,CXCR4A,B9D1,RPS26,LMBRD1,CCR6B,RELA,PAICS,CDC45,TERT,ATP7B,GHRA,GLIS3,RET,ZGC:136929,ITGB4,CAVIN1B,HPS1,MAFB,STAG2B,CFAP300,HDAC4,RTEL1,NSUN2,ARNT2,RAPSN,KRAS,GLI2B,SPI1B,TMEM67,IKZF1,PKP1B,FGFRL1,IFT80,DNAH5,SERPINH1B,DDX3XA,PLCH1,FGF8B,ALG3,POLG,GTF2H5,GMPPAA,RAD51,TWNK,NOP10,SLC25A12,UBR1,ADA2A,OSGEP,ECE1,HNRPKL,RTTN,FASLG,DNM2A,PLCG2,SDHC,TBX3A,NDUFB…
HP	Difficulty running	HP:0009046	FALSE	0.0108588	1.96422	37	1164	9	18033	MFN2,YARS1,NEFLB,SGCG,RAPSN,ALG2,MICU1,VCP,GFPT1
HP	Sudden death	HP:0001699	FALSE	0.0109125	1.96208	97	1164	16	18033	LDB3B,MYOZ2A,SCN4BA,DSPB,TBC1D24,CAV3,IKZF1,CALM1B,ANK2A,EYA4,CALM2A,DSC2L,GNAI2A,FHOD3A,DESMA,ALG10
HP	Abnormality of the glabella	HP:0002056	FALSE	0.0112403	1.94922	17	1164	6	18033	BICRA,ZGC:136929,LMBRD2B,FGFRL1,TMEM53,DPM1
HP	Pulmonary cyst	HP:0032445	FALSE	0.0112403	1.94922	17	1164	6	18033	ABCA3B,YARS1,TERT,RTEL1,DSPB,FLCN
HP	Abnormality of skeletal muscle fiber size	HP:0012084	FALSE	0.0112403	1.94922	88	1164	15	18033	ORAI1A,CASQ1A,ZGC:136929,CAVIN1B,SGCG,CAV3,ALG2,POLG,MICU1,SMPX,TWNK,SLC25A12,VCP,ORAI1B,MYLZ3
HP	Onion bulb formation	HP:0003383	FALSE	0.0112602	1.94845	30	1164	8	18033	MFN2,YARS1,NEFLB,EGR2B,INF2,DNM2A,FAM126A,SLC12A6
HP	Abnormality of the thyroid gland	HP:0000820	FALSE	0.0114293	1.94198	381	1164	42	18033	MST1,MLH1,BICRA,MMP23B,SMARCA4,ARID1AA,TERT,LEPR,AFF4,SMARCA4A,GHRA,GLIS3,RET,STAG2B,HDAC4,DEAF1,ARNT2,KRAS,TBC1D24,GLI2B,TMEM67,FOXD3,ALG2,PLCH1,FGF8B,TANGO2,POLG,TWNK,UBR1,ADA2A,ECE1,HNRPKL,SLC5A5,FASLG,TBL1X,PLCG2,SDHC,NDUFB11,PIK3C2A,FLCN,ASH1L,TRAF7
HP	Abnormality of the hairline	HP:0009553	FALSE	0.0121353	1.91595	222	1164	28	18033	CPOX,BICRA,COG5,ADNPB,RPS26,SMARCA4,DPH2,ARID1AA,SMARCA4A,ZGC:136929,CAVIN1B,MAFB,STAG2B,DEAF1,NSUN2,KRAS,TBC1D24,FGFRL1,MAPRE2,PRDM13,RAB3GAP2,GMPPAA,PIGK,ADA2A,SLC12A6,PIK3C2A,ASH1L,PPP1CB
HP	Clinodactyly	HP:0030084	FALSE	0.0121353	1.91595	418	1164	45	18033	ERCC4,NARS1,MMP23B,COG5,CANT1B,ADNPB,PAICS,FGF16,SMARCA4,ARID1AA,PIGS,CDC45,SMARCA4A,GHRA,BMPR1BB,STAG2B,SNX14,HDAC4,WNT5A,DSPB,IFT140,DEAF1,NSUN2,KRAS,TBC1D24,DDX3XA,MAPRE2,PRR12B,AP1G1,ALG3,RAB3GAP2,STAMBPB,RAD51,NUP188,UBR1,HNRPKL,NCAPG2,SIAH1,FANCG,PORB,PIK3C2A,SSR4,FOXP2,TRAF7,PIK3R1
HP	Abnormality of skin morphology	HP:0011121	FALSE	0.0121574	1.91516	1496	1164	128	18033	PTPN3,ERCC4,CPOX,MST1,MLH1,DEF6A,ABCA3B,MMP23B,STXBP1B,LDB3B,VEZF1A,CXCR4A,COG5,SLC6A1A,BLOC1S3,SLC4A1A,TNIP1,ADNPB,RPS26,GRHL3,BAG5,CCR6B,XPR1A,KIF1AB,COG4,YARS1,DPH2,PIGS,TERT,ATP7B,ORAI1A,AFF4,SH2B3,KCNJ6,GHRA,HNF4A,RET,ATL3,ZGC:136929,ITGB4,BMPR1BB,CAVIN1B,HPS1,MAFB,SLC17A5,STAG2B,NAGA,SRP19,KIF14,HDAC4,RTEL1,WNT5A,NR3C1,DSPB,RP2,IFT140,DEAF1,NSUN2,ELOVL4B,ARNT2,RAPSN,KRAS,PLCD1A,PLP1B,IKZF1,…
HP	Abnormal hindbrain morphology	HP:0011282	FALSE	0.0124565	1.9046	819	1164	77	18033	CLN8,PRKCG,TRMT1,BICRA,STXBP1B,COG5,B9D1,VLDLR,SLC39A8,KIF1AB,SMARCA4,DPH2,ARID1AA,PIGS,CDC45,TERT,SMARCA4A,GHRA,ZGC:136929,STAG2B,NAGA,SNX14,USP45,KIF14,AHDC1,HDAC4,RTEL1,L2HGDH,IFT140,ELOVL4B,ARNT2,RAPSN,CIB2,KRAS,TBC1D24,HHAT,GLI2B,TMEM67,PLP1B,IFT80,DDX3XA,SLC9A6B,PLCH1,FGF8B,PRDM13,TAPT1A,ALG3,POLG,GTF2H5,RAB3GAP2,MICU1,RAD51,PIGK,TWNK,WDR81,XRCC1,AP4B1,UBA5,OSGEP,ESPN,RTTN,MED23,CRB1,NCAPG2…
HP	Abnormal metencephalon morphology	HP:0011283	FALSE	0.0124565	1.9046	819	1164	77	18033	CLN8,PRKCG,TRMT1,BICRA,STXBP1B,COG5,B9D1,VLDLR,SLC39A8,KIF1AB,SMARCA4,DPH2,ARID1AA,PIGS,CDC45,TERT,SMARCA4A,GHRA,ZGC:136929,STAG2B,NAGA,SNX14,USP45,KIF14,AHDC1,HDAC4,RTEL1,L2HGDH,IFT140,ELOVL4B,ARNT2,RAPSN,CIB2,KRAS,TBC1D24,HHAT,GLI2B,TMEM67,PLP1B,IFT80,DDX3XA,SLC9A6B,PLCH1,FGF8B,PRDM13,TAPT1A,ALG3,POLG,GTF2H5,RAB3GAP2,MICU1,RAD51,PIGK,TWNK,WDR81,XRCC1,AP4B1,UBA5,OSGEP,ESPN,RTTN,MED23,CRB1,NCAPG2…
HP	Congestive heart failure	HP:0001635	FALSE	0.0124565	1.9046	169	1164	23	18033	MST1,LDB3B,VEZF1A,SLC22A4,BAG5,CCR6B,AFF4,RET,CAVIN1B,SLC17A5,SI:DKEY-166K12.1,DSPB,CAV3,PSEN1,MAPRE2,EYA4,RAB3GAP2,VCP,RASA1A,DESMA,SDHC,NDUFB11,EPAS1B
HP	Abnormality of coordination	HP:0011443	FALSE	0.0124565	1.9046	936	1164	86	18033	CLN8,ERCC4,PRKCG,MFN2,NARS1,STXBP1B,CXCR4A,COG5,SLC6A1A,B9D1,SLC4A1A,VLDLR,SLC22A4,LMBRD1,KDM5BA,KIF1AB,COG4,PIGS,TERT,PLEKHG4,ATP7B,GHRA,ASS1,ZGC:136929,BMPR1BB,SLC17A5,SNX14,NEFLB,AHDC1,SI:DKEY-166K12.1,RTEL1,BOLA3,L2HGDH,IFT140,DNM1A,SGCG,ACADM,DEAF1,ELOVL4B,CIB2,TBC1D24,CAV3,SARS1,TMEM67,PLP1B,PSEN1,SLC9A6B,ALG2,FGF8B,SLC38A3B,PRDM13,CX47.1,ITM2BB,INVS,TANGO2,POLG,GTF2H5,GMPPAA,OTUD6B,MICU1,R…
HP	Agenesis of corpus callosum	HP:0001274	FALSE	0.0124565	1.9046	290	1164	34	18033	MLH1,MMP23B,KDM5BA,YARS1,SMARCA4,DPH2,ARID1AA,SMARCA4A,ZGC:136929,STAG2B,KIF14,DNM1A,ARNT2,KRAS,GLI2B,SARS1,FGFRL1,IFT80,DDX3XA,POLR2A,PLCH1,FGF8B,AP1G1,GTF2H5,RAB3GAP2,RAD51,HNRPKL,RTTN,SI:DKEY-222H21.12,ZBTB18,NDUFB11,THUMPD1,POMGNT2,SLC12A6
HP	Abnormal blood potassium concentration	HP:0011042	FALSE	0.0124565	1.9046	80	1164	14	18033	DEF6A,SLC4A1A,TERT,ATP1A1A.4,SCN4BA,NR3C1,CAV3,CALM1B,SLC4A2B,ANK2A,INVS,CALM2A,SLC12A1,PORB
HP	Trigonocephaly	HP:0000243	FALSE	0.0125282	1.90211	38	1164	9	18033	ADNPB,DPH2,GHRA,IFT140,GTF2H5,FRMPD4,NUP188,DPM1,FLCN
HP	Abnormal lip morphology	HP:0000159	FALSE	0.0127202	1.89551	885	1164	82	18033	MMP23B,STXBP1B,SLC6A1A,B9D1,TNIP1,CANT1B,ADNPB,GRHL3,LMBRD1,KDM5BA,GOLGA2,KIF1AB,SMARCA4,ARID1AA,PIGS,CDC45,AFF4,SMARCA4A,KCNJ6,MED13B,GLIS3,RET,ZGC:136929,TET3,MAFB,STAG2B,NAGA,SNX14,ACSL4A,KIF14,HDAC4,WNT5A,IFT140,DEAF1,NSUN2,ARNT2,RAPSN,KRAS,TBC1D24,GLI2B,SARS1,DDX6,PKP1B,FGFRL1,IFT80,DDX3XA,MAPRE2,PLCH1,FGF8B,TAPT1A,AP1G1,GTF2H5,DSC2L,RAB3GAP2,ETS1,GMPPAA,ZDHHC9,OTUD6B,MICU1,PIGK,UBR1,AP4B1,H…
HP	Respiratory tract infection	HP:0011947	FALSE	0.0130534	1.88428	530	1164	54	18033	ABCA3B,NUP93,CXCR4A,ADNPB,GRHL3,KIF1AB,COG4,SMARCA4,ARID1AA,TERT,LEPR,AFF4,SMARCA4A,KCNJ6,GHRA,ZGC:136929,CAVIN1B,ARHGDIA,STAG2B,CFAP300,SRP19,RTEL1,IFT140,SGCG,GAPVD1,C3B.2,RAPSN,KRAS,TBC1D24,GLI2B,SPI1B,NRADD,PLP1B,IKZF1,PKP1B,DNAH5,SERPINH1B,POLR2A,PLCH1,FGF8B,INF2,GTF2H5,RAB3GAP2,NOP10,ADA2A,HACD1,PLCG2,TAOK1A,SIAH1,SMARCD2,SLC12A6,NCF2,FOXP2,PIK3R1
HP	Abnormal facial shape	HP:0001999	FALSE	0.0130534	1.88428	860	1164	80	18033	ERCC4,STXBP1B,HPSE2,SLC6A1A,B9D1,CANT1B,ADNPB,GRHL3,LMBRD1,KDM5BA,PAICS,SLC39A8,COG4,SMARCA4,DPH2,ARID1AA,PIGS,AFF4,SMARCA4A,GHRA,ZGC:136929,CAVIN1B,TET3,MAFB,SP7,SLC17A5,STAG2B,NAGA,SNX14,AHDC1,HDAC4,WNT5A,NR3C1,DNM1A,SGCG,DEAF1,NSUN2,ELOVL4B,RAPSN,KRAS,TBC1D24,AIMP1A,TMEM67,FGFRL1,SERPINH1B,DDX3XA,SLC9A6B,MAPRE2,ALG2,CX47.1,TAPT1A,GTF2H5,GMPPAA,ZDHHC9,OTUD6B,MICU1,RAD51,PIGK,WDR81,SLC25A12,AP4B…
HP	Sensory axonal neuropathy	HP:0003390	FALSE	0.0132189	1.87881	24	1164	7	18033	MFN2,PLEKHG4,ATL3,CX47.1,POLG,TWNK,VCP
HP	Abnormal metaphysis morphology	HP:0000944	FALSE	0.0136299	1.86551	181	1164	24	18033	POLR1A,CANT1B,ANKHA,COG4,TERT,PLEKHM1,GHRA,BMPR1BB,SLC17A5,ACSL4A,RTEL1,IFT140,MMP9,CLCN5B,IFT80,TAPT1A,ALG3,RAB3GAP2,NOP10,RASA1A,TMEM53,IARS2,PIK3C2A,RPL13
HP	Abnormality of the kidney	HP:0000077	FALSE	0.0136299	1.86551	1032	1164	93	18033	ERCC4,COQ7,CPOX,MST1,MLH1,BICRA,MMP23B,STXBP1B,HPSE2,NUP93,B9D1,SLC4A1A,TNIP1,ADNPB,SLC22A4,RPS26,LMBRD1,CCR6B,SMARCA4,DPH2,ARID1AA,ATP7B,AFF4,SMARCA4A,GHRA,GLIS3,HNF4A,RET,ZGC:136929,ITGB4,ARHGDIA,HPS1,MAFB,SLC17A5,ATP1A1A.4,ACSL4A,KIF14,HDAC4,SI:DKEY-166K12.1,WNT5A,IFT140,DEAF1,GAPVD1,NSUN2,ARNT2,C3B.2,KRAS,PLCD1A,TBC1D24,GLI2B,SARS1,CLCN5B,TMEM67,IKZF1,DDX6,IFT80,SLC4A2B,SERPINH1B,FGF8B,INF2,T…
HP	Abnormal granulocyte morphology	HP:0001911	FALSE	0.013647	1.86496	258	1164	31	18033	MST1,LDB3B,VEZF1A,CXCR4A,RPS26,LMBRD1,BAG5,COG4,TERT,GHRA,SRP19,RTEL1,NR3C1,DSPB,NSUN2,TBXTA,KRAS,SPI1B,IKZF1,PSEN1,GTF2H5,NOP10,ADA2A,FASLG,NCAPG2,DESMA,SEC61A1L,FANCG,SMARCD2,NCF2,PIK3R1
HP	Abnormality of the musculature of the limbs	HP:0009127	FALSE	0.0137641	1.86125	507	1164	52	18033	CPOX,MFN2,LDB3B,SLC6A3,CPT1CB,RPS26,KIF1AB,COG4,YARS1,TERT,ATP7B,ORAI1A,ATL3,ATP1A1A.4,NEFLB,EGR2B,DNM1A,SGCG,ELOVL4B,RAPSN,CAV3,PLP1B,PDK3A,ALG2,PRR12B,INF2,SLC38A3B,PRDM13,POLG,GMPPAA,MICU1,SMPX,TWNK,VCP,ADA2A,HACD1,UBA5,ORAI1B,RASA1A,TRIM2A,DNM2A,DESMA,TBX3A,CYFIP2,FAM126A,POMGNT2,SLC12A6,SLC39A14,ASH1L,WDR48B,GFPT1,TRAF7
HP	Neoplasm	HP:0002664	FALSE	0.0149517	1.82531	659	1164	64	18033	ERCC4,MLH1,DEF6A,MFN2,MMP23B,CXCR4A,RPS26,LIN28B,RELA,SMARCA4,ARID1AA,TERT,SMARCA4A,SH2B3,GHRA,RET,ZGC:136929,BMPR1BB,SRP19,HDAC4,RTEL1,WNT5A,L2HGDH,NR3C1,IFT140,NSUN2,KRAS,PLCD1A,TBC1D24,GLI2B,SPI1B,NRADD,IKZF1,PSEN1,FGFRL1,CCM2,MAPRE2,FGF8B,CX47.1,GTF2H5,POFUT1,RAD51,NOP10,KRIT1,VCP,ADA2A,NR0B1,NTM,ECE1,FASLG,STAT6,RASA1A,DNM2A,SDHC,BICC1A,FANCG,EPAS1B,SMARCD2,DPM1,PORB,FLCN,PPP1CB,TRAF7,PIK3R1
HP	Abnormal cerebellum morphology	HP:0001317	FALSE	0.0154928	1.80987	814	1164	76	18033	CLN8,PRKCG,TRMT1,BICRA,STXBP1B,COG5,B9D1,VLDLR,SLC39A8,KIF1AB,SMARCA4,DPH2,ARID1AA,PIGS,CDC45,TERT,SMARCA4A,GHRA,ZGC:136929,STAG2B,NAGA,SNX14,USP45,KIF14,AHDC1,HDAC4,RTEL1,L2HGDH,IFT140,ELOVL4B,ARNT2,RAPSN,CIB2,KRAS,TBC1D24,HHAT,GLI2B,TMEM67,PLP1B,IFT80,DDX3XA,SLC9A6B,PLCH1,FGF8B,PRDM13,TAPT1A,ALG3,POLG,GTF2H5,RAB3GAP2,MICU1,RAD51,PIGK,TWNK,WDR81,XRCC1,AP4B1,UBA5,OSGEP,ESPN,RTTN,CRB1,NCAPG2,ATG5,…
HP	EMG: myopathic abnormalities	HP:0003458	FALSE	0.0154928	1.80987	101	1164	16	18033	LDB3B,ORAI1A,CASQ1A,NEFLB,SGCG,RAPSN,GLI2B,CAV3,FGF8B,TANGO2,POLG,TWNK,VCP,ORAI1B,DNM2A,DESMA
HP	Abnormal cellular immune system morphology	HP:0010987	FALSE	0.0154928	1.80987	461	1164	48	18033	ERCC4,MST1,MLH1,DEF6A,LDB3B,VEZF1A,CXCR4A,TNIP1,RPS26,LMBRD1,BAG5,COG4,TERT,LEPR,ORAI1A,SH2B3,GHRA,SLC17A5,SRP19,RTEL1,NR3C1,DSPB,SGCG,NSUN2,TBXTA,KRAS,SPI1B,NRADD,IKZF1,PSEN1,GTF2H5,ETS1,MICU1,RAD51,NOP10,ADA2A,ORAI1B,FASLG,NCAPG2,MCM10,DESMA,PLCG2,SEC61A1L,FANCG,SMARCD2,JAZF1A,NCF2,PIK3R1
HP	Abnormal leukocyte morphology	HP:0001881	FALSE	0.0154928	1.80987	461	1164	48	18033	ERCC4,MST1,MLH1,DEF6A,LDB3B,VEZF1A,CXCR4A,TNIP1,RPS26,LMBRD1,BAG5,COG4,TERT,LEPR,ORAI1A,SH2B3,GHRA,SLC17A5,SRP19,RTEL1,NR3C1,DSPB,SGCG,NSUN2,TBXTA,KRAS,SPI1B,NRADD,IKZF1,PSEN1,GTF2H5,ETS1,MICU1,RAD51,NOP10,ADA2A,ORAI1B,FASLG,NCAPG2,MCM10,DESMA,PLCG2,SEC61A1L,FANCG,SMARCD2,JAZF1A,NCF2,PIK3R1
HP	Abnormal myocardium morphology	HP:0001637	FALSE	0.0157469	1.8028	425	1164	45	18033	ERCC4,DEF6A,MMP23B,LDB3B,VEZF1A,SLC4A1A,SLC22A4,BAG5,TERT,GHRA,CAVIN1B,HPS1,NAGA,MYOZ2A,SI:DKEY-166K12.1,BOLA3,DSPB,KRAS,CAV3,IKZF1,PSEN1,DDX3XA,EYA4,TAPT1A,CALM2A,TANGO2,ALG3,POLG,GTF2H5,DSC2L,RAB3GAP2,MICU1,RAD51,SMPX,TWNK,GNAI2A,UBR1,VCP,ADA2A,FHOD3A,MCM10,DESMA,NDUFB11,FANCG,PPP1CB
HP	Pneumonia	HP:0002090	FALSE	0.0157567	1.80254	205	1164	26	18033	ABCA3B,CXCR4A,GRHL3,SMARCA4,ARID1AA,AFF4,SMARCA4A,KCNJ6,GHRA,CAVIN1B,STAG2B,SRP19,SGCG,C3B.2,TBC1D24,GLI2B,NRADD,PKP1B,SERPINH1B,PLCH1,FGF8B,HACD1,SIAH1,SMARCD2,NCF2,PIK3R1
HP	Chronic kidney disease	HP:0012622	FALSE	0.0157567	1.80254	121	1164	18	18033	NUP93,SLC22A4,ARHGDIA,MAFB,SI:DKEY-166K12.1,IFT140,GAPVD1,C3B.2,CLCN5B,TMEM67,SLC4A2B,INF2,INVS,GATA3,OSGEP,HNRPKL,BICC1A,SEC61A1L
HP	Decreased nerve conduction velocity	HP:0000762	FALSE	0.0161207	1.79262	92	1164	15	18033	MFN2,KIF1AB,YARS1,ATP7B,NEFLB,EGR2B,PLP1B,PDK3A,CX47.1,POLG,VCP,TRIM2A,DNM2A,FAM126A,SLC12A6
HP	Muscle fiber cytoplasmatic inclusion bodies	HP:0100303	FALSE	0.0164043	1.78504	25	1164	7	18033	ORAI1A,CASQ1A,NEFLB,ALG2,SMPX,ORAI1B,GFPT1
HP	Deeply set eye	HP:0000490	FALSE	0.0165948	1.78003	195	1164	25	18033	ERCC4,BICRA,MMP23B,YARS1,ORAI1A,ZGC:136929,MAFB,AHDC1,HDAC4,DEAF1,ARNT2,HHAT,TMEM67,PLP1B,SLC9A6B,PRR12B,RAB3GAP2,WASF1,OSGEP,ORAI1B,CRB1,IARS2,SSR4,ASH1L,PIK3R1
HP	Tachycardia	HP:0001649	FALSE	0.0166862	1.77764	102	1164	16	18033	CPOX,ABCA3B,BAG5,HNF4A,RET,CAVIN1B,MYOZ2A,DSPB,CALM1B,CALM2A,TANGO2,GNAI2A,ECE1,SDHC,NDUFB11,RANGRF
HP	Abnormal cardiac atrium morphology	HP:0005120	FALSE	0.0174605	1.75794	452	1164	47	18033	ERCC4,DEF6A,BICRA,VEZF1A,ADNPB,RPS26,LMBRD1,KDM5BA,SMARCA4,DPH2,ARID1AA,CDC45,AFF4,SMARCA4A,ZGC:136929,STAG2B,CFAP300,SNX14,KRAS,TBC1D24,DDX6,FGFRL1,DNAH5,PRR12B,SLC38A3B,PRDM13,ZDHHC9,OTUD6B,STAMBPB,RAD51,UBR1,ADA2A,HACD1,ECE1,HNRPKL,MED23,FHOD3A,NCAPG2,MCM10,PIK3R2,SIAH1,NDUFB11,FANCG,PORB,FLCN,PPP1CB,FOXP2
HP	Distal muscle weakness	HP:0002460	FALSE	0.0174783	1.7575	185	1164	24	18033	CPOX,MFN2,LDB3B,CPT1CB,RELA,KIF1AB,YARS1,ATL3,ATP1A1A.4,NAGA,NEFLB,EGR2B,CAV3,ALG2,INF2,POLG,SMPX,TWNK,XRCC1,VCP,DNM2A,DESMA,SLC12A6,GFPT1
HP	Back pain	HP:0003418	FALSE	0.0186168	1.7301	57	1164	11	18033	CPOX,SLC22A4,TERT,PLEKHM1,ATP7B,SI:DKEY-166K12.1,KRAS,VCP,STAT6,RASA1A,TRAF7
HP	Abnormal fundus morphology	HP:0001098	FALSE	0.0186168	1.7301	1071	1164	95	18033	CLN8,ERCC4,MFN2,MMP23B,BLOC1S3,B9D1,TNIP1,KIF1AB,YARS1,TERT,PLEKHM1,AFF4,GHRA,VCANA,HNF4A,RET,ZGC:136929,HPS1,MAFB,SP7,STAG2B,NAGA,CFAP300,NEFLB,USP45,KIF14,BOLA3,L2HGDH,NR3C1,RP2,IFT140,DNM1A,DEAF1,ELOVL4B,ARNT2,CIB2,KRAS,TBC1D24,HHAT,GLI2B,TMEM67,PLP1B,ROM1A,IFT80,DNAH5,SLC4A2B,CCM2,MAPRE2,PRR12B,SLC38A3B,CX47.1,ITM2BB,INVS,AKT3A,TANGO2,ALG3,POLG,GTF2H5,RAB3GAP2,ETS1,GMPPAA,MICU1,STAMBPB,FRMPD4…
HP	Abnormal cardiac exercise stress test	HP:0500018	FALSE	0.0187502	1.72699	13	1164	5	18033	SCN4BA,CAV3,CALM1B,ANK2A,CALM2A
HP	Abnormal myelination	HP:0012447	FALSE	0.0194688	1.71066	504	1164	51	18033	ERCC4,COQ7,MFN2,NARS1,STXBP1B,COG5,SLC6A1A,GOLGA2,KIF1AB,YARS1,PIGS,ATP7B,NEFLB,AHDC1,BOLA3,L2HGDH,EGR2B,DNM1A,ELOVL4B,ARNT2,TBC1D24,AIMP1A,PLP1B,DDX6,POLR2A,ALG2,INF2,SLC38A3B,CX47.1,POLG,GTF2H5,RAB3GAP2,STAMBPB,FRMPD4,NUP188,TWNK,SLC25A12,UBA5,TRIM2A,PLPBP,DNM2A,TAOK1A,NDUFB11,DPM1,ELOVL1B,CYFIP2,FAM126A,SLC6A1B,SLC12A6,FLCN,ASH1L
HP	Abnormality of the outer ear	HP:0000356	FALSE	0.0197929	1.70349	1007	1164	90	18033	ERCC4,CPOX,POLR1A,TRMT1,BICRA,NARS1,MMP23B,STXBP1B,COG5,B9D1,CANT1B,ADNPB,RPS26,LMBRD1,KDM5BA,PAICS,SLC39A8,KIF1AB,DPH2,ARID1AA,PIGS,CDC45,AFF4,GLIS3,RET,ZGC:136929,ITGB4,TET3,MAFB,SP7,STAG2B,LMBRD2B,KIF14,AHDC1,HDAC4,WNT5A,DSPB,IFT140,DNM1A,NSUN2,RAPSN,KRAS,TBC1D24,HHAT,GLI2B,SPI1B,TMEM67,DDX6,FGFRL1,DDX3XA,SLC9A6B,MAPRE2,ALG2,PLCH1,PRR12B,TAPT1A,AP1G1,ALG3,GTF2H5,RAB3GAP2,ZDHHC9,OTUD6B,STAMBPB,…
HP	Congenital onset	HP:0003577	FALSE	0.0197929	1.70349	797	1164	74	18033	ERCC4,COQ7,POLR1A,ABCA3B,NARS1,BLOC1S3,VLDLR,ADNPB,RPS26,GRHL3,OTOFA,SLC39A8,KIF1AB,ANKHA,COG4,FGF16,CDC45,ORAI1A,AFF4,KCNJ6,ITGB4,BMPR1BB,STAG2B,AHDC1,HDAC4,WNT5A,DSPB,IFT140,EGR2B,ELOVL4B,RAPSN,CIB2,KRAS,PLCD1A,TBC1D24,SPI1B,TMEM67,CALM1B,PKP1B,MAPRE2,PRR12B,PRDM13,ALG3,GTF2H5,RAB3GAP2,GMPPAA,SLC35A3B,STAMBPB,RAD51,WDR81,GATA3,SLC25A12,AP4B1,UBA5,OSGEP,ECE1,ORAI1B,MED23,NCAPG2,DNM2A,TBX3A,IARS2…
HP	Abnormal pinna morphology	HP:0000377	FALSE	0.019813	1.70305	994	1164	89	18033	ERCC4,CPOX,POLR1A,TRMT1,BICRA,NARS1,MMP23B,STXBP1B,COG5,B9D1,CANT1B,ADNPB,RPS26,LMBRD1,KDM5BA,PAICS,SLC39A8,KIF1AB,DPH2,ARID1AA,PIGS,CDC45,AFF4,GLIS3,RET,ZGC:136929,ITGB4,TET3,MAFB,STAG2B,LMBRD2B,KIF14,AHDC1,HDAC4,WNT5A,DSPB,IFT140,DNM1A,NSUN2,RAPSN,KRAS,TBC1D24,HHAT,GLI2B,SPI1B,TMEM67,DDX6,FGFRL1,DDX3XA,SLC9A6B,MAPRE2,ALG2,PLCH1,PRR12B,TAPT1A,AP1G1,ALG3,GTF2H5,RAB3GAP2,ZDHHC9,OTUD6B,STAMBPB,RAD5…
HP	Cerebral visual impairment	HP:0100704	FALSE	0.0200101	1.69875	124	1164	18	18033	COG5,ADNPB,KIF1AB,PIGS,ARHGDIA,STAG2B,NAGA,AHDC1,GLI2B,PLCH1,FGF8B,TANGO2,POLG,RAB3GAP2,TWNK,TMEM53,DPM1,TRAF7
HP	Short 4th toe	HP:0008093	FALSE	0.0202836	1.69286	4	1164	3	18033	ADNPB,WASF1,TBX3A
HP	Abnormal tracheobronchial morphology	HP:0005607	FALSE	0.0203236	1.692	243	1164	29	18033	ERCC4,ABCA3B,CXCR4A,LMBRD1,PAICS,TERT,AFF4,GHRA,RET,CFAP300,AHDC1,HDAC4,RTEL1,DSPB,DEAF1,ARNT2,KRAS,SPI1B,DNAH5,POLG,RAB3GAP2,RAD51,NOP10,FASLG,TRIM2A,FANCG,PORB,NCF2,PIK3R1
HP	Abnormality of globe size	HP:0100887	FALSE	0.0205445	1.6873	232	1164	28	18033	ERCC4,SLC6A1A,B9D1,KCNJ6,GLIS3,LMBRD2B,LRPAP1,KIF14,KRAS,GLI2B,TMEM67,MAPRE2,KERA,PRR12B,GTF2H5,RAB3GAP2,RAD51,NUP188,OSGEP,RTTN,CRB1,NCAPG2,PIK3R2,NDUFB11,FANCG,SLC38A8A,SLC6A1B,POMGNT2
HP	Abnormality of peripheral nervous system electrophysiology	HP:0030177	FALSE	0.0205445	1.6873	145	1164	20	18033	ERCC4,MFN2,OTOFA,KIF1AB,YARS1,ATP7B,ATL3,NEFLB,EGR2B,TBC1D24,PLP1B,PDK3A,CX47.1,POLG,VCP,TRIM2A,DNM2A,FAM126A,SLC12A6,STARD7
HP	Gowers sign	HP:0003391	FALSE	0.0205657	1.68686	58	1164	11	18033	ORAI1A,NEFLB,SGCG,RAPSN,CAV3,ALG2,MICU1,HACD1,ORAI1B,POMGNT2,GFPT1
HP	Abnormality of the musculature of the upper limbs	HP:0001446	FALSE	0.0205657	1.68686	221	1164	27	18033	CPOX,MFN2,LDB3B,RPS26,KIF1AB,YARS1,NEFLB,SGCG,RAPSN,CAV3,PDK3A,ALG2,PRR12B,INF2,POLG,GMPPAA,SMPX,TWNK,VCP,ADA2A,HACD1,TRIM2A,DNM2A,TBX3A,SLC12A6,ASH1L,GFPT1
HP	Hypokalemia	HP:0002900	FALSE	0.0205657	1.68686	58	1164	11	18033	DEF6A,SLC4A1A,TERT,ATP1A1A.4,SCN4BA,NR3C1,CAV3,CALM1B,ANK2A,CALM2A,SLC12A1
HP	Abnormal posterior eye segment morphology	HP:0004329	FALSE	0.0205657	1.68686	1076	1164	95	18033	CLN8,ERCC4,MFN2,MMP23B,BLOC1S3,B9D1,TNIP1,KIF1AB,YARS1,TERT,PLEKHM1,AFF4,GHRA,VCANA,HNF4A,RET,ZGC:136929,HPS1,MAFB,SP7,STAG2B,NAGA,CFAP300,NEFLB,USP45,KIF14,BOLA3,L2HGDH,NR3C1,RP2,IFT140,DNM1A,DEAF1,ELOVL4B,ARNT2,CIB2,KRAS,TBC1D24,HHAT,GLI2B,TMEM67,PLP1B,ROM1A,IFT80,DNAH5,SLC4A2B,CCM2,MAPRE2,PRR12B,SLC38A3B,CX47.1,ITM2BB,INVS,AKT3A,TANGO2,ALG3,POLG,GTF2H5,RAB3GAP2,ETS1,GMPPAA,MICU1,STAMBPB,FRMPD4…
HP	Abnormal optic nerve morphology	HP:0000587	FALSE	0.0206286	1.68553	696	1164	66	18033	CLN8,ERCC4,MFN2,MMP23B,BLOC1S3,B9D1,KIF1AB,TERT,PLEKHM1,AFF4,GHRA,VCANA,ZGC:136929,MAFB,SP7,STAG2B,NAGA,NEFLB,USP45,KIF14,BOLA3,L2HGDH,NR3C1,RP2,IFT140,DNM1A,ARNT2,KRAS,TBC1D24,HHAT,GLI2B,TMEM67,PLP1B,ROM1A,SLC4A2B,SLC38A3B,CX47.1,ITM2BB,AKT3A,TANGO2,ALG3,POLG,RAB3GAP2,GMPPAA,MICU1,STAMBPB,FRMPD4,TWNK,GATA3,ADA2A,UBA5,HNRPKL,ESPN,RTTN,CRB1,TMEM53,FAM161A,NDUFB11,DPM1,SLC38A8A,ELOVL1B,CYFIP2,POMGN…
HP	Abnormal finger morphology	HP:0001167	FALSE	0.020966	1.67848	931	1164	84	18033	ERCC4,ABCA3B,BICRA,NARS1,MMP23B,COG5,B9D1,CANT1B,ADNPB,SLC22A4,RPS26,KDM5BA,PAICS,KIF1AB,COG4,FGF16,SMARCA4,DPH2,ARID1AA,PIGS,CDC45,TERT,SMARCA4A,GHRA,RET,ASPN,ATL3,ZGC:136929,BMPR1BB,MAFB,SP7,STAG2B,NEFLB,ACSL4A,HDAC4,SI:DKEY-166K12.1,RTEL1,WNT5A,DSPB,IFT140,DEAF1,NSUN2,RAPSN,KRAS,TBC1D24,HHAT,GLI2B,TMEM67,DDX6,FGFRL1,IFT80,SLC9A6B,MAPRE2,PRR12B,TAPT1A,AP1G1,AKT3A,CICB,ALG3,RAB3GAP2,ZDHHC9,SLC35…
HP	Abnormal peripheral myelination	HP:0003130	FALSE	0.0221153	1.65531	86	1164	14	18033	COQ7,MFN2,KIF1AB,YARS1,NEFLB,EGR2B,PLP1B,INF2,POLG,TWNK,TRIM2A,DNM2A,FAM126A,SLC12A6
HP	Long palpebral fissure	HP:0000637	FALSE	0.0221153	1.65531	50	1164	10	18033	ADNPB,LMBRD2B,HDAC4,WNT5A,DNM1A,KRAS,PRR12B,OTUD6B,HNRPKL,PIK3R2
HP	Abnormal lymphocyte count	HP:0040088	FALSE	0.022427	1.64923	136	1164	19	18033	DEF6A,CXCR4A,TERT,LEPR,ORAI1A,GHRA,SRP19,NR3C1,KRAS,SPI1B,IKZF1,GTF2H5,ADA2A,ORAI1B,FASLG,NCAPG2,MCM10,PLCG2,PIK3R1
HP	Abnormal toenail morphology	HP:0008388	FALSE	0.0229603	1.63902	126	1164	18	18033	KIF1AB,SMARCA4,DPH2,ARID1AA,TERT,AFF4,SMARCA4A,ITGB4,RTEL1,DSPB,NSUN2,PLCD1A,TBC1D24,CX47.1,RAB3GAP2,NOP10,TBX3A,PPP1CB
HP	Atrial septal defect	HP:0001631	FALSE	0.0230723	1.63691	411	1164	43	18033	ERCC4,DEF6A,BICRA,VEZF1A,ADNPB,RPS26,LMBRD1,KDM5BA,SMARCA4,DPH2,ARID1AA,CDC45,AFF4,SMARCA4A,ZGC:136929,STAG2B,SNX14,KRAS,TBC1D24,DDX6,FGFRL1,PRR12B,SLC38A3B,PRDM13,ZDHHC9,OTUD6B,STAMBPB,RAD51,UBR1,ADA2A,HACD1,ECE1,HNRPKL,MED23,NCAPG2,PIK3R2,SIAH1,NDUFB11,FANCG,PORB,FLCN,PPP1CB,FOXP2
HP	Somatic sensory dysfunction	HP:0003474	FALSE	0.0231679	1.63511	339	1164	37	18033	MLH1,PRKCG,MFN2,NARS1,CPT1CB,RELA,KIF1AB,YARS1,PLEKHG4,ATP7B,SH2B3,GHRA,ATL3,ATP1A1A.4,NAGA,NEFLB,HDAC4,EGR2B,DEAF1,KRAS,CAV3,PDK3A,INF2,CX47.1,POLG,GMPPAA,TWNK,SLC12A1,XRCC1,VCP,ADA2A,HNRPKL,RASA1A,DNM2A,IARS2,SLC12A6,WDR48B
HP	Abnormal peripheral nervous system physiology	HP:0032120	FALSE	0.0232154	1.63422	147	1164	20	18033	ERCC4,MFN2,OTOFA,KIF1AB,YARS1,ATP7B,ATL3,NEFLB,EGR2B,TBC1D24,PLP1B,PDK3A,CX47.1,POLG,VCP,TRIM2A,DNM2A,FAM126A,SLC12A6,STARD7
HP	Abnormal renal echogenicity	HP:0033130	FALSE	0.0235759	1.62753	20	1164	6	18033	SLC22A4,KIF14,SI:DKEY-166K12.1,TMEM67,INVS,BICC1A
HP	Abnormal long bone morphology	HP:0011314	FALSE	0.0240916	1.61813	599	1164	58	18033	ERCC4,POLR1A,BICRA,COG5,B9D1,CANT1B,ADNPB,KIF1AB,ANKHA,COG4,FGF16,PIGS,CDC45,TERT,PLEKHM1,AFF4,GHRA,RET,ZGC:136929,BMPR1BB,KDELR2A,MAFB,SP7,SLC17A5,ACSL4A,HDAC4,RTEL1,WNT5A,TENT5AB,IFT140,NSUN2,MMP9,KRAS,HHAT,CLCN5B,TMEM67,FGFRL1,IFT80,SERPINH1B,TAPT1A,INVS,ALG3,RAB3GAP2,OTUD6B,RAD51,NOP10,VCP,SLC5A5,RASA1A,TMEM53,TBX3A,IARS2,SIAH1,FANCG,PORB,PIK3C2A,RPL13,PIK3R1
HP	Upper limb muscle weakness	HP:0003484	FALSE	0.0240916	1.61813	87	1164	14	18033	CPOX,MFN2,LDB3B,YARS1,TERT,NEFLB,EGR2B,SGCG,RAPSN,SMPX,VCP,DNM2A,SLC12A6,TRAF7
HP	Slowly progressive	HP:0003677	FALSE	0.0245695	1.6096	127	1164	18	18033	CLN8,PRKCG,MFN2,CPT1CB,KIF1AB,ORAI1A,ATP1A1A.4,NEFLB,TBC1D24,PARK7,CLCN5B,PLP1B,PDK3A,ALG2,AP4B1,ORAI1B,DNM2A,SYT14A
HP	Broad-based gait	HP:0002136	FALSE	0.0247132	1.60707	97	1164	15	18033	VLDLR,SNX14,EGR2B,SGCG,DEAF1,NSUN2,PLP1B,DDX3XA,PRDM13,POLG,WASF1,TWNK,WDR81,VCP,TRIM2A
HP	Abnormality of the genital system	HP:0000078	FALSE	0.0247132	1.60707	1246	1164	107	18033	ERCC4,MLH1,BICRA,MMP23B,STXBP1B,HPSE2,CXCR4A,COG5,BLOC1S3,B9D1,ADNPB,RPS26,CCR6B,KDM5BA,RELA,PAICS,YARS1,SMARCA4,DPH2,ARID1AA,PIGS,CDC45,TERT,SEPT12,LEPR,ATP7B,AFF4,SMARCA4A,KCNJ6,GHRA,RET,ZGC:136929,BMPR1BB,CAVIN1B,CFAP300,KIF14,HDAC4,RTEL1,WNT5A,NR3C1,RP2,IFT140,NSUN2,ARNT2,RAPSN,KRAS,TBC1D24,HHAT,GLI2B,PARK7,TMEM67,IKZF1,DDX6,FGFRL1,ROM1A,IFT80,DNAH5,DDX3XA,MAPRE2,FGF8B,PRDM13,CX47.1,TAPT1A,IN…
HP	Abnormal cardiac test	HP:0500015	FALSE	0.0248155	1.60528	14	1164	5	18033	SCN4BA,CAV3,CALM1B,ANK2A,CALM2A
HP	Hypoesthesia	HP:0033748	FALSE	0.0248155	1.60528	14	1164	5	18033	KIF1AB,ATP7B,ATL3,POLG,TWNK
HP	Abnormal spermatogenesis	HP:0008669	FALSE	0.0252299	1.59808	768	1164	71	18033	ERCC4,BICRA,MMP23B,STXBP1B,HPSE2,COG5,B9D1,ADNPB,KDM5BA,PAICS,SMARCA4,DPH2,ARID1AA,PIGS,CDC45,TERT,SEPT12,LEPR,AFF4,SMARCA4A,KCNJ6,GHRA,ZGC:136929,HDAC4,RTEL1,WNT5A,NR3C1,RP2,IFT140,NSUN2,ARNT2,RAPSN,KRAS,GLI2B,TMEM67,DDX6,FGFRL1,ROM1A,IFT80,DDX3XA,MAPRE2,FGF8B,PRDM13,CX47.1,POLG,GTF2H5,RAB3GAP2,ZDHHC9,OTUD6B,RAD51,DGCR2,NOP10,UBR1,NR0B1,ARMC2,HNRPKL,RTTN,CRB1,TEX11,DNM2A,TBX3A,SIAH1,FAM161A,NDUF…
HP	Abnormal atrial septum morphology	HP:0011994	FALSE	0.0254103	1.59499	414	1164	43	18033	ERCC4,DEF6A,BICRA,VEZF1A,ADNPB,RPS26,LMBRD1,KDM5BA,SMARCA4,DPH2,ARID1AA,CDC45,AFF4,SMARCA4A,ZGC:136929,STAG2B,SNX14,KRAS,TBC1D24,DDX6,FGFRL1,PRR12B,SLC38A3B,PRDM13,ZDHHC9,OTUD6B,STAMBPB,RAD51,UBR1,ADA2A,HACD1,ECE1,HNRPKL,MED23,NCAPG2,PIK3R2,SIAH1,NDUFB11,FANCG,PORB,FLCN,PPP1CB,FOXP2
HP	Abnormal cardiac ventricle morphology	HP:0001713	FALSE	0.0254103	1.59499	538	1164	53	18033	COQ7,MLH1,DEF6A,LDB3B,CANT1B,RPS26,YARS1,SMARCA4,DPH2,ARID1AA,CDC45,AFF4,SMARCA4A,ZGC:136929,TET3,STAG2B,MYOZ2A,HDAC4,DSPB,SGCG,KRAS,TBC1D24,CAV3,CALM1B,PSEN1,FGFRL1,PLCH1,PRDM13,TAPT1A,AKT3A,POLG,GTF2H5,DSC2L,OTUD6B,MICU1,STAMBPB,DGCR2,NUP188,TWNK,SLC25A12,UBR1,ADA2A,HACD1,ECE1,HNRPKL,ESPN,MED23,TMEM53,PIK3R2,TAOK1A,TBX3A,NDUFB11,PPP1CB
HP	Abnormality of the philtrum	HP:0000288	FALSE	0.0254103	1.59499	538	1164	53	18033	MMP23B,STXBP1B,SLC6A1A,CANT1B,ADNPB,KDM5BA,GOLGA2,SMARCA4,ARID1AA,PIGS,AFF4,SMARCA4A,KCNJ6,MED13B,GLIS3,ZGC:136929,TET3,STAG2B,SNX14,WNT5A,IFT140,DEAF1,NSUN2,ARNT2,KRAS,TBC1D24,GLI2B,DDX6,FGFRL1,IFT80,MAPRE2,FGF8B,AP1G1,RAB3GAP2,GMPPAA,ZDHHC9,OTUD6B,UBR1,AP4B1,RTTN,TMEM53,PLPBP,TAOK1A,IARS2,ZBTB18,DPM1,THUMPD1,SLC6A1B,PORB,FLCN,ASH1L,PPP1CB,FOXP2
HP	Cardiomyopathy	HP:0001638	FALSE	0.0254991	1.59347	402	1164	42	18033	ERCC4,DEF6A,MMP23B,LDB3B,VEZF1A,SLC4A1A,SLC22A4,BAG5,TERT,CAVIN1B,HPS1,NAGA,MYOZ2A,SI:DKEY-166K12.1,BOLA3,DSPB,KRAS,CAV3,PSEN1,DDX3XA,EYA4,TAPT1A,TANGO2,ALG3,POLG,GTF2H5,DSC2L,RAB3GAP2,MICU1,RAD51,SMPX,TWNK,GNAI2A,UBR1,VCP,ADA2A,FHOD3A,MCM10,DESMA,NDUFB11,FANCG,PPP1CB
HP	Abnormality of the urethra	HP:0000795	FALSE	0.0257534	1.58917	354	1164	38	18033	ERCC4,BICRA,MMP23B,HPSE2,B9D1,RPS26,KDM5BA,PAICS,SMARCA4,ARID1AA,CDC45,TERT,AFF4,SMARCA4A,ZGC:136929,ITGB4,RTEL1,WNT5A,NSUN2,KRAS,TMEM67,IKZF1,PKP1B,FGFRL1,IFT80,MAPRE2,TAPT1A,RAD51,NOP10,UBR1,ADA2A,NR0B1,RTTN,SIAH1,NDUFB11,FANCG,PORB,SSR4
HP	Proximal muscle weakness in upper limbs	HP:0008997	FALSE	0.0257534	1.58917	43	1164	9	18033	CPOX,MFN2,LDB3B,NEFLB,RAPSN,SMPX,VCP,DNM2A,SLC12A6
HP	Abnormality of neutrophils	HP:0001874	FALSE	0.0262917	1.58018	226	1164	27	18033	LDB3B,VEZF1A,CXCR4A,RPS26,LMBRD1,BAG5,COG4,TERT,SRP19,RTEL1,DSPB,NSUN2,KRAS,SPI1B,IKZF1,PSEN1,GTF2H5,NOP10,ADA2A,FASLG,NCAPG2,DESMA,SEC61A1L,FANCG,SMARCD2,NCF2,PIK3R1
HP	Abnormal nerve conduction velocity	HP:0040129	FALSE	0.0264817	1.57705	98	1164	15	18033	MFN2,KIF1AB,YARS1,ATP7B,NEFLB,EGR2B,PLP1B,PDK3A,CX47.1,POLG,VCP,TRIM2A,DNM2A,FAM126A,SLC12A6
HP	Abnormal immune system morphology	HP:0032251	FALSE	0.026502	1.57672	477	1164	48	18033	ERCC4,MST1,MLH1,DEF6A,LDB3B,VEZF1A,CXCR4A,TNIP1,RPS26,LMBRD1,BAG5,COG4,TERT,LEPR,ORAI1A,SH2B3,GHRA,SLC17A5,SRP19,RTEL1,NR3C1,DSPB,SGCG,NSUN2,TBXTA,KRAS,SPI1B,NRADD,IKZF1,PSEN1,GTF2H5,ETS1,MICU1,RAD51,NOP10,ADA2A,ORAI1B,FASLG,NCAPG2,MCM10,DESMA,PLCG2,SEC61A1L,FANCG,SMARCD2,JAZF1A,NCF2,PIK3R1
HP	Abnormal facial skeleton morphology	HP:0011821	FALSE	0.0265285	1.57629	1008	1164	89	18033	ERCC4,POLR1A,TRMT1,BICRA,NARS1,CXCR4A,COG5,B9D1,CANT1B,RPS26,GRHL3,GOLGA2,KIF1AB,ANKHA,COG4,YARS1,DPH2,CDC45,TERT,PLEKHM1,AFF4,KCNJ6,GHRA,ZGC:136929,CAVIN1B,MAFB,SP7,STAG2B,LMBRD2B,CFAP300,ACSL4A,KIF14,AHDC1,HDAC4,RTEL1,WNT5A,TENT5AB,IFT140,DEAF1,NSUN2,ARNT2,RAPSN,KRAS,GLI2B,SPI1B,TMEM67,FGFRL1,IFT80,DNAH5,SERPINH1B,DDX3XA,SLC9A6B,MAPRE2,PRR12B,PRDM13,TAPT1A,GTF2H5,RAB3GAP2,ZDHHC9,SLC35A3B,OTUD6B…
HP	Abnormal renal physiology	HP:0012211	FALSE	0.0269697	1.56912	490	1164	49	18033	ERCC4,CPOX,MST1,HPSE2,NUP93,SLC4A1A,TNIP1,SLC22A4,CCR6B,ATP7B,GHRA,HNF4A,RET,ITGB4,ARHGDIA,HPS1,MAFB,SLC17A5,ATP1A1A.4,ACSL4A,SI:DKEY-166K12.1,IFT140,GAPVD1,C3B.2,CLCN5B,TMEM67,IKZF1,IFT80,SLC4A2B,INF2,INVS,ETS1,RAD51,SLC12A1,GATA3,ADA2A,NR0B1,OSGEP,HNRPKL,FASLG,RASA1A,SDHC,TAOK1A,BICC1A,SEC61A1L,NDUFB11,FANCG,EPAS1B,JAZF1A
HP	Functional abnormality of male internal genitalia	HP:0000025	FALSE	0.0275474	1.55992	811	1164	74	18033	ERCC4,BICRA,MMP23B,STXBP1B,HPSE2,COG5,B9D1,ADNPB,KDM5BA,PAICS,SMARCA4,DPH2,ARID1AA,PIGS,CDC45,TERT,SEPT12,LEPR,AFF4,SMARCA4A,KCNJ6,GHRA,ZGC:136929,CFAP300,HDAC4,RTEL1,WNT5A,NR3C1,RP2,IFT140,NSUN2,ARNT2,RAPSN,KRAS,GLI2B,TMEM67,DDX6,FGFRL1,ROM1A,IFT80,DNAH5,DDX3XA,MAPRE2,FGF8B,PRDM13,CX47.1,POLG,GTF2H5,RAB3GAP2,ZDHHC9,OTUD6B,RAD51,DGCR2,NOP10,UBR1,NR0B1,ARMC2,HNRPKL,RTTN,CRB1,TEX11,DNM2A,TBX3A,SIAH…
HP	Abnormality of muscle size	HP:0030236	FALSE	0.0277481	1.55677	579	1164	56	18033	MST1,MFN2,LDB3B,CPT1CB,VLDLR,PIP5K1CB,KIF1AB,YARS1,SMARCA4,ARID1AA,PIGS,AFF4,SMARCA4A,ATL3,CAVIN1B,MAFB,ATP1A1A.4,NAGA,SNX14,NEFLB,WNT5A,NR3C1,IFT140,EGR2B,SGCG,ACADM,RAPSN,CAV3,AIMP1A,PLP1B,POLR2A,SLC9A6B,PDK3A,INF2,ALG3,POLG,MICU1,TWNK,WDR81,VCP,HACD1,HNRPKL,SLC5A5,RASA1A,TRIM2A,PIK3R2,DNM2A,DESMA,SDHC,TBX3A,FAM126A,POMGNT2,SLC12A6,PIK3C2A,GFPT1,FOXP2
HP	Limb joint contracture	HP:0003121	FALSE	0.0277481	1.55677	368	1164	39	18033	ERCC4,MMP23B,COG5,CANT1B,CCR6B,KDM5BA,SLC39A8,CDC45,ORAI1A,ITGB4,MAFB,LMBRD2B,NEFLB,WNT5A,DSPB,SGCG,NSUN2,RAPSN,ALG2,INF2,ALG3,ZDHHC9,SLC35A3B,OTUD6B,HACD1,OSGEP,ECE1,ORAI1B,RTTN,TRIM2A,PIK3R2,TBX3A,DPM1,MYLZ3,SLC12A6,PORB,PIK3C2A,SLC39A14,GFPT1
HP	Abnormal nervous system electrophysiology	HP:0001311	FALSE	0.0280184	1.55256	554	1164	54	18033	CLN8,ERCC4,MFN2,MMP23B,STXBP1B,CPT1CB,SLC6A1A,GOLGA2,OTOFA,SLC39A8,KIF1AB,YARS1,PIGS,ATP7B,ATL3,ZGC:136929,TET3,NEFLB,AHDC1,EGR2B,DNM1A,DEAF1,KRAS,TBC1D24,AIMP1A,PLP1B,PSEN1,FGFRL1,SLC9A6B,PDK3A,ALG2,PLCH1,SLC38A3B,CX47.1,AKT3A,ALG3,POLG,NUP188,VCP,UBA5,OSGEP,RTTN,TRIM2A,PLPBP,DNM2A,IARS2,DPM1,CYFIP2,FAM126A,SLC6A1B,SLC12A6,FLCN,STARD7,DRD3
HP	Abnormal muscle fiber-type distribution	HP:0033684	FALSE	0.0281906	1.5499	61	1164	11	18033	SGCG,RAPSN,CAV3,ALG2,POLG,TWNK,SLC25A12,VCP,DNM2A,MYLZ3,GFPT1
HP	Abnormal thyroid morphology	HP:0011772	FALSE	0.0285902	1.54378	140	1164	19	18033	MST1,MLH1,SMARCA4,ARID1AA,SMARCA4A,GHRA,RET,KRAS,FOXD3,POLG,TWNK,ADA2A,ECE1,SLC5A5,FASLG,PLCG2,SDHC,NDUFB11,FLCN
HP	Abnormality of reproductive system physiology	HP:0000080	FALSE	0.0285902	1.54378	998	1164	88	18033	ERCC4,BICRA,MMP23B,STXBP1B,HPSE2,COG5,BLOC1S3,B9D1,ADNPB,CCR6B,KDM5BA,PAICS,YARS1,SMARCA4,DPH2,ARID1AA,PIGS,CDC45,TERT,SEPT12,LEPR,ATP7B,AFF4,SMARCA4A,KCNJ6,GHRA,ZGC:136929,BMPR1BB,CAVIN1B,CFAP300,HDAC4,RTEL1,WNT5A,NR3C1,RP2,IFT140,NSUN2,ARNT2,RAPSN,KRAS,GLI2B,PARK7,TMEM67,IKZF1,DDX6,FGFRL1,ROM1A,IFT80,DNAH5,DDX3XA,MAPRE2,FGF8B,PRDM13,CX47.1,INVS,POLG,GTF2H5,RAB3GAP2,ZDHHC9,OTUD6B,RAD51,DGCR2,TWN…
HP	Urethral stricture	HP:0012227	FALSE	0.0285907	1.54378	9	1164	4	18033	CDC45,TERT,ITGB4,PKP1B
HP	Abnormal male reproductive system physiology	HP:0012874	FALSE	0.0293252	1.53276	840	1164	76	18033	ERCC4,BICRA,MMP23B,STXBP1B,HPSE2,COG5,B9D1,ADNPB,KDM5BA,PAICS,SMARCA4,DPH2,ARID1AA,PIGS,CDC45,TERT,SEPT12,LEPR,AFF4,SMARCA4A,KCNJ6,GHRA,ZGC:136929,CFAP300,HDAC4,RTEL1,WNT5A,NR3C1,RP2,IFT140,NSUN2,ARNT2,RAPSN,KRAS,GLI2B,PARK7,TMEM67,DDX6,FGFRL1,ROM1A,IFT80,DNAH5,DDX3XA,MAPRE2,FGF8B,PRDM13,CX47.1,POLG,GTF2H5,RAB3GAP2,ZDHHC9,OTUD6B,RAD51,DGCR2,NOP10,UBR1,NR0B1,ARMC2,HNRPKL,RTTN,CRB1,TEX11,DNM2A,TBX3…
HP	Inverted nipples	HP:0003186	FALSE	0.029689	1.52741	36	1164	8	18033	DEF6A,BICRA,ALG2,ALG3,WASF1,HNRPKL,TBX3A,DPM1
HP	Cellulitis	HP:0100658	FALSE	0.029689	1.52741	36	1164	8	18033	CXCR4A,GHRA,SRP19,SPI1B,CX47.1,PLCG2,NCF2,PIK3R1
HP	Abnormal urine protein level	HP:0020129	FALSE	0.0299878	1.52306	184	1164	23	18033	ERCC4,NUP93,TNIP1,SLC22A4,ATP7B,HNF4A,RET,ARHGDIA,MAFB,ACSL4A,SI:DKEY-166K12.1,IFT140,GAPVD1,C3B.2,CLCN5B,INF2,ETS1,GATA3,OSGEP,SDHC,BICC1A,EPAS1B,JAZF1A
HP	Epicanthus	HP:0000286	FALSE	0.0299878	1.52306	481	1164	48	18033	ERCC4,BICRA,MMP23B,ADNPB,RPS26,LMBRD1,KIF1AB,YARS1,DPH2,GLIS3,RET,ZGC:136929,SLC17A5,STAG2B,SNX14,WNT5A,IFT140,DEAF1,NSUN2,KRAS,TBC1D24,SPI1B,DDX6,FGFRL1,IFT80,MAPRE2,ALG2,PRDM13,CX47.1,AP1G1,ALG3,GTF2H5,RAB3GAP2,MICU1,RAD51,NUP188,ADA2A,OSGEP,TMEM53,SIAH1,ZBTB18,FANCG,THUMPD1,PIK3C2A,PPP1CB,FOXP2,TRAF7,PIK3R1
HP	Peripheral neuropathy	HP:0009830	FALSE	0.0308912	1.51016	371	1164	39	18033	ERCC4,COQ7,CPOX,MFN2,NARS1,LDB3B,KIF1AB,PLEKHG4,ATP7B,GHRA,ATL3,ATP1A1A.4,NAGA,NEFLB,EGR2B,DEAF1,ELOVL4B,KRAS,TBC1D24,PLP1B,PDK3A,INF2,CX47.1,POLG,GTF2H5,RAB3GAP2,GMPPAA,MICU1,TWNK,XRCC1,VCP,ADA2A,TRIM2A,DNM2A,IARS2,DPM1,FAM126A,SLC12A6,WDR48B
HP	Limb muscle weakness	HP:0003690	FALSE	0.0308912	1.51016	264	1164	30	18033	CPOX,MFN2,LDB3B,CPT1CB,KIF1AB,YARS1,TERT,ATP7B,ORAI1A,ATL3,ATP1A1A.4,NEFLB,EGR2B,SGCG,RAPSN,PLP1B,PDK3A,INF2,POLG,SMPX,TWNK,VCP,HACD1,ORAI1B,RASA1A,DNM2A,DESMA,FAM126A,SLC12A6,TRAF7
HP	Abnormal eyebrow morphology	HP:0000534	FALSE	0.0309359	1.50954	507	1164	50	18033	TRMT1,BICRA,MMP23B,STXBP1B,B9D1,SMARCA4,DPH2,ARID1AA,PIGS,CDC45,TERT,AFF4,SMARCA4A,GHRA,MED13B,RET,ZGC:136929,STAG2B,LMBRD2B,HDAC4,RTEL1,DSPB,DEAF1,NSUN2,KRAS,TMEM67,DDX6,PKP1B,FGFRL1,DDX3XA,SLC9A6B,MAPRE2,PRR12B,DSC2L,OTUD6B,PIGK,NUP188,NOP10,HNRPKL,NCAPG2,ZMYND11,TBX3A,IARS2,SIAH1,ZBTB18,CYFIP2,THUMPD1,ASH1L,PPP1CB,FOXP2
HP	Abnormal lymphocyte morphology	HP:0004332	FALSE	0.0310045	1.50858	152	1164	20	18033	DEF6A,CXCR4A,TERT,LEPR,ORAI1A,GHRA,SLC17A5,SRP19,NR3C1,KRAS,SPI1B,IKZF1,GTF2H5,ADA2A,ORAI1B,FASLG,NCAPG2,MCM10,PLCG2,PIK3R1
HP	Functional motor deficit	HP:0004302	FALSE	0.0311912	1.50597	408	1164	42	18033	CLN8,ERCC4,MFN2,CPT1CB,JPH3,YARS1,TERT,ATP7B,ORAI1A,CASQ1A,NEFLB,DNM1A,SGCG,RAPSN,TBC1D24,PLP1B,DDX6,PKP1B,PDK3A,ALG2,SLC38A3B,CX47.1,AKT3A,POLG,MICU1,RAD51,TWNK,VCP,AP4B1,HACD1,UBA5,HNRPKL,ORAI1B,RASA1A,DNM2A,DESMA,NDUFB11,CYFIP2,SLC12A6,WDR48B,GFPT1,TRAF7
HP	Abnormality of peripheral nerve conduction	HP:0003134	FALSE	0.0323367	1.4903	121	1164	17	18033	ERCC4,MFN2,KIF1AB,YARS1,ATP7B,ATL3,NEFLB,EGR2B,PLP1B,PDK3A,CX47.1,POLG,VCP,TRIM2A,DNM2A,FAM126A,SLC12A6
HP	Renal insufficiency	HP:0000083	FALSE	0.0323367	1.4903	265	1164	30	18033	ERCC4,MST1,HPSE2,NUP93,SLC22A4,CCR6B,GHRA,ARHGDIA,HPS1,MAFB,ACSL4A,SI:DKEY-166K12.1,IFT140,GAPVD1,C3B.2,CLCN5B,TMEM67,IKZF1,IFT80,SLC4A2B,INF2,INVS,RAD51,GATA3,OSGEP,HNRPKL,FASLG,BICC1A,SEC61A1L,FANCG
HP	Abnormal reproductive system morphology	HP:0012243	FALSE	0.0326326	1.48635	871	1164	78	18033	ERCC4,MLH1,BICRA,MMP23B,STXBP1B,CXCR4A,COG5,B9D1,RPS26,KDM5BA,RELA,PAICS,SMARCA4,ARID1AA,CDC45,TERT,SEPT12,LEPR,AFF4,SMARCA4A,KCNJ6,GHRA,RET,ZGC:136929,BMPR1BB,CAVIN1B,KIF14,RTEL1,WNT5A,NR3C1,RP2,IFT140,NSUN2,ARNT2,KRAS,TBC1D24,HHAT,GLI2B,TMEM67,DDX6,FGFRL1,ROM1A,IFT80,DDX3XA,MAPRE2,FGF8B,PRDM13,TAPT1A,GTF2H5,RAB3GAP2,POFUT1,RAD51,TWNK,NOP10,GATA3,UBR1,ADA2A,NR0B1,NTM,ARMC2,ECE1,RTTN,CRB1,STAT6,T…
HP	Abnormal lung morphology	HP:0002088	FALSE	0.0329094	1.48268	832	1164	75	18033	COQ7,MST1,DEF6A,ABCA3B,NUP93,CXCR4A,ADNPB,GRHL3,CCR6B,RELA,KIF1AB,COG4,YARS1,SMARCA4,ARID1AA,CDC45,TERT,LEPR,AFF4,SMARCA4A,KCNJ6,GHRA,RET,ZGC:136929,CAVIN1B,ARHGDIA,HPS1,STAG2B,CFAP300,SRP19,RTEL1,DSPB,IFT140,SGCG,GAPVD1,C3B.2,RAPSN,KRAS,TBC1D24,GLI2B,SPI1B,NRADD,PLP1B,IKZF1,PKP1B,IFT80,DNAH5,SERPINH1B,POLR2A,PLCH1,FGF8B,INF2,TAPT1A,INVS,ALG3,GTF2H5,RAB3GAP2,DGCR2,NOP10,ADA2A,HACD1,FASLG,STAT6,RA…
HP	Muscle fiber inclusion bodies	HP:0100299	FALSE	0.0329094	1.48268	29	1164	7	18033	ORAI1A,CASQ1A,NEFLB,ALG2,SMPX,ORAI1B,GFPT1
HP	Thyroiditis	HP:0100646	FALSE	0.0329094	1.48268	29	1164	7	18033	MST1,GHRA,FOXD3,POLG,ADA2A,FASLG,PLCG2
HP	Abnormal size of the palpebral fissures	HP:0200007	FALSE	0.0329094	1.48268	231	1164	27	18033	ERCC4,POLR1A,TRMT1,BICRA,ADNPB,MED13B,MAFB,LMBRD2B,SNX14,HDAC4,WNT5A,DNM1A,NSUN2,KRAS,HHAT,DDX6,DDX3XA,MAPRE2,PRR12B,OTUD6B,RAD51,DGCR2,HNRPKL,PIK3R2,ZBTB18,FANCG,FOXP2
HP	Abnormality of the musculature of the hand	HP:0001421	FALSE	0.0329094	1.48268	101	1164	15	18033	MFN2,LDB3B,RPS26,KIF1AB,YARS1,NEFLB,RAPSN,CAV3,PDK3A,POLG,GMPPAA,VCP,ADA2A,TRIM2A,SLC12A6
HP	Abnormality of the endocrine system	HP:0000818	FALSE	0.033093	1.48026	1059	1164	92	18033	ERCC4,MST1,MLH1,BICRA,MMP23B,B9D1,ADNPB,SMARCA4,ARID1AA,TERT,PLEKHM1,LEPR,ATP7B,ORAI1A,AFF4,SMARCA4A,KCNJ6,GHRA,GLIS3,HNF4A,RET,ZGC:136929,BMPR1BB,CAVIN1B,STAG2B,HDAC4,RTEL1,NR3C1,RP2,IFT140,DEAF1,NSUN2,ARNT2,KRAS,PLCD1A,TBC1D24,GLI2B,IRS2A,SPI1B,TMEM67,FOXD3,FGFRL1,ROM1A,SLC4A2B,DDX3XA,ALG2,PLCH1,FGF8B,PRDM13,RORC,TANGO2,ALG3,POLG,RAB3GAP2,GMPPAA,MICU1,RAD51,DGCR2,TWNK,NOP10,SLC12A1,GATA3,UBR1,A…
HP	Irritability	HP:0000737	FALSE	0.0335702	1.47405	220	1164	26	18033	CLN8,MLH1,SLC6A3,NUP93,JPH3,ADNPB,COG4,TERT,GHRA,ASS1,ARHGDIA,STAG2B,DNM1A,GAPVD1,KRAS,GLI2B,PSEN1,PLCH1,FGF8B,INF2,VCP,UBA5,MED23,PLPBP,SLC39A14,ASH1L
HP	Cerebellar malformation	HP:0002438	FALSE	0.0340681	1.46765	209	1164	25	18033	BICRA,B9D1,SMARCA4,DPH2,ARID1AA,CDC45,SMARCA4A,GHRA,SNX14,AHDC1,RAPSN,KRAS,TBC1D24,TMEM67,IFT80,DDX3XA,PLCH1,ALG3,RAD51,WDR81,TAOK1A,POMGNT2,PORB,SLC39A14,PPP1CB
HP	Clumsiness	HP:0002312	FALSE	0.0340681	1.46765	63	1164	11	18033	CLN8,SLC22A4,ATP7B,SI:DKEY-166K12.1,DEAF1,TBC1D24,CAV3,MICU1,RAD51,TWNK,SLC39A14
HP	Abnormal cerebellar vermis morphology	HP:0002334	FALSE	0.0340681	1.46765	290	1164	32	18033	PRKCG,STXBP1B,B9D1,VLDLR,SLC39A8,KIF1AB,SMARCA4,DPH2,ARID1AA,PIGS,SMARCA4A,USP45,KIF14,IFT140,RAPSN,KRAS,TBC1D24,HHAT,TMEM67,PLP1B,IFT80,DDX3XA,PLCH1,PRDM13,ALG3,RAB3GAP2,WDR81,CRB1,NCAPG2,SYT14A,POMGNT2,PPP1CB
HP	Abnormality of the abdominal organs	HP:0002012	FALSE	0.0351302	1.45432	941	1164	83	18033	PTPN3,ERCC4,CPOX,MST1,MLH1,DEF6A,MFN2,MMP23B,NUP93,COG5,B9D1,SLC4A1A,SLC22A4,LMBRD1,RELA,SLC39A8,XPR1A,COG4,YARS1,SMARCA4,ARID1AA,PIGS,CDC45,TERT,PLEKHM1,ATP7B,ORAI1A,AFF4,SMARCA4A,SH2B3,GHRA,ASS1,GLIS3,HNF4A,ZGC:136929,CAVIN1B,ARHGDIA,SLC17A5,NAGA,CFAP300,SNX14,SI:DKEY-166K12.1,RTEL1,BOLA3,IFT140,ACADM,GAPVD1,KRAS,SPI1B,NRADD,TMEM67,IKZF1,FGFRL1,IFT80,DNAH5,ALG2,INF2,SLC38A3B,RORC,INVS,POLG,MICU…
HP	Hepatomegaly	HP:0002240	FALSE	0.035574	1.44887	474	1164	47	18033	ERCC4,CPOX,MST1,DEF6A,MFN2,COG5,SLC4A1A,SLC22A4,LMBRD1,XPR1A,COG4,YARS1,PIGS,TERT,PLEKHM1,ATP7B,GHRA,ASS1,GLIS3,HNF4A,CAVIN1B,SLC17A5,NAGA,SNX14,SI:DKEY-166K12.1,RTEL1,BOLA3,IFT140,ACADM,KRAS,NRADD,TMEM67,ALG2,SLC38A3B,RORC,POLG,MICU1,NOP10,UBR1,ADA2A,FASLG,NDUFB11,DPM1,PIK3C2A,UQCRB,NCF2,PIK3R1
HP	Abnormal palm morphology	HP:0100871	FALSE	0.0356681	1.44772	412	1164	42	18033	MST1,STXBP1B,LDB3B,VEZF1A,ADNPB,BAG5,COG4,DPH2,PIGS,TERT,ZGC:136929,ITGB4,BMPR1BB,HDAC4,RTEL1,WNT5A,DSPB,RAPSN,KRAS,PSEN1,PKP1B,FGFRL1,IFT80,MAPRE2,PRR12B,DSC2L,RAB3GAP2,POFUT1,GMPPAA,NUP188,WDR81,NOP10,SLC25A12,UBR1,HNRPKL,TMEM53,DESMA,SDHC,NDUFB11,DPM1,PORB,PIK3R1
HP	Pain	HP:0012531	FALSE	0.0364908	1.43782	576	1164	55	18033	PTPN3,ERCC4,COQ7,CPOX,MST1,MLH1,MFN2,NUP93,SLC4A1A,SLC22A4,CCR6B,RELA,ANKHA,TERT,PLEKHM1,ATP7B,ORAI1A,SH2B3,GHRA,CASQ1A,RET,ASPN,ATL3,CAVIN1B,ARHGDIA,HPS1,MAFB,SRP19,SI:DKEY-166K12.1,SCN4BA,IFT140,ACADM,GAPVD1,KRAS,CAV3,CLCN5B,IKZF1,INF2,POLG,RAD51,TWNK,VCP,ADA2A,ECE1,ORAI1B,STAT6,RASA1A,DNM2A,PLCG2,SDHC,BICC1A,EPAS1B,SLC39A14,WNT1,TRAF7
HP	Facial palsy	HP:0010628	FALSE	0.0370293	1.43145	155	1164	20	18033	BICRA,ADNPB,ANKHA,TERT,ITGB4,STAG2B,NEFLB,RAPSN,ALG2,CX47.1,POLG,TWNK,VCP,ADA2A,DNM2A,DESMA,SLC12A6,SLC39A14,GFPT1,TRAF7
HP	Hyperkeratosis	HP:0000962	FALSE	0.0371674	1.42984	177	1164	22	18033	ERCC4,LDB3B,VEZF1A,BAG5,TERT,ATL3,ITGB4,NAGA,RTEL1,DSPB,ELOVL4B,KRAS,PSEN1,PKP1B,CX47.1,DSC2L,POFUT1,GMPPAA,NOP10,DESMA,SDHC,ELOVL1B
HP	Proptosis	HP:0000520	FALSE	0.0379414	1.42089	211	1164	25	18033	ERCC4,CANT1B,COG4,CDC45,TERT,AFF4,KCNJ6,GHRA,ZGC:136929,MAFB,STAG2B,WNT5A,KRAS,TBC1D24,FGFRL1,SERPINH1B,WASF1,RAD51,HNRPKL,RTTN,TMEM53,FANCG,PORB,SLC39A14,TRAF7
HP	Gastroesophageal reflux	HP:0002020	FALSE	0.0381465	1.41854	377	1164	39	18033	ABCA3B,BICRA,MMP23B,SLC6A3,ADNPB,CCR6B,KIF1AB,TERT,AFF4,RET,ATL3,ZGC:136929,STAG2B,RTEL1,DSPB,DNM1A,DEAF1,ARNT2,TBC1D24,GLI2B,FGFRL1,POLR2A,SLC9A6B,ALG2,PLCH1,FGF8B,SLC38A3B,PRDM13,POLG,TWNK,UBA5,HNRPKL,SIAH1,ZBTB18,CYFIP2,PORB,FLCN,SSR4,FOXP2
HP	Abnormal testis morphology	HP:0000035	FALSE	0.0381465	1.41854	746	1164	68	18033	ERCC4,BICRA,MMP23B,STXBP1B,HPSE2,COG5,B9D1,ADNPB,KDM5BA,PAICS,SMARCA4,DPH2,ARID1AA,PIGS,CDC45,TERT,LEPR,AFF4,SMARCA4A,KCNJ6,GHRA,ZGC:136929,HDAC4,RTEL1,WNT5A,RP2,IFT140,NSUN2,ARNT2,RAPSN,KRAS,GLI2B,TMEM67,DDX6,FGFRL1,ROM1A,IFT80,DDX3XA,MAPRE2,FGF8B,PRDM13,CX47.1,POLG,GTF2H5,RAB3GAP2,ZDHHC9,OTUD6B,RAD51,DGCR2,NOP10,UBR1,NR0B1,HNRPKL,RTTN,CRB1,TEX11,DNM2A,TBX3A,SIAH1,FAM161A,NDUFB11,FANCG,POMGNT2,P…
HP	Palmoplantar keratoderma	HP:0000982	FALSE	0.0382806	1.41702	103	1164	15	18033	LDB3B,VEZF1A,BAG5,TERT,ITGB4,RTEL1,DSPB,KRAS,PSEN1,PKP1B,DSC2L,GMPPAA,NOP10,DESMA,SDHC
HP	Abnormality of the seventh cranial nerve	HP:0010827	FALSE	0.0391662	1.40709	156	1164	20	18033	BICRA,ADNPB,ANKHA,TERT,ITGB4,STAG2B,NEFLB,RAPSN,ALG2,CX47.1,POLG,TWNK,VCP,ADA2A,DNM2A,DESMA,SLC12A6,SLC39A14,GFPT1,TRAF7
HP	Non-obstructive azoospermia	HP:0011961	FALSE	0.0391662	1.40709	747	1164	68	18033	ERCC4,BICRA,MMP23B,STXBP1B,HPSE2,COG5,B9D1,ADNPB,KDM5BA,PAICS,SMARCA4,DPH2,ARID1AA,PIGS,CDC45,TERT,LEPR,AFF4,SMARCA4A,KCNJ6,GHRA,ZGC:136929,HDAC4,RTEL1,WNT5A,RP2,IFT140,NSUN2,ARNT2,RAPSN,KRAS,GLI2B,TMEM67,DDX6,FGFRL1,ROM1A,IFT80,DDX3XA,MAPRE2,FGF8B,PRDM13,CX47.1,POLG,GTF2H5,RAB3GAP2,ZDHHC9,OTUD6B,RAD51,DGCR2,NOP10,UBR1,NR0B1,HNRPKL,RTTN,CRB1,TEX11,DNM2A,TBX3A,SIAH1,FAM161A,NDUFB11,FANCG,POMGNT2,P…
HP	Childhood onset	HP:0011463	FALSE	0.0392366	1.40631	643	1164	60	18033	CLN8,ERCC4,DEF6A,MFN2,SLC6A1A,SLC22A4,RPS26,LMBRD1,ANKHA,PLEKHM1,ATP7B,ORAI1A,GHRA,KDELR2A,MAFB,SLC24A4B,SNX14,NEFLB,ACSL4A,KIF14,HDAC4,SI:DKEY-166K12.1,SCN4BA,DSPB,RP2,IFT140,SGCG,C3B.2,TBC1D24,PLP1B,IKZF1,PDK3A,ALG2,KERA,SLC38A3B,CX47.1,RORC,CALM2A,CICB,POLG,RAD51,SMPX,VCP,ADA2A,NR0B1,UBA5,ORAI1B,CRB1,PLCG2,SEC61A1L,SYT14A,ATOH1A,GLRA2,CC2D1A,SLC6A1B,SLC12A6,GFPT1,ALG10,FOXP2,PIK3R1
HP	Abnormal jaw morphology	HP:0030791	FALSE	0.0399447	1.39854	880	1164	78	18033	ERCC4,POLR1A,TRMT1,BICRA,NARS1,COG5,B9D1,CANT1B,RPS26,GRHL3,GOLGA2,ANKHA,COG4,YARS1,DPH2,CDC45,TERT,AFF4,KCNJ6,GHRA,ZGC:136929,CAVIN1B,MAFB,SP7,STAG2B,LMBRD2B,KIF14,AHDC1,RTEL1,WNT5A,TENT5AB,IFT140,DEAF1,NSUN2,ARNT2,RAPSN,KRAS,GLI2B,TMEM67,FGFRL1,IFT80,SERPINH1B,DDX3XA,SLC9A6B,MAPRE2,PRR12B,PRDM13,TAPT1A,GTF2H5,RAB3GAP2,ZDHHC9,SLC35A3B,OTUD6B,STAMBPB,RAD51,FRMPD4,DGCR2,NUP188,NOP10,ADA2A,HACD1,OS…
HP	Abnormal renal corticomedullary differentiation	HP:0005932	FALSE	0.0401303	1.39653	10	1164	4	18033	COQ7,IFT140,TMEM67,INVS
HP	Reticular pattern on pulmonary HRCT	HP:0025390	FALSE	0.0401303	1.39653	10	1164	4	18033	ABCA3B,TERT,RTEL1,DSPB
HP	Honeycomb lung	HP:0025175	FALSE	0.0401303	1.39653	10	1164	4	18033	ABCA3B,TERT,RTEL1,DSPB
HP	Intrauterine growth retardation	HP:0001511	FALSE	0.0410158	1.38705	466	1164	46	18033	ERCC4,COQ7,DEF6A,COG5,CANT1B,ADNPB,LMBRD1,XPR1A,COG4,SMARCA4,ARID1AA,CDC45,TERT,SMARCA4A,GLIS3,HNF4A,ZGC:136929,KIF14,RTEL1,DSPB,NSUN2,RAPSN,HHAT,GLI2B,FGFRL1,DDX3XA,FGF8B,PRDM13,TAPT1A,GTF2H5,RAB3GAP2,OTUD6B,RAD51,NUP188,NOP10,UBR1,OSGEP,RTTN,NCAPG2,ZBTB18,SEC61A1L,NDUFB11,FANCG,FOXP2,TRAF7,PIK3R1
HP	Type 1 muscle fiber predominance	HP:0003803	FALSE	0.041755	1.37929	47	1164	9	18033	SGCG,RAPSN,CAV3,ALG2,SLC25A12,VCP,DNM2A,MYLZ3,GFPT1
HP	Hematuria	HP:0000790	FALSE	0.0418273	1.37854	125	1164	17	18033	NUP93,TNIP1,SLC22A4,RET,ITGB4,ACSL4A,SI:DKEY-166K12.1,IFT140,C3B.2,CLCN5B,INF2,ETS1,GATA3,SDHC,BICC1A,EPAS1B,JAZF1A
HP	Abnormal urine cytology	HP:0012614	FALSE	0.0418273	1.37854	125	1164	17	18033	NUP93,TNIP1,SLC22A4,RET,ITGB4,ACSL4A,SI:DKEY-166K12.1,IFT140,C3B.2,CLCN5B,INF2,ETS1,GATA3,SDHC,BICC1A,EPAS1B,JAZF1A
HP	Inability to walk	HP:0002540	FALSE	0.0418984	1.3778	307	1164	33	18033	CLN8,MFN2,STXBP1B,LDB3B,SLC39A8,KIF1AB,PIGS,ATL3,ZGC:136929,MAFB,SLC17A5,STAG2B,SNX14,NEFLB,DNM1A,SGCG,TBC1D24,GLI2B,PLP1B,SLC9A6B,PLCH1,FGF8B,SLC38A3B,OTUD6B,TWNK,VCP,AP4B1,HNRPKL,TRIM2A,DESMA,FAM126A,SLC12A6,SLC39A14
HP	Abnormal nipple morphology	HP:0004404	FALSE	0.0422091	1.37459	202	1164	24	18033	DEF6A,BICRA,ADNPB,KDM5BA,ZGC:136929,HDAC4,KRAS,DDX6,MAPRE2,ALG2,FGF8B,ALG3,GTF2H5,RAB3GAP2,WASF1,NUP188,UBR1,HNRPKL,ZMYND11,TBX3A,DPM1,ASH1L,PPP1CB,TRAF7
HP	Abnormal involuntary eye movements	HP:0012547	FALSE	0.0424551	1.37207	883	1164	78	18033	ERCC4,PRKCG,NSUN3,MMP23B,SLC6A3,BLOC1S3,B9D1,VLDLR,SLC39A8,KIF1AB,COG4,YARS1,PIGS,ZGC:136929,TET3,HPS1,MAFB,SLC17A5,LMBRD2B,NAGA,SNX14,NEFLB,USP45,AHDC1,L2HGDH,RP2,IFT140,EGR2B,DNM1A,NSUN2,ELOVL4B,ARNT2,KRAS,TBC1D24,AIMP1A,TMEM67,PLP1B,FGFRL1,ROM1A,SLC9A6B,ALG2,FGF8B,PRR12B,SLC38A3B,PRDM13,CX47.1,TANGO2,ALG3,POLG,GTF2H5,GMPPAA,RAD51,FRMPD4,TWNK,GATA3,XRCC1,UBA5,CACNA2D4A,OSGEP,CRB1,NCAPG2,ATG5,TA…
HP	Atrophy/Degeneration affecting the cerebrum	HP:0007369	FALSE	0.0429368	1.36717	582	1164	55	18033	CLN8,ERCC4,BICRA,MMP23B,STXBP1B,JPH3,COG5,ADNPB,GOLGA2,SLC39A8,KIF1AB,COG4,PIGS,TERT,SLC17A5,NAGA,SNX14,HDAC4,RTEL1,L2HGDH,DNM1A,ELOVL4B,CIB2,KRAS,TBC1D24,AIMP1A,TMEM67,PSEN1,DDX3XA,SLC9A6B,SLC38A3B,CX47.1,TANGO2,ALG3,POLG,GTF2H5,RAB3GAP2,OTUD6B,STAMBPB,FRMPD4,TWNK,VCP,AP4B1,UBA5,OSGEP,ESPN,RTTN,IARS2,COG2,DPM1,CYFIP2,KANK3,SLC39A14,FOXP2,TRAF7
HP	Epidermal thickening	HP:0011368	FALSE	0.0433553	1.36296	284	1164	31	18033	ERCC4,LDB3B,VEZF1A,BAG5,TERT,ORAI1A,AFF4,HNF4A,ATL3,ITGB4,CAVIN1B,NAGA,RTEL1,DSPB,ELOVL4B,KRAS,PSEN1,PKP1B,FGF8B,CX47.1,GTF2H5,DSC2L,POFUT1,GMPPAA,NOP10,ORAI1B,DESMA,SDHC,SMARCD2,ELOVL1B,FLRT3
HP	Proteinuria	HP:0000093	FALSE	0.0433914	1.3626	169	1164	21	18033	ERCC4,NUP93,TNIP1,SLC22A4,ATP7B,HNF4A,RET,ARHGDIA,MAFB,ACSL4A,SI:DKEY-166K12.1,GAPVD1,C3B.2,CLCN5B,INF2,ETS1,GATA3,OSGEP,SDHC,EPAS1B,JAZF1A
HP	Areflexia of lower limbs	HP:0002522	FALSE	0.0433914	1.3626	75	1164	12	18033	MFN2,KIF1AB,PLEKHG4,ORAI1A,NEFLB,PDK3A,POLG,TWNK,VCP,ORAI1B,DNM2A,DESMA
HP	Abnormal localization of kidney	HP:0100542	FALSE	0.0433914	1.3626	158	1164	20	18033	ERCC4,BICRA,RPS26,SMARCA4,ARID1AA,AFF4,SMARCA4A,MAFB,DEAF1,KRAS,DDX6,AKT3A,RAB3GAP2,RAD51,ADA2A,RTTN,PIK3R2,FANCG,PORB,SSR4
HP	Nystagmus	HP:0000639	FALSE	0.0434276	1.36223	871	1164	77	18033	ERCC4,PRKCG,NSUN3,MMP23B,BLOC1S3,B9D1,VLDLR,SLC39A8,KIF1AB,COG4,YARS1,PIGS,ZGC:136929,TET3,HPS1,MAFB,SLC17A5,LMBRD2B,NAGA,SNX14,NEFLB,USP45,AHDC1,L2HGDH,RP2,IFT140,EGR2B,DNM1A,NSUN2,ELOVL4B,ARNT2,KRAS,TBC1D24,AIMP1A,TMEM67,PLP1B,FGFRL1,ROM1A,SLC9A6B,ALG2,FGF8B,PRR12B,SLC38A3B,PRDM13,CX47.1,TANGO2,ALG3,POLG,GTF2H5,GMPPAA,RAD51,FRMPD4,TWNK,GATA3,XRCC1,UBA5,CACNA2D4A,OSGEP,CRB1,NCAPG2,ATG5,TAOK1A,IA…
HP	Decreased number of peripheral myelinated nerve fibers	HP:0003380	FALSE	0.0434556	1.36195	39	1164	8	18033	MFN2,KIF1AB,NEFLB,EGR2B,POLG,TWNK,TRIM2A,DNM2A
HP	Generalized hypotonia	HP:0001290	FALSE	0.0434556	1.36195	570	1164	54	18033	COQ7,PRKCG,NARS1,VLDLR,CANT1B,SLC22A4,LMBRD1,KIF1AB,PIGS,RET,ZGC:136929,TET3,SLC17A5,STAG2B,NAGA,KIF14,SI:DKEY-166K12.1,BOLA3,DNM1A,ACADM,TBC1D24,GLI2B,TMEM67,FGFRL1,SERPINH1B,DDX3XA,POLR2A,SLC9A6B,MAPRE2,ALG2,PLCH1,FGF8B,SLC38A3B,PRDM13,TANGO2,POLG,GTF2H5,GMPPAA,SLC35A3B,OTUD6B,WASF1,STAMBPB,PIGK,TWNK,UBR1,UBA5,DNM2A,ZBTB18,DPM1,CYFIP2,FLCN,SSR4,GFPT1,PPP1CB
HP	Hypoplasia of the maxilla	HP:0000327	FALSE	0.0434556	1.36195	105	1164	15	18033	POLR1A,TRMT1,GRHL3,CDC45,TERT,GHRA,MAFB,RTEL1,GLI2B,RAB3GAP2,ZDHHC9,STAMBPB,NOP10,SLC12A6,FOXP2
HP	Hand muscle weakness	HP:0030237	FALSE	0.0434556	1.36195	39	1164	8	18033	MFN2,LDB3B,YARS1,NEFLB,RAPSN,CAV3,PDK3A,POLG
HP	Abnormal urinary electrolyte concentration	HP:0012591	FALSE	0.0435118	1.36139	85	1164	13	18033	SLC22A4,ATP7B,HNF4A,ATP1A1A.4,SI:DKEY-166K12.1,IFT140,KRAS,CLCN5B,TMEM67,SLC12A1,NR0B1,BICC1A,PIK3C2A
HP	Abnormal tracheal morphology	HP:0002778	FALSE	0.0435118	1.36139	126	1164	17	18033	ERCC4,LMBRD1,PAICS,TERT,AFF4,RET,AHDC1,HDAC4,RTEL1,ARNT2,POLG,RAB3GAP2,RAD51,NOP10,TRIM2A,FANCG,NCF2
HP	Short long bone	HP:0003026	FALSE	0.0435118	1.36139	203	1164	24	18033	ERCC4,CANT1B,COG4,FGF16,PIGS,AFF4,GHRA,BMPR1BB,MAFB,HDAC4,WNT5A,IFT140,HHAT,TMEM67,IFT80,SERPINH1B,TAPT1A,RAB3GAP2,RAD51,TBX3A,IARS2,FANCG,PORB,RPL13
HP	Skin ulcer	HP:0200042	FALSE	0.0435118	1.36139	95	1164	14	18033	SLC4A1A,CCR6B,KIF1AB,TERT,ATL3,ITGB4,SRP19,RTEL1,NR3C1,NOP10,ADA2A,RASA1A,PROS1,NCF2
HP	Impaired tactile sensation	HP:0010830	FALSE	0.0437325	1.3592	31	1164	7	18033	NARS1,PLEKHG4,ATL3,POLG,TWNK,VCP,ADA2A
HP	Abnormal exteroceptive sensation	HP:0033747	FALSE	0.0438299	1.35823	192	1164	23	18033	MLH1,MFN2,NARS1,RELA,KIF1AB,PLEKHG4,ATP7B,SH2B3,GHRA,ATL3,NAGA,NEFLB,HDAC4,DEAF1,KRAS,PDK3A,POLG,TWNK,SLC12A1,VCP,ADA2A,HNRPKL,IARS2
HP	Weakness of facial musculature	HP:0030319	FALSE	0.0438299	1.35823	192	1164	23	18033	BICRA,ADNPB,ANKHA,YARS1,TERT,ITGB4,STAG2B,NEFLB,RAPSN,ALG2,CX47.1,POLG,TWNK,VCP,ADA2A,HACD1,DNM2A,DESMA,MYLZ3,SLC12A6,SLC39A14,GFPT1,TRAF7
HP	Hydrocephalus	HP:0000238	FALSE	0.0439707	1.35684	309	1164	33	18033	ERCC4,TRMT1,BICRA,MFN2,B9D1,KIF1AB,DPH2,TERT,ZGC:136929,SLC17A5,STAG2B,CFAP300,NSUN2,KRAS,GLI2B,TMEM67,FGFRL1,DNAH5,PLCH1,FGF8B,AKT3A,RAD51,WDR81,RASA1A,PIK3R2,TAOK1A,IARS2,NDUFB11,FANCG,POMGNT2,PORB,PPP1CB,TRAF7
HP	Hyporeflexia	HP:0001265	FALSE	0.0454685	1.34229	334	1164	35	18033	PRKCG,MFN2,NARS1,LDB3B,KIF1AB,TERT,ATL3,ATP1A1A.4,SNX14,NEFLB,HDAC4,RTEL1,EGR2B,DNM1A,DEAF1,ELOVL4B,TBC1D24,PLP1B,PDK3A,INF2,SLC38A3B,PRDM13,POLG,GTF2H5,TWNK,WDR81,VCP,UBA5,SLC5A5,DNM2A,DESMA,TAOK1A,IARS2,CYFIP2,POMGNT2
HP	Decreased motor nerve conduction velocity	HP:0003431	FALSE	0.0454685	1.34229	57	1164	10	18033	MFN2,YARS1,NEFLB,EGR2B,CX47.1,POLG,VCP,TRIM2A,FAM126A,SLC12A6
HP	Upper limb amyotrophy	HP:0009129	FALSE	0.0454685	1.34229	57	1164	10	18033	MFN2,LDB3B,KIF1AB,NEFLB,CAV3,PDK3A,INF2,VCP,TRIM2A,SLC12A6
HP	Failure to thrive	HP:0001508	FALSE	0.0457844	1.33928	821	1164	73	18033	ERCC4,ABCA3B,BICRA,NSUN3,MMP23B,SLC4A1A,ADNPB,SLC22A4,LMBRD1,GOLGA2,SLC39A8,COG4,YARS1,CDC45,TERT,ATP7B,ORAI1A,KCNJ6,GHRA,ASS1,RET,ZGC:136929,CAVIN1B,SLC17A5,STAG2B,AHDC1,SI:DKEY-166K12.1,RTEL1,DSPB,IFT140,DNM1A,DEAF1,RAPSN,KRAS,TBC1D24,GLI2B,SPI1B,LINS1,AIMP1A,PLP1B,PKP1B,FGFRL1,POLR2A,PLCH1,FGF8B,SLC38A3B,ALG3,POLG,GTF2H5,OTUD6B,STAMBPB,TWNK,SLC12A1,UBR1,HACD1,NR0B1,UBA5,OSGEP,ECE1,HNRPKL,ORAI1…
HP	Azoospermia	HP:0000027	FALSE	0.0458821	1.33836	755	1164	68	18033	ERCC4,BICRA,MMP23B,STXBP1B,HPSE2,COG5,B9D1,ADNPB,KDM5BA,PAICS,SMARCA4,DPH2,ARID1AA,PIGS,CDC45,TERT,LEPR,AFF4,SMARCA4A,KCNJ6,GHRA,ZGC:136929,HDAC4,RTEL1,WNT5A,RP2,IFT140,NSUN2,ARNT2,RAPSN,KRAS,GLI2B,TMEM67,DDX6,FGFRL1,ROM1A,IFT80,DDX3XA,MAPRE2,FGF8B,PRDM13,CX47.1,POLG,GTF2H5,RAB3GAP2,ZDHHC9,OTUD6B,RAD51,DGCR2,NOP10,UBR1,NR0B1,HNRPKL,RTTN,CRB1,TEX11,DNM2A,TBX3A,SIAH1,FAM161A,NDUFB11,FANCG,POMGNT2,P…
HP	Abnormality of blood and blood-forming tissues	HP:0001871	FALSE	0.0460241	1.33701	1036	1164	89	18033	ERCC4,CPOX,MST1,MLH1,DEF6A,STXBP1B,LDB3B,VEZF1A,CXCR4A,BLOC1S3,SLC4A1A,TNIP1,RPS26,LMBRD1,BAG5,XPR1A,COG4,YARS1,TERT,PLEKHM1,LEPR,ATP7B,ORAI1A,SH2B3,GHRA,HNF4A,RET,ITGB4,CAVIN1B,HPS1,SLC17A5,NAGA,SRP19,ACSL4A,RTEL1,SCN4BA,NR3C1,DSPB,IFT140,SGCG,NSUN2,TBXTA,C3B.2,KRAS,TBC1D24,SPI1B,NRADD,TMEM67,IKZF1,PSEN1,SLC4A2B,CCM2,ALG2,ALG3,POLG,GTF2H5,ETS1,MICU1,RAD51,DGCR2,NOP10,GATA3,UBR1,KRIT1,ADA2A,ORAI1…
HP	Abnormality of central nervous system electrophysiology	HP:0030178	FALSE	0.0460241	1.33701	471	1164	46	18033	CLN8,ERCC4,MMP23B,STXBP1B,CPT1CB,SLC6A1A,GOLGA2,OTOFA,SLC39A8,KIF1AB,PIGS,ZGC:136929,TET3,NEFLB,AHDC1,DNM1A,DEAF1,KRAS,TBC1D24,AIMP1A,PLP1B,PSEN1,FGFRL1,SLC9A6B,ALG2,PLCH1,SLC38A3B,CX47.1,AKT3A,ALG3,POLG,NUP188,VCP,UBA5,OSGEP,RTTN,PLPBP,DNM2A,IARS2,DPM1,CYFIP2,SLC6A1B,SLC12A6,FLCN,STARD7,DRD3
HP	Muscle weakness	HP:0001324	FALSE	0.0460241	1.33701	848	1164	75	18033	COQ7,CPOX,TRMT1,BICRA,NSUN3,MFN2,LDB3B,CPT1CB,SLC4A1A,ADNPB,SLC22A4,CCR6B,RELA,SLC39A8,KIF1AB,ANKHA,YARS1,TERT,ATP7B,ORAI1A,CASQ1A,ATL3,ITGB4,CAVIN1B,STAG2B,ATP1A1A.4,NAGA,NEFLB,SI:DKEY-166K12.1,BOLA3,NR3C1,IFT140,EGR2B,DNM1A,SGCG,ACADM,RAPSN,KRAS,CAV3,SARS1,PLP1B,PDK3A,ALG2,FGF8B,INF2,SLC38A3B,CX47.1,TANGO2,POLG,MICU1,SMPX,TWNK,SLC12A1,SLC25A12,XRCC1,VCP,ADA2A,HACD1,UBA5,HNRPKL,ORAI1B,RASA1A,TRI…
HP	Tremor	HP:0001337	FALSE	0.0460241	1.33701	509	1164	49	18033	ERCC4,PRKCG,MFN2,NARS1,STXBP1B,SLC6A3,JPH3,SLC6A1A,B9D1,VLDLR,ATP7B,HNF4A,RET,NEFLB,DNM1A,ELOVL4B,TBC1D24,PARK7,TMEM67,PLP1B,PDK3A,FGF8B,SLC38A3B,CX47.1,ITM2BB,POLG,GTF2H5,RAB3GAP2,MICU1,FRMPD4,TWNK,WDR81,VCP,ADA2A,UBA5,SDHC,SI:DKEY-222H21.12,EPAS1B,DPM1,ELOVL1B,CYFIP2,FAM126A,RAB39BB,SLC6A1B,SLC12A6,SLC39A14,STARD7,FLRT3,DRD3
HP	Cleft palate	HP:0000175	FALSE	0.047175	1.32629	497	1164	48	18033	ERCC4,DEF6A,POLR1A,BICRA,B9D1,RPS26,GRHL3,LMBRD1,SMARCA4,DPH2,ARID1AA,CDC45,SMARCA4A,RET,ZGC:136929,MAFB,STAG2B,WNT5A,DSPB,DEAF1,NSUN2,ARNT2,RAPSN,KRAS,TBC1D24,GLI2B,TMEM67,FGFRL1,DDX3XA,POLR2A,MAPRE2,PLCH1,FGF8B,PRR12B,TAPT1A,STAMBPB,RAD51,DGCR2,GATA3,ADA2A,HNRPKL,SIAH1,NDUFB11,FANCG,POMGNT2,CTNND1,FLRT3,FOXP2
HP	Dandy-Walker malformation	HP:0001305	FALSE	0.0476508	1.32193	117	1164	16	18033	B9D1,SMARCA4,DPH2,ARID1AA,SMARCA4A,RAPSN,KRAS,TBC1D24,TMEM67,IFT80,DDX3XA,PLCH1,ALG3,WDR81,POMGNT2,PPP1CB
HP	Decreased sensory nerve conduction velocity	HP:0003448	FALSE	0.0479309	1.31938	24	1164	6	18033	MFN2,KIF1AB,YARS1,EGR2B,POLG,SLC12A6
HP	Abnormal sensory nerve conduction velocity	HP:0040132	FALSE	0.0479309	1.31938	24	1164	6	18033	MFN2,KIF1AB,YARS1,EGR2B,POLG,SLC12A6
HP	Abnormal hair whorl	HP:0010721	FALSE	0.0479309	1.31938	24	1164	6	18033	HDAC4,IFT140,STAMBPB,FRMPD4,UBR1,TRAF7
HP	Sensory neuropathy	HP:0000763	FALSE	0.0479511	1.3192	67	1164	11	18033	MFN2,PLEKHG4,ATL3,NAGA,PLP1B,CX47.1,POLG,TWNK,VCP,IARS2,SLC12A6
HP	Hand muscle atrophy	HP:0009130	FALSE	0.0479511	1.3192	40	1164	8	18033	LDB3B,KIF1AB,NEFLB,CAV3,PDK3A,VCP,TRIM2A,SLC12A6
HP	Oral ulcer	HP:0000155	FALSE	0.0479511	1.3192	40	1164	8	18033	TNIP1,RELA,GHRA,SRP19,NRADD,ETS1,ADA2A,JAZF1A
HP	Tracheoesophageal fistula	HP:0002575	FALSE	0.0479511	1.3192	67	1164	11	18033	ERCC4,LMBRD1,PAICS,TERT,RET,RTEL1,ARNT2,RAD51,NOP10,FANCG,NCF2
HP	Skin vesicle	HP:0200037	FALSE	0.0482102	1.31686	17	1164	5	18033	TERT,RTEL1,DSC2L,POFUT1,NOP10
HP	Fatigue	HP:0012378	FALSE	0.048556	1.31376	276	1164	30	18033	PTPN3,ERCC4,MST1,MLH1,SLC4A1A,SLC22A4,PLEKHM1,SH2B3,GHRA,HNF4A,RET,SI:DKEY-166K12.1,SCN4BA,NR3C1,ACADM,ARNT2,RAPSN,KRAS,GLI2B,CAV3,SPI1B,IKZF1,POLG,TWNK,VCP,HACD1,STAT6,SDHC,EPAS1B,PIK3R1
HP	Aplasia/Hypoplasia of the skin	HP:0008065	FALSE	0.048805	1.31154	139	1164	18	18033	ERCC4,ADNPB,TERT,ZGC:136929,ITGB4,RTEL1,NR3C1,DSPB,IFT140,KRAS,FGFRL1,NOP10,UBR1,ADA2A,PROS1,NDUFB11,PPP1CB,PIK3R1
HP	Intracranial cystic lesion	HP:0010576	FALSE	0.048805	1.31154	172	1164	21	18033	B9D1,ADNPB,SMARCA4,DPH2,ARID1AA,SMARCA4A,ZGC:136929,SNX14,AHDC1,RAPSN,KRAS,TBC1D24,TMEM67,FGFRL1,IFT80,DDX3XA,PLCH1,ALG3,WDR81,POMGNT2,PPP1CB
HP	Peripheral axonal neuropathy	HP:0003477	FALSE	0.048805	1.31154	139	1164	18	18033	MFN2,KIF1AB,PLEKHG4,ATL3,NAGA,NEFLB,ELOVL4B,KRAS,CX47.1,POLG,GMPPAA,MICU1,TWNK,VCP,TRIM2A,DNM2A,SLC12A6,WDR48B
HP	Left ventricular systolic dysfunction	HP:0025169	FALSE	0.0489532	1.31022	49	1164	9	18033	VEZF1A,BAG5,MYOZ2A,SGCG,PSEN1,POLG,TWNK,FHOD3A,DESMA
HP	Aphthous ulcer	HP:0032154	FALSE	0.0489532	1.31022	32	1164	7	18033	ORAI1A,GHRA,SRP19,RORC,ADA2A,ORAI1B,FASLG
HP	Steppage gait	HP:0003376	FALSE	0.0489532	1.31022	49	1164	9	18033	MFN2,ATL3,ATP1A1A.4,NEFLB,EGR2B,PDK3A,INF2,POLG,VCP
HP	Cerebral hemorrhage	HP:0001342	FALSE	0.0489532	1.31022	58	1164	10	18033	TERT,SH2B3,RET,CCM2,KRIT1,ADA2A,SDHC,PROS1,EPAS1B,TRAF7
HP	Distal upper limb amyotrophy	HP:0007149	FALSE	0.0489532	1.31022	49	1164	9	18033	LDB3B,KIF1AB,NEFLB,CAV3,PDK3A,INF2,VCP,TRIM2A,SLC12A6
HP	Aplasia/Hypoplasia of the 5th finger	HP:0006262	FALSE	0.0489532	1.31022	49	1164	9	18033	SMARCA4,ARID1AA,SMARCA4A,BMPR1BB,WNT5A,IFT140,TBC1D24,TBX3A,PIK3C2A
HP	Low anterior hairline	HP:0000294	FALSE	0.0495034	1.30536	118	1164	16	18033	BICRA,RPS26,SMARCA4,ARID1AA,SMARCA4A,CAVIN1B,STAG2B,NSUN2,TBC1D24,MAPRE2,PRDM13,RAB3GAP2,ADA2A,SLC12A6,PIK3C2A,ASH1L
HP	Abnormal respiratory system physiology	HP:0002795	FALSE	0.0498248	1.30255	1082	1164	92	18033	COQ7,CPOX,DEF6A,ABCA3B,MFN2,STXBP1B,B9D1,SLC4A1A,CANT1B,ADNPB,SLC22A4,RPS26,CCR6B,PIP5K1CB,SLC39A8,DPH2,CDC45,TERT,ORAI1A,AFF4,SH2B3,KCNJ6,GHRA,RET,ATL3,HPS1,STAG2B,CFAP300,MYOZ2A,AHDC1,HDAC4,SI:DKEY-166K12.1,RTEL1,BOLA3,SCN4BA,DSPB,IFT140,EGR2B,SGCG,ACADM,NSUN2,ELOVL4B,TBXTA,RAPSN,KRAS,TBC1D24,GLI2B,SPI1B,TMEM67,PLP1B,IKZF1,IFT80,DNAH5,SERPINH1B,DDX3XA,PLCH1,FGF8B,PRR12B,PRDM13,INVS,POLG,GTF2H5,…
HP	Abnormality of upper lip vermillion	HP:0011339	FALSE	0.049911	1.3018	362	1164	37	18033	SLC6A1A,ADNPB,LMBRD1,GOLGA2,SMARCA4,ARID1AA,AFF4,SMARCA4A,KCNJ6,MED13B,GLIS3,STAG2B,KIF14,WNT5A,DEAF1,NSUN2,RAPSN,TBC1D24,GLI2B,SARS1,MAPRE2,FGF8B,OTUD6B,MICU1,PIGK,AP4B1,HNRPKL,NCAPG2,TMEM53,PLPBP,ZBTB18,DPM1,CYFIP2,THUMPD1,SLC6A1B,SSR4,PPP1CB

## Sheet: Table S7
Table S7 Sample list including Genbank accession numbers for all samles included for the COI barcoding analyses.
Field_ID	Species	Sampling Location	Coord (dec degree)	Date	Genbank ACCESSION
LG_04	Lepadogaster lepadogaster	Thimari/Greece	37.685111, 23.937944	2016-08-06	MF425774
LG_06	Lepadogaster lepadogaster	Plakias/Greece	35.194667, 24.380807	2016-08-09	MF425776
LG_09	Lepadogaster lepadogaster	Myrtos/Greece	34.994722, 25.554806	2016-08-14	MF425777
LG_10	Lepadogaster lepadogaster	Plakias/Greece	35.194667, 24.380806	2016-08-14	MF425778
LM_01	Lepadogaster purpurea	Messina/Italy	﻿38.219137, 15.567788	2014-08-06	MF425779
LM_02	Lepadogaster purpurea	Messina/Italy	﻿38.219137, 15.567788	2014-08-06	MF425780
LM_03	Lepadogaster purpurea	Messina/Italy	﻿38.219137, 15.567788	2014-08-06	MF425781
LG_07	Lepadogaster lepadogaster	Petres/Greece	35.357833, 24.368972	2016-08-10	MF544114
LG_01	Lepadogaster lepadogaster	Chamolia/Greece	37.916250, 24.035750	2016-08-06	MF544115
LG_03	Lepadogaster purpurea	Chamolia/Greece	37.916250, 24.035750	2016-08-06	MF544116
LG_02	Lepadogaster purpurea	Chamolia/Greece	37.916250, 24.035750	2016-08-06	MF544117
GWC_01	Gouania orientalis	Plakias/Crete/Greece	35.194667, 24.380806	2016-08-09	MK873443
GWC_02	Gouania hofrichteri	Plakias/Crete/Greece	35.194667, 24.380806	2016-08-09	MK873444
GWC_03	Gouania orientalis	Plakias/Crete/Greece	35.194667, 24.380806	2016-08-09	MK873445
GWC_04	Gouania orientalis	Plakias/Crete/Greece	35.194667, 24.380806	2016-08-09	MK873446
GWC_05	Gouania orientalis	Plakias/Crete/Greece	35.194667, 24.380806	2016-08-09	MK873447
GWC_06	Gouania orientalis	Plakias/Crete/Greece	35.194667, 24.380806	2016-08-09	MK873448
GWC_09	Gouania orientalis	Plakias/Crete/Greece	35.194667, 24.380806	2016-08-09	MK873449
GWC_10	Gouania hofrichteri	Plakias/Crete/Greece	35.194667, 24.380806	2016-08-09	MK873450
GWC_20	Gouania orientalis	Petres/Crete/Greece	35.357833, 24.368972	2016-08-10	MK873451
GWC_24	Gouania orientalis	Petres/Crete/Greece	35.357833, 24.368972	2016-08-10	MK873452
GWC_25	Gouania hofrichteri	Petres/Crete/Greece	35.357833, 24.368972	2016-08-10	MK873453
GWC_26	Gouania orientalis	Petres/Crete/Greece	35.357833, 24.368972	2016-08-10	MK873454
GWC_30	Gouania orientalis	Petres/Crete/Greece	35.357833, 24.368972	2016-08-10	MK873455
GWC_31	Gouania hofrichteri	Petres/Crete/Greece	35.357833, 24.368972	2016-08-10	MK873456
GWC_33	Gouania hofrichteri	Petres/Crete/Greece	35.357833, 24.368972	2016-08-10	MK873457
GWC_39	Gouania hofrichteri	Vatos/Crete/Greece	34.994722, 25.554806	2016-08-13	MK873458
GWC_45	Gouania hofrichteri	Vatos/Crete/Greece	34.994722, 25.554806	2016-08-13	MK873459
GWC_53	Gouania hofrichteri	Vatos/Crete/Greece	34.994722, 25.554806	2016-08-13	MK873460
GWC_55	Gouania hofrichteri	Vatos/Crete/Greece	34.994722, 25.554806	2016-08-13	MK873461
GWC_57	Gouania hofrichteri	Vatos/Crete/Greece	34.994722, 25.554806	2016-08-13	MK873462
GWC_71	Gouania hofrichteri	Mades/Crete/Greece	35.400306, 25.033778	2016-08-15	MK873463
GWC_72	Gouania hofrichteri	Mades/Crete/Greece	35.400306, 25.033778	2016-08-15	MK873464
GWC_76	Gouania hofrichteri	Mades/Crete/Greece	35.400306, 25.033778	2016-08-15	MK873465
GWF_B1	Gouania willdenowi	Banyuls-sur-mer/France	42.488500, 3.128861	2016-10-11	MK873466
GWF_B12	Gouania willdenowi	Banyuls-sur-mer/France	42.488750, 3.128861	2016-10-11	MK873467
GWF_B16	Gouania willdenowi	Banyuls-sur-mer/France	42.488750, 3.128861	2016-10-11	MK873468
GWF_B5	Gouania willdenowi	Banyuls-sur-mer/France	42.488500, 3.128861	2016-10-11	MK873469
GWF_N1	Gouania willdenowi	Cagnes-sur-mer/Nice/France	43.656139, 7.173694	2016-10-09	MK873470
GWF_N10	Gouania willdenowi	Antibes/Nice/France	43.570056, 7.136528	2016-10-10	MK873471
GWF_N13	Gouania willdenowi	Antibes/Nice/France	43.570056, 7.136528	2016-10-10	MK873472
GWF_N4	Gouania willdenowi	Cagnes-sur-mer/Nice/France	43.656139, 7.173694	2016-10-10	MK873473
GWF_T17	Gouania willdenowi	Le Port d'Alon/Toulon/France	43.146611, 5.707556	2016-10-16	MK873474
GWF_T3	Gouania willdenowi	Le Port d'Alon/Toulon/France	43.146611, 5.707556	2016-10-16	MK873475
GWF_T4	Gouania willdenowi	Le Port d'Alon/Toulon/France	43.146611, 5.707556	2016-10-16	MK873476
GWG_01	Gouania orientalis	Saronida/Greece	37.716667, 23.923111	2016-08-02	MK873477
GWG_02	Gouania orientalis	Saronida/Greece	37.716667, 23.923111	2016-08-02	MK873478
GWG_06	Gouania orientalis	Saronida/Greece	37.716667, 23.923111	2016-08-02	MK873479
GWG_10	Gouania orientalis	Saronida/Greece	37.720056, 23.928056	2016-08-02	MK873480
GWG_11	Gouania orientalis	Saronida/Greece	37.720056, 23.928056	2016-08-02	MK873481
GWG_12	Gouania orientalis	Saronida/Greece	37.720056, 23.928056	2016-08-02	MK873482
GWG_13	Gouania orientalis	Saronida/Greece	37.720056, 23.928056	2016-08-02	MK873483
GWG_14	Gouania hofrichteri	Saronida/Greece	37.720056, 23.928056	2016-08-02	MK873484
GWG_21	Gouania orientalis	Saronida/Greece	37.720056, 23.928056	2016-08-02	MK873485
GWG_28	Gouania orientalis	Chamolia/Greece	37.916250, 24.035750	2016-08-04	MK873486
GWG_37	Gouania hofrichteri	Chamolia/Greece	37.916250, 24.035750	2016-08-04	MK873487
GWG_38	Gouania hofrichteri	Chamolia/Greece	37.916250, 24.035750	2016-08-04	MK873488
GWG_39	Gouania hofrichteri	Chamolia/Greece	37.916250, 24.035750	2016-08-04	MK873489
GWG_44	Gouania hofrichteri	Thimari/Greece	37.685111, 23.937944	2016-08-06	MK873490
GWG_49	Gouania hofrichteri	Chamolia/Greece	37.916250, 24.035750	2016-08-06	MK873491
GWG_50	Gouania hofrichteri	Chamolia/Greece	37.916250, 24.035750	2016-08-06	MK873492
GWK_01	Gouania adriatica	Krk (Glavotok)/Croatia	45.095806, 14.442333	2014-09-28	MK873493
GWK_02	Gouania pigra	Krk (Glavotok)/Croatia	45.095806, 14.442333	2014-09-28	MK873494
GWK_03	Gouania pigra	Krk (Glavotok)/Croatia	45.095806, 14.442333	2014-09-28	MK873495
GWK_04	Gouania adriatica	Krk (Glavotok)/Croatia	45.095806, 14.442333	2014-09-28	MK873496
GWK_05	Gouania adriatica	Krk (Glavotok)/Croatia	45.095806, 14.442333	2014-09-28	MK873497
GWK_06	Gouania adriatica	Krk (Glavotok)/Croatia	45.095806, 14.442333	2014-09-28	MK873498
GWK_07	Gouania adriatica	Krk (Glavotok)/Croatia	45.095806, 14.442333	2014-09-28	MK873499
GWK_08	Gouania pigra	Krk (Glavotok)/Croatia	45.095806, 14.442333	2014-09-28	MK873500
GWK_09	Gouania adriatica	Krk (Glavotok)/Croatia	45.095806, 14.442333	2014-09-28	MK873501
GWK_10	Gouania pigra	Krk (Glavotok)/Croatia	45.095806, 14.442333	2014-09-28	MK873502
GWK_11	Gouania pigra	Krk (Glavotok)/Croatia	45.095806, 14.442333	2014-09-28	MK873503
GWK_12	Gouania adriatica	Krk (Glavotok)/Croatia	45.095806, 14.442333	2014-09-28	MK873504
GWK_13	Gouania pigra	Krk (Glavotok)/Croatia	45.095806, 14.442333	2014-06-15	MK873505
GWK_14	Gouania pigra	Krk (Glavotok)/Croatia	45.095806, 14.442333	2014-06-15	MK873506
GWK_15	Gouania adriatica	Krk (Glavotok)/Croatia	45.095806, 14.442333	2014-06-15	MK873507
GWK_16	Gouania pigra	Krk (Glavotok)/Croatia	45.095806, 14.442333	2014-06-15	MK873508
GWK_17	Gouania adriatica	Krk (Glavotok)/Croatia	45.095806, 14.442333	2014-06-15	MK873509
GWK_18	Gouania pigra	Krk (Glavotok)/Croatia	45.095806, 14.442333	2014-06-15	MK873510
GWK_19	Gouania adriatica	Krk (Glavotok)/Croatia	45.095806, 14.442333	2014-06-15	MK873511
GWK_20	Gouania pigra	Krk (Glavotok)/Croatia	45.095806, 14.442333	2014-06-15	MK873512
GWM_1	Gouania willdenowi	Messina/Italy	38.219137, 15.567788	2014-08-07	MK873513
GWM_2	Gouania willdenowi	Messina/Italy	38.219137, 15.567788	2014-08-07	MK873514
GWM_3	Gouania willdenowi	Messina/Italy	38.219137, 15.567788	2014-08-07	MK873515
GWM_4	Gouania willdenowi	Messina/Italy	38.219137, 15.567788	2014-08-07	MK873516
GWM_5	Gouania willdenowi	Messina/Italy	38.219137, 15.567788	2014-08-07	MK873517
GWM_7	Gouania willdenowi	Messina/Italy	38.219137, 15.567788	2014-08-07	MK873518
GWM_8	Gouania willdenowi	Messina/Italy	38.219137, 15.567788	2014-08-07	MK873519
GWM_9	Gouania willdenowi	Messina/Italy	38.219137, 15.567788	2014-08-07	MK873520
GWM_10	Gouania willdenowi	Messina/Italy	38.219137, 15.567788	2014-08-07	MK873521
GWM_11	Gouania willdenowi	Messina/Italy	38.219137, 15.567788	2014-08-07	MK873522
GWM_12	Gouania willdenowi	Messina/Italy	38.219137, 15.567788	2014-08-07	MK873523
GWM_13	Gouania willdenowi	Messina/Italy	38.219137, 15.567788	2014-08-07	MK873524
GWM_14	Gouania willdenowi	Messina/Italy	38.219137, 15.567788	2014-08-07	MK873525
GWM_16	Gouania willdenowi	Messina/Italy	38.219137, 15.567788	2014-08-07	MK873526
GWM_17	Gouania willdenowi	Messina/Italy	38.219137, 15.567788	2014-08-07	MK873527
GWM_18	Gouania willdenowi	Messina/Italy	38.219137, 15.567788	2014-08-07	MK873528
GWP_04	Gouania adriatica	Pula (Stoja)Croatia	44.860667, 13.818056	2016-07-17	MK873529
GWP_05	Gouania pigra	Pula (Stoja)Croatia	44.860667, 13.818056	2016-07-17	MK873530
GWP_06	Gouania pigra	Pula (Stoja)Croatia	44.860667, 13.818056	2016-07-17	MK873531
GWP_16	Gouania pigra	Pula (Stoja)Croatia	44.860667, 13.818056	2016-07-17	MK873532
GWP_17	Gouania pigra	Pula (Stoja)Croatia	44.860667, 13.818056	2016-07-17	MK873533
GWP_18	Gouania adriatica	Pula (Valsaline) Croatia	44.850306, 13.836389	2016-09-27	MK873534
GWSv_01	Gouania adriatica	Sv. Marina (Istria)/Croatia	45.028361, 14.154833	2015-07-18	MK873535
GWSv_07	Gouania pigra	Sv. Marina (Istria)/Croatia	45.028361, 14.154833	2015-07-18	MK873536
GWSv_08	Gouania pigra	Sv. Marina (Istria)/Croatia	45.028361, 14.154833	2015-07-18	MK873537
GWSv_09	Gouania pigra	Sv. Marina (Istria)/Croatia	45.028361, 14.154833	2015-07-18	MK873538
GWSv_10	Gouania pigra	Sv. Marina (Istria)/Croatia	45.028361, 14.154833	2015-07-18	MK873539
GWK_38	Gouania pigra	Krk (Glavotok)/Croatia	45.095806, 14.442333	2015-05-16	MT299844
GWK_40	Gouania pigra	Krk (Glavotok)/Croatia	45.095806, 14.442333	2015-05-16	MT299845
GWK_47	Gouania pigra	Krk (St. Baska)/Croatia	44.945917, 14.706167	2019-09-16	MT299846
GWK_48	Gouania pigra	Krk (St. Baska)/Croatia	44.945917, 14.706167	2019-09-16	MT299847
GWP_02	Gouania pigra	Pula (Stoja)Croatia	44.860667, 13.818056	2016-07-17	MT299848
GWRi_09	Gouania pigra	Rijeka/Konoba Borik/Croatia	45.314557, 14.469908	2019-07-12	MT299849
GWRi_10	Gouania pigra	Rijeka/Konoba Borik/Croatia	45.314557, 14.469908	2019-07-12	MT299850
GWSv_04	Gouania pigra	Sv. Marina (Istria)/Croatia	45.028361, 14.154833	2015-07-18	MT299851
GWSv_06	Gouania pigra	Sv. Marina (Istria)/Croatia	45.028361, 14.154833	2015-07-18	MT299851
AlbVl_06	Gouania adriatica	Vlorë (Envi Beach)/Albania	40.387862, 19.482819	2019-08-14	MT299853
GWK_22	Gouania adriatica	Krk (Glavotok)/Croatia	45.095806, 14.442333	2015-05-13	MT299854
GWK_36	Gouania adriatica	Krk (Glavotok)/Croatia	45.095806, 14.442333	2015-05-15	MT299855
GWK_37	Gouania adriatica	Krk (Glavotok)/Croatia	45.095806, 14.442333	2015-05-15	MT299856
GWK_50	Gouania adriatica	Krk (St. Baska)/Croatia	44.945917, 14.706167	2019-09-16	MT299857
GWRi_07	Gouania adriatica	Rijeka/Konoba Borik/Croatia	45.314557, 14.469908	2019-07-12	MT299858
GWG_22	Gouania hofrichteri	Chamolia/Greece	37.916250, 24.035750	2016-08-04	MT299859
GWG_24	Gouania hofrichteri	Chamolia/Greece	37.916250, 24.035750	2016-08-04	MT299860
GOK_39	Gouania orientalis	Golf v. Korinth/Standort2/Greece	38.171389, 22.274083	2018-08-23	MT299861
GWC_08	Gouania orientalis	Plakias/Crete/Greece	35.194667, 24.380806	2016-08-09	MT299862
GWC_54	Gouania orientalis	Vatos/Crete/Greece	34.994722, 25.554806	2016-08-13	MT299863
GWG_66	Gouania orientalis	Chamolia/Greece	37.916250, 24.035750	2018-08-16	MT299864
GWG_67	Gouania orientalis	Chamolia/Greece	37.916250, 24.035750	2018-08-16	MT299865
GWF_B2	Gouania willdenowi	Banyuls-sur-mer/France	42.488500, 3.128861	2016-10-11	MT299866
GWF_B3	Gouania willdenowi	Banyuls-sur-mer/France	42.488500, 3.128861	2016-10-11	MT299867
GWF_N2	Gouania willdenowi	Cagnes-sur-mer/Nice/France	43.656139, 7.173694	2016-10-09	MT299868
GWF_N3	Gouania willdenowi	Cagnes-sur-mer/Nice/France	43.656139, 7.173694	2016-10-10	MT299869
GWF_T1	Gouania willdenowi	Le Port d'Alon/Toulon/France	43.146611, 5.707556	2016-10-16	MT299870
GWG_60	Gouania orientalis	Thimari/Greece	37.685111, 23.937944	2016-08-07	OL839338
AlbVl_01	Gouania pigra	Vlorë (Envi Beach)/Albania	40.387862, 19.482819	2019-08-14	OL839339
AlbVl_02	Gouania pigra	Vlorë (Envi Beach)/Albania	40.387862, 19.482819	2019-08-14	OL839340
AlbVl_03	Gouania pigra	Vlorë (Envi Beach)/Albania	40.387862, 19.482819	2019-08-14	OL839341
AlbVl_04	Gouania pigra	Vlorë (Envi Beach)/Albania	40.387862, 19.482819	2019-08-14	OL839342
AlbVl_05	Gouania pigra	Vlorë (Envi Beach)/Albania	40.387862, 19.482819	2019-08-14	OL839343
AlbVl_07	Gouania adriatica	Vlorë (Envi Beach)/Albania	40.387862, 19.482819	2019-08-14	OL839344
AlbVl_08	Gouania adriatica	Vlorë (Envi Beach)/Albania	40.387862, 19.482819	2019-08-14	OL839345
AlbVl_09	Gouania adriatica	Vlorë (Envi Beach)/Albania	40.387862, 19.482819	2019-08-14	OL839346
AlbVl_10	Gouania adriatica	Vlorë (Envi Beach)/Albania	40.387862, 19.482819	2019-08-14	OL839347
AlbVl_11	Gouania adriatica	Vlorë (Envi Beach)/Albania	40.387862, 19.482819	2019-08-14	OL839348
AlbVl_12	Gouania adriatica	Vlorë (Envi Beach)/Albania	40.387862, 19.482819	2019-08-14	OL839349
AlbVl_13	Gouania adriatica	Vlorë (Envi Beach)/Albania	40.387862, 19.482819	2019-08-14	OL839350
AlbVl_14	Gouania adriatica	Vlorë (Envi Beach)/Albania	40.387862, 19.482819	2019-08-14	OL839351
AlbVl_15	Gouania adriatica	Vlorë (Envi Beach)/Albania	40.387862, 19.482819	2019-08-14	OL839352
AlbVl_16	Gouania adriatica	Vlorë (Envi Beach)/Albania	40.387862, 19.482819	2019-08-14	OL839353
AlbVl_17	Gouania adriatica	Vlorë (Envi Beach)/Albania	40.387862, 19.482819	2019-08-14	OL839354
AlbVl_18	Gouania adriatica	Vlorë (Envi Beach)/Albania	40.387862, 19.482819	2019-08-14	OL839355
AlbVl_19	Gouania adriatica	Vlorë (Envi Beach)/Albania	40.387862, 19.482819	2019-08-14	OL839356
AlbVl_20	Gouania adriatica	Vlorë (Envi Beach)/Albania	40.387862, 19.482819	2019-08-14	OL839357
AlbVl_21	Gouania adriatica	Vlorë (Envi Beach)/Albania	40.387862, 19.482819	2019-08-14	OL839358
AlbVl_22	Gouania adriatica	Vlorë (Envi Beach)/Albania	40.387862, 19.482819	2019-08-15	OL839359
AlbVl_23	Gouania adriatica	Vlorë (Envi Beach)/Albania	40.387862, 19.482819	2019-08-15	OL839360
AlbVl_24	Gouania adriatica	Vlorë (Envi Beach)/Albania	40.387862, 19.482819	2019-08-15	OL839361
AlbVl_25	Gouania adriatica	Vlorë (Envi Beach)/Albania	40.387862, 19.482819	2019-08-15	OL839362
AlbVl_27	Gouania pigra	Vlorë (Sunny Beach)/Albania	40.399784, 19.478245	2019-08-15	OL839363
AlbVl_28	Gouania pigra	Vlorë (Sunny Beach)/Albania	40.399784, 19.478245	2019-08-15	OL839364
AlbVl_29	Gouania pigra	Vlorë (Sunny Beach)/Albania	40.399784, 19.478245	2019-08-15	OL839365
AlbVl_30	Gouania pigra	Vlorë (Sunny Beach)/Albania	40.399784, 19.478245	2019-08-15	OL839366
AlbVl_31	Gouania pigra	Vlorë (Sunny Beach)/Albania	40.399784, 19.478245	2019-08-15	OL839367
AlbVl_32	Gouania pigra	Vlorë (Sunny Beach)/Albania	40.399784, 19.478245	2019-08-15	OL839368
AlbVl_33	Gouania pigra	Vlorë (Sunny Beach)/Albania	40.399784, 19.478245	2019-08-15	OL839369
AlbVl_34	Gouania pigra	Vlorë (Sunny Beach)/Albania	40.399784, 19.478245	2019-08-15	OL839370
AlbVl_35	Gouania pigra	Vlorë (Sunny Beach)/Albania	40.399784, 19.478245	2019-08-15	OL839371
AlbVl_36	Gouania pigra	Vlorë (Sunny Beach)/Albania	40.399784, 19.478245	2019-08-15	OL839372
AlbVl_37	Gouania pigra	Vlorë (Sunny Beach)/Albania	40.399784, 19.478245	2019-08-15	OL839373
AlbVl_38	Gouania pigra	Vlorë (Sunny Beach)/Albania	40.399784, 19.478245	2019-08-15	OL839374
AlbVl_39	Gouania pigra	Vlorë (Sunny Beach)/Albania	40.399784, 19.478245	2019-08-15	OL839375
AlbVl_40	Gouania pigra	Vlorë (Sunny Beach)/Albania	40.399784, 19.478245	2019-08-15	OL839376
AlbVl_41	Gouania pigra	Vlorë (Sunny Beach)/Albania	40.399784, 19.478245	2019-08-15	OL839377
AlbVl_42	Gouania pigra	Vlorë (Sunny Beach)/Albania	40.399784, 19.478245	2019-08-15	OL839378
AlbVl_43	Gouania pigra	Vlorë (Sunny Beach)/Albania	40.399784, 19.478245	2019-08-15	OL839379
AlbDr_01	Gouania adriatica	Durrës/Albania	41.331376, 19.419686	2019-08-16	OL839380
AlbDr_02	Gouania adriatica	Durrës/Albania	41.331376, 19.419686	2019-08-16	OL839381
AlbDr_03	Gouania adriatica	Durrës/Albania	41.331376, 19.419686	2019-08-16	OL839382
AlbDr_04	Gouania adriatica	Durrës/Albania	41.331376, 19.419686	2019-08-16	OL839383
AlbDr_05	Gouania adriatica	Durrës/Albania	41.331376, 19.419686	2019-08-16	OL839384
AlbDr_06	Gouania adriatica	Durrës/Albania	41.331376, 19.419686	2019-08-16	OL839385
AlbDr_07	Gouania adriatica	Durrës/Albania	41.331376, 19.419686	2019-08-16	OL839386
AlbDr_08	Gouania adriatica	Durrës/Albania	41.331376, 19.419686	2019-08-16	OL839387
AlbDr_09	Gouania adriatica	Durrës/Albania	41.331376, 19.419686	2019-08-16	OL839388
AlbDr_10	Gouania adriatica	Durrës/Albania	41.331376, 19.419686	2019-08-16	OL839389
AlbDr_11	Gouania adriatica	Durrës/Albania	41.331376, 19.419686	2019-08-16	OL839390
AlbDr_12	Gouania adriatica	Durrës/Albania	41.331376, 19.419686	2019-08-16	OL839391
AlbDr_13	Gouania adriatica	Durrës/Albania	41.331376, 19.419686	2019-08-16	OL839392
AlbDr_14	Gouania adriatica	Durrës/Albania	41.331376, 19.419686	2019-08-16	OL839393
AlbDr_15	Gouania adriatica	Durrës/Albania	41.331376, 19.419686	2019-08-16	OL839394
AlbDr_16	Gouania adriatica	Durrës/Albania	41.331376, 19.419686	2019-08-16	OL839395
AlbDr_17	Gouania adriatica	Durrës/Albania	41.331376, 19.419686	2019-08-16	OL839396
AlbDr_18	Gouania adriatica	Durrës/Albania	41.331376, 19.419686	2019-08-16	OL839397
AlbDr_19	Gouania adriatica	Durrës/Albania	41.331376, 19.419686	2019-08-16	OL839398
AlbDr_20	Gouania adriatica	Durrës/Albania	41.331376, 19.419686	2019-08-16	OL839399
AlbDr_21	Gouania adriatica	Durrës/Albania	41.331376, 19.419686	2019-08-16	OL839400
GWK_21	Gouania adriatica	Krk (Glavotok)/Croatia	45.095806, 14.442333	2015-05-13	OL839401
GWK_25	Gouania pigra	Krk (St. Baska)/Croatia	44.945917, 14.706167	2015-05-14	OL839402
GWK_26	Gouania pigra	Krk (St. Baska)/Croatia	44.945917, 14.706167	2015-05-14	OL839403
GWK_27	Gouania pigra	Krk (St. Baska)/Croatia	44.945917, 14.706167	2015-05-14	OL839404
GWK_28	Gouania pigra	Krk (St. Baska)/Croatia	44.945917, 14.706167	2015-05-14	OL839405
GWK_30	Gouania pigra	Krk (St. Baska)/Croatia	44.945917, 14.706167	2015-05-14	OL839406
GWK_31	Gouania pigra	Krk (St. Baska)/Croatia	44.945917, 14.706167	2015-05-14	OL839407
GWK_32	Gouania pigra	Krk (St. Baska)/Croatia	44.945917, 14.706167	2015-05-14	OL839408
GWK_39	Gouania pigra	Krk (Glavotok)/Croatia	45.095806, 14.442333	2015-05-16	OL839409
GWK_41	Gouania pigra	Krk (Glavotok)/Croatia	45.095806, 14.442333	2015-05-16	OL839410
GWK_42	Gouania pigra	Krk (Glavotok)/Croatia	45.095806, 14.442333	2015-05-16	OL839411
GWK_44	Gouania adriatica	Krk (St. Baska)/Croatia	44.945917, 14.706167	2015-06-05	OL839412
GWK_45	Gouania adriatica	Krk (St. Baska)/Croatia	44.952000, 14.687278	2017-02-18	OL839413
GWK_46	Gouania pigra	Krk (St. Baska)/Croatia	44.952000, 14.687278	2017-02-18	OL839414
GWK_51	Gouania adriatica	Krk (St. Baska)/Croatia	44.945917, 14.706167	2019-09-16	OL839415
GWK_52	Gouania adriatica	Krk (St. Baska)/Croatia	44.945917, 14.706167	2019-09-16	OL839416
GWP_03	Gouania pigra	Pula (Stoja)Croatia	44.860667, 13.818056	2016-07-17	OL839417
GWP_07	Gouania pigra	Pula (Stoja)Croatia	44.860667, 13.818056	2016-07-17	OL839418
GWP_08	Gouania pigra	Pula (Stoja)Croatia	44.860667, 13.818056	2016-07-17	OL839419
GWP_09	Gouania pigra	Pula (Stoja)Croatia	44.860667, 13.818056	2016-07-17	OL839420
GWP_10	Gouania pigra	Pula (Stoja)Croatia	44.860667, 13.818056	2016-07-17	OL839421
GWP_11	Gouania pigra	Pula (Stoja)Croatia	44.860667, 13.818056	2016-07-17	OL839422
GWP_12	Gouania pigra	Pula (Stoja)Croatia	44.860667, 13.818056	2016-07-17	OL839423
GWP_13	Gouania pigra	Pula (Stoja)Croatia	44.860667, 13.818056	2016-07-17	OL839424
GWP_14	Gouania pigra	Pula (Stoja)Croatia	44.860667, 13.818056	2016-07-17	OL839425
GWP_15	Gouania pigra	Pula (Stoja)Croatia	44.860667, 13.818056	2016-07-17	OL839426
GWP_22	Gouania adriatica	Pula (Uvala Mužilj/Croatia)	44.861250, 13.806778	2016-12-31	OL839427
GWP_23	Gouania adriatica	Pula (Uvala Mužilj/Croatia)	44.861250, 13.806778	2016-12-31	OL839428
GWP_25	Gouania adriatica	Pula (Uvala Mužilj/Croatia)	44.861250, 13.806778	2016-12-31	OL839429
GWP_26	Gouania adriatica	Pula (Uvala Mužilj/Croatia)	44.861250, 13.806778	2016-12-31	OL839430
GWP_27	Gouania adriatica	Pula (Uvala Mužilj/Croatia)	44.861250, 13.806778	2016-12-31	OL839431
GWP_28	Gouania adriatica	Pula (Uvala Mužilj/Croatia)	44.861250, 13.806778	2016-12-31	OL839432
GWP_29	Gouania adriatica	Pula (Uvala Mužilj/Croatia)	44.861250, 13.806778	2016-12-31	OL839433
GWP_30	Gouania adriatica	Pula (Uvala Mužilj/Croatia)	44.861250, 13.806778	2016-12-31	OL839434
GWPel_02	Gouania hofrichteri	Trstenik (Peljesac)/Croatia	42.902149, 17.429719	2019-08-18	OL839435
GWPel_03	Gouania pigra	Trstenik (Peljesac)/Croatia	42.902149, 17.429719	2019-08-18	OL839436
GWPel_04	Gouania hofrichteri	Trstenik (Peljesac)/Croatia	42.902149, 17.429719	2019-08-18	OL839437
GWPel_05	Gouania pigra	Trstenik (Peljesac)/Croatia	42.902149, 17.429719	2019-08-18	OL839438
GWPel_06	Gouania pigra	Trstenik (Peljesac)/Croatia	42.902149, 17.429719	2019-08-18	OL839439
GWPel_07	Gouania pigra	Trstenik (Peljesac)/Croatia	42.902149, 17.429719	2019-08-18	OL839440
GWPel_08	Gouania pigra	Trstenik (Peljesac)/Croatia	42.902149, 17.429719	2019-08-18	OL839441
GWPel_09	Gouania pigra	Trstenik (Peljesac)/Croatia	42.902149, 17.429719	2019-08-18	OL839442
GWPel_10	Gouania pigra	Trstenik (Peljesac)/Croatia	42.902149, 17.429719	2019-08-18	OL839443
GWPel_11	Gouania pigra	Trstenik (Peljesac)/Croatia	42.902149, 17.429719	2019-08-18	OL839444
GWPel_12	Gouania pigra	Trstenik (Peljesac)/Croatia	42.902149, 17.429719	2019-08-18	OL839445
GWPel_13	Gouania pigra	Trstenik (Peljesac)/Croatia	42.902149, 17.429719	2019-08-18	OL839446
GWPel_14	Gouania hofrichteri	Trstenik (Peljesac)/Croatia	42.902149, 17.429719	2019-08-18	OL839447
GWPel_15	Gouania pigra	Trstenik (Peljesac)/Croatia	42.902149, 17.429719	2019-08-18	OL839448
GWPel_16	Gouania pigra	Trstenik (Peljesac)/Croatia	42.902149, 17.429719	2019-08-18	OL839449
GWPel_17	Gouania pigra	Trstenik (Peljesac)/Croatia	42.902149, 17.429719	2019-08-18	OL839450
GWPel_18	Gouania pigra	Trstenik (Peljesac)/Croatia	42.902149, 17.429719	2019-08-18	OL839451
GWPel_19	Gouania pigra	Trstenik (Peljesac)/Croatia	42.902149, 17.429719	2019-08-18	OL839452
GWPel_20	Gouania adriatica	Trstenik (Peljesac)/Croatia	42.902149, 17.429719	2019-08-18	OL839453
GWPel_21	Gouania adriatica	Trstenik (Peljesac)/Croatia	42.902149, 17.429719	2019-08-18	OL839454
GWPel_22	Gouania adriatica	Trstenik (Peljesac)/Croatia	42.902149, 17.429719	2019-08-18	OL839455
GWPel_23	Gouania adriatica	Trstenik (Peljesac)/Croatia	42.902149, 17.429719	2019-08-18	OL839456
GWPel_24	Gouania adriatica	Trstenik (Peljesac)/Croatia	42.902149, 17.429719	2019-08-18	OL839457
GWPel_25	Gouania adriatica	Trstenik (Peljesac)/Croatia	42.902149, 17.429719	2019-08-18	OL839458
GWPel_26	Gouania adriatica	Trstenik (Peljesac)/Croatia	42.902149, 17.429719	2019-08-18	OL839459
GWPel_27	Gouania adriatica	Trstenik (Peljesac)/Croatia	42.902149, 17.429719	2019-08-18	OL839460
GWPel_28	Gouania adriatica	Trstenik (Peljesac)/Croatia	42.902149, 17.429719	2019-08-18	OL839461
GWPel_29	Gouania adriatica	Trstenik (Peljesac)/Croatia	42.902149, 17.429719	2019-08-18	OL839462
GWPel_30	Gouania adriatica	Trstenik (Peljesac)/Croatia	42.902149, 17.429719	2019-08-18	OL839463
GWPel_31	Gouania adriatica	Trstenik (Peljesac)/Croatia	42.902149, 17.429719	2019-08-18	OL839464
GWPel_32	Gouania adriatica	Trstenik (Peljesac)/Croatia	42.902149, 17.429719	2019-08-18	OL839465
GWPel_33	Gouania adriatica	Trstenik (Peljesac)/Croatia	42.902149, 17.429719	2019-08-18	OL839466
GWPel_34	Gouania adriatica	Trstenik (Peljesac)/Croatia	42.902149, 17.429719	2019-08-18	OL839467
GWPel_35	Gouania hofrichteri	Trstenik (Peljesac)/Croatia	42.902149, 17.429719	2019-08-18	OL839468
GWPel_37	Gouania pigra	Trstenik (Peljesac)/Croatia	42.902149, 17.429719	2019-08-18	OL839469
GWPel_38	Gouania pigra	Trstenik (Peljesac)/Croatia	42.902149, 17.429719	2019-08-18	OL839470
GWPel_39	Gouania pigra	Trstenik (Peljesac)/Croatia	42.902149, 17.429719	2019-08-18	OL839471
GWPel_40	Gouania pigra	Trstenik (Peljesac)/Croatia	42.902149, 17.429719	2019-08-18	OL839472
GWPel_41	Gouania pigra	Trstenik (Peljesac)/Croatia	42.902149, 17.429719	2019-08-18	OL839473
GWPel_42	Gouania pigra	Trstenik (Peljesac)/Croatia	42.902149, 17.429719	2019-08-18	OL839474
GWPel_43	Gouania pigra	Trstenik (Peljesac)/Croatia	42.902149, 17.429719	2019-08-18	OL839475
GWPel_44	Gouania pigra	Trstenik (Peljesac)/Croatia	42.902149, 17.429719	2019-08-18	OL839476
GWPel_45	Gouania pigra	Trstenik (Peljesac)/Croatia	42.902149, 17.429719	2019-08-18	OL839477
GWPel_46	Gouania pigra	Trstenik (Peljesac)/Croatia	42.902149, 17.429719	2019-08-18	OL839478
GWPel_47	Gouania pigra	Trstenik (Peljesac)/Croatia	42.902149, 17.429719	2019-08-18	OL839479
GWPel_48	Gouania adriatica	Trstenik (Peljesac)/Croatia	42.902149, 17.429719	2019-08-18	OL839480
GWPel_49	Gouania adriatica	Trstenik (Peljesac)/Croatia	42.902149, 17.429719	2019-08-18	OL839481
GWPel_50	Gouania adriatica	Trstenik (Peljesac)/Croatia	42.902149, 17.429719	2019-08-18	OL839482
GWPel_51	Gouania adriatica	Trstenik (Peljesac)/Croatia	42.902149, 17.429719	2019-08-18	OL839483
GWPel_52	Gouania adriatica	Trstenik (Peljesac)/Croatia	42.902149, 17.429719	2019-08-18	OL839484
GWPel_53	Gouania adriatica	Trstenik (Peljesac)/Croatia	42.902149, 17.429719	2019-08-18	OL839485
GWPel_54	Gouania adriatica	Trstenik (Peljesac)/Croatia	42.902149, 17.429719	2019-08-18	OL839486
GWPel_55	Gouania adriatica	Trstenik (Peljesac)/Croatia	42.902149, 17.429719	2019-08-18	OL839487
GWPel_56	Gouania adriatica	Trstenik (Peljesac)/Croatia	42.902149, 17.429719	2019-08-18	OL839488
GWPel_57	Gouania adriatica	Trstenik (Peljesac)/Croatia	42.902149, 17.429719	2019-08-18	OL839489
GWPel_58	Gouania adriatica	Trstenik (Peljesac)/Croatia	42.902149, 17.429719	2019-08-18	OL839490
GWPel_59	Gouania adriatica	Trstenik (Peljesac)/Croatia	42.902149, 17.429719	2019-08-18	OL839491
GWPel_60	Gouania adriatica	Trstenik (Peljesac)/Croatia	42.902149, 17.429719	2019-08-18	OL839492
GWPel_61	Gouania adriatica	Trstenik (Peljesac)/Croatia	42.902149, 17.429719	2019-08-18	OL839493
GWPel_62	Gouania adriatica	Trstenik (Peljesac)/Croatia	42.902149, 17.429719	2019-08-18	OL839494
GWR_01	Gouania adriatica	Kap Montauro/Rovinj/Croatia	45.068306, 13.626500	2017-07-01	OL839495
GWR_02	Gouania adriatica	Kap Montauro/Rovinj/Croatia	45.068306, 13.626500	2017-07-01	OL839496
GWRi_01	Gouania adriatica	Rijeka/Konoba Borik/Croatia	45.314557, 14.469908	2019-05-30	OL839497
GWRi_02	Gouania pigra	Rijeka/Fun Hostel/Croatia	45.320275, 14.460680	2019-05-30	OL839498
GWRi_03	Gouania pigra	Rijeka/Fun Hostel/Croatia	45.320275, 14.460680	2019-05-30	OL839499
GWRi_04	Gouania pigra	Rijeka/Fun Hostel/Croatia	45.320275, 14.460680	2019-05-30	OL839500
GWRi_06	Gouania pigra	Rijeka/Fun Hostel/Croatia	45.320275, 14.460680	2019-05-30	OL839501
GWRi_11	Gouania pigra	Rijeka/Konoba Borik/Croatia	45.314557, 14.469908	2019-07-12	OL839502
GWRi_12	Gouania pigra	Rijeka/Konoba Borik/Croatia	45.314557, 14.469908	2019-07-12	OL839503
GWRi_13	Gouania pigra	Rijeka/Konoba Borik/Croatia	45.314557, 14.469908	2019-07-12	OL839504
GWRi_14	Gouania pigra	Rijeka/Konoba Borik/Croatia	45.314557, 14.469908	2019-07-12	OL839505
GWRi_17	Gouania pigra	Rijeka/Konoba Borik/Croatia	45.314557, 14.469908	2019-07-12	OL839506
GWSv_02	Gouania pigra	Sv. Marina (Istria)/Croatia	45.028361, 14.154833	2015-07-18	OL839507
GWSv_03	Gouania pigra	Sv. Marina (Istria)/Croatia	45.028361, 14.154833	2015-07-18	OL839508
GWSv_05	Gouania pigra	Sv. Marina (Istria)/Croatia	45.028361, 14.154833	2015-07-18	OL839509
GWSv_11	Gouania pigra	Sv. Marina (Istria)/Croatia	45.028361, 14.154833	2015-07-18	OL839510
GWSv_12	Gouania pigra	Sv. Marina (Istria)/Croatia	45.028361, 14.154833	2015-07-18	OL839511
GWSv_13	Gouania pigra	Sv. Marina (Istria)/Croatia	45.028361, 14.154833	2015-07-18	OL839512
GWSv_14	Gouania pigra	Sv. Marina (Istria)/Croatia	45.028361, 14.154833	2015-07-18	OL839513
GWSv_15	Gouania pigra	Sv. Marina (Istria)/Croatia	45.028361, 14.154833	2015-07-18	OL839514
GWSv_16	Gouania pigra	Sv. Marina (Istria)/Croatia	45.028361, 14.154833	2015-07-18	OL839515
GWSv_17	Gouania pigra	Sv. Marina (Istria)/Croatia	45.028361, 14.154833	2015-07-18	OL839516
GWSv_18	Gouania pigra	Sv. Marina (Istria)/Croatia	45.028361, 14.154833	2015-07-18	OL839517
GWSv_19	Gouania pigra	Sv. Marina (Istria)/Croatia	45.028361, 14.154833	2015-07-18	OL839518
GWSv_20	Gouania pigra	Sv. Marina (Istria)/Croatia	45.028361, 14.154833	2015-07-18	OL839519
GWSv_21	Gouania pigra	Sv. Marina (Istria)/Croatia	45.028361, 14.154833	2015-07-18	OL839520
GWSv_22	Gouania pigra	Sv. Marina (Istria)/Croatia	45.028361, 14.154833	2015-07-18	OL839521
GWSv_23	Gouania pigra	Sv. Marina (Istria)/Croatia	45.028361, 14.154833	2015-07-18	OL839522
GWF_N5	Gouania willdenowi	Cagnes-sur-mer/Nice/France	43.656139, 7.173694	2016-10-10	OL839523
GWF_N6	Gouania willdenowi	Cagnes-sur-mer/Nice/France	43.656139, 7.173694	2016-10-10	OL839524
GWF_N7	Gouania willdenowi	Cagnes-sur-mer/Nice/France	43.656139, 7.173694	2016-10-10	OL839525
GWF_N8	Gouania willdenowi	Antibes/Nice/France	43.570056, 7.136528	2016-10-10	OL839526
GWF_N9	Gouania willdenowi	Antibes/Nice/France	43.570056, 7.136528	2016-10-10	OL839527
GWF_N11	Gouania willdenowi	Antibes/Nice/France	43.570056, 7.136528	2016-10-10	OL839528
GWF_N12	Gouania willdenowi	Antibes/Nice/France	43.570056, 7.136528	2016-10-10	OL839529
GWF_N14	Gouania willdenowi	Antibes/Nice/France	43.570056, 7.136528	2016-10-10	OL839530
GWF_N15	Gouania willdenowi	Antibes/Nice/France	43.570056, 7.136528	2016-10-10	OL839531
GWF_N16	Gouania willdenowi	Antibes/Nice/France	43.570056, 7.136528	2016-10-10	OL839532
GWF_N17	Gouania willdenowi	Antibes/Nice/France	43.570056, 7.136528	2016-10-10	OL839533
GWF_N18	Gouania willdenowi	Antibes/Nice/France	43.570056, 7.136528	2016-10-10	OL839534
GWF_N19	Gouania willdenowi	Antibes/Nice/France	43.570056, 7.136528	2016-10-10	OL839535
GWF_N20	Gouania willdenowi	Antibes/Nice/France	43.570056, 7.136528	2016-10-10	OL839536
GWF_N21	Gouania willdenowi	Antibes/Nice/France	43.570056, 7.136528	2016-10-10	OL839537
GWF_B4	Gouania willdenowi	Banyuls-sur-mer/France	42.488500, 3.128861	2016-10-11	OL839538
GWF_B6	Gouania willdenowi	Banyuls-sur-mer/France	42.488500, 3.128861	2016-10-11	OL839539
GWF_B7	Gouania willdenowi	Banyuls-sur-mer/France	42.488500, 3.128861	2016-10-11	OL839540
GWF_B8	Gouania willdenowi	Banyuls-sur-mer/France	42.488500, 3.128861	2016-10-11	OL839541
GWF_B9	Gouania willdenowi	Banyuls-sur-mer/France	42.488500, 3.128861	2016-10-11	OL839542
GWF_B10	Gouania willdenowi	Banyuls-sur-mer/France	42.488750, 3.128861	2016-10-11	OL839543
GWF_B11	Gouania willdenowi	Banyuls-sur-mer/France	42.488750, 3.128861	2016-10-11	OL839544
GWF_B13	Gouania willdenowi	Banyuls-sur-mer/France	42.488750, 3.128861	2016-10-11	OL839545
GWF_B14	Gouania willdenowi	Banyuls-sur-mer/France	42.488750, 3.128861	2016-10-11	OL839546
GWF_B15	Gouania willdenowi	Banyuls-sur-mer/France	42.488750, 3.128861	2016-10-11	OL839547
GWF_B17	Gouania willdenowi	Banyuls-sur-mer/France	42.488750, 3.128861	2016-10-11	OL839548
GWF_B18	Gouania willdenowi	Banyuls-sur-mer/France	42.488750, 3.128861	2016-10-11	OL839549
GWF_B19	Gouania willdenowi	Banyuls-sur-mer/France	42.488750, 3.128861	2016-10-11	OL839550
GWF_B20	Gouania willdenowi	Banyuls-sur-mer/France	42.488750, 3.128861	2016-10-11	OL839551
GWF_B21	Gouania willdenowi	Banyuls-sur-mer/France	42.488750, 3.128861	2016-10-11	OL839552
GWF_B22	Gouania willdenowi	Banyuls-sur-mer/France	42.488750, 3.128861	2016-10-11	OL839553
GWF_B23	Gouania willdenowi	Banyuls-sur-mer/France	42.488750, 3.128861	2016-10-11	OL839554
GWF_T2	Gouania willdenowi	Le Port d'Alon/Toulon/France	43.146611, 5.707556	2016-10-16	OL839555
GWF_T5	Gouania willdenowi	Le Port d'Alon/Toulon/France	43.146611, 5.707556	2016-10-16	OL839556
GWF_T6	Gouania willdenowi	Le Port d'Alon/Toulon/France	43.146611, 5.707556	2016-10-16	OL839557
GWF_T7	Gouania willdenowi	Le Port d'Alon/Toulon/France	43.146611, 5.707556	2016-10-16	OL839558
GWF_T8	Gouania willdenowi	Le Port d'Alon/Toulon/France	43.146611, 5.707556	2016-10-16	OL839559
GWF_T9	Gouania willdenowi	Le Port d'Alon/Toulon/France	43.146611, 5.707556	2016-10-16	OL839560
GWF_T10	Gouania willdenowi	Le Port d'Alon/Toulon/France	43.146611, 5.707556	2016-10-16	OL839561
GWF_T11	Gouania willdenowi	Le Port d'Alon/Toulon/France	43.146611, 5.707556	2016-10-16	OL839562
GWF_T12	Gouania willdenowi	Le Port d'Alon/Toulon/France	43.146611, 5.707556	2016-10-16	OL839563
GWF_T13	Gouania willdenowi	Le Port d'Alon/Toulon/France	43.146611, 5.707556	2016-10-16	OL839564
GWF_T14	Gouania willdenowi	Le Port d'Alon/Toulon/France	43.146611, 5.707556	2016-10-16	OL839565
GWF_T15	Gouania willdenowi	Le Port d'Alon/Toulon/France	43.146611, 5.707556	2016-10-16	OL839566
GWF_T16	Gouania willdenowi	Le Port d'Alon/Toulon/France	43.146611, 5.707556	2016-10-16	OL839567
GWF_T18	Gouania willdenowi	Le Port d'Alon/Toulon/France	43.146611, 5.707556	2016-10-16	OL839568
GWF_T19	Gouania willdenowi	Le Port d'Alon/Toulon/France	43.146611, 5.707556	2016-10-16	OL839569
GWF_T20	Gouania willdenowi	Le Port d'Alon/Toulon/France	43.146611, 5.707556	2016-10-16	OL839570
GWG_03	Gouania hofrichteri	Saronida/Greece	37.716667, 23.923111	2016-08-02	OL839571
GWG_04	Gouania hofrichteri	Saronida/Greece	37.716667, 23.923111	2016-08-02	OL839572
GWG_05	Gouania hofrichteri	Saronida/Greece	37.716667, 23.923111	2016-08-02	OL839573
GWG_07	Gouania orientalis	Saronida/Greece	37.716667, 23.923111	2016-08-02	OL839574
GWG_08	Gouania hofrichteri	Saronida/Greece	37.716667, 23.923111	2016-08-02	OL839575
GWG_16	Gouania hofrichteri	Saronida/Greece	37.720056, 23.928056	2016-08-02	OL839576
GWG_18	Gouania orientalis	Saronida/Greece	37.720056, 23.928056	2016-08-02	OL839577
GWG_20	Gouania orientalis	Saronida/Greece	37.720056, 23.928056	2016-08-02	OL839578
GWG_23	Gouania hofrichteri	Chamolia/Greece	37.916250, 24.035750	2016-08-04	OL839579
GWG_27	Gouania orientalis	Chamolia/Greece	37.916250, 24.035750	2016-08-04	OL839580
GWG_29	Gouania hofrichteri	Chamolia/Greece	37.916250, 24.035750	2016-08-04	OL839581
GWG_30	Gouania hofrichteri	Chamolia/Greece	37.916250, 24.035750	2016-08-04	OL839582
GWG_31	Gouania hofrichteri	Chamolia/Greece	37.916250, 24.035750	2016-08-04	OL839583
GWG_32	Gouania hofrichteri	Chamolia/Greece	37.916250, 24.035750	2016-08-04	OL839584
GWG_33	Gouania hofrichteri	Chamolia/Greece	37.916250, 24.035750	2016-08-04	OL839585
GWG_35	Gouania hofrichteri	Chamolia/Greece	37.916250, 24.035750	2016-08-04	OL839586
GWG_36	Gouania hofrichteri	Chamolia/Greece	37.916250, 24.035750	2016-08-04	OL839587
GWG_40	Gouania hofrichteri	Chamolia/Greece	37.916250, 24.035750	2016-08-04	OL839588
GWG_41	Gouania hofrichteri	Chamolia/Greece	37.916250, 24.035750	2016-08-04	OL839589
GWG_46	Gouania hofrichteri	Chamolia/Greece	37.916250, 24.035750	2016-08-06	OL839590
GWG_47	Gouania hofrichteri	Chamolia/Greece	37.916250, 24.035750	2016-08-06	OL839591
GWG_48	Gouania hofrichteri	Chamolia/Greece	37.916250, 24.035750	2016-08-06	OL839592
GWG_42	Gouania hofrichteri	Thimari/Greece	37.685111, 23.937944	2016-08-06	OL839593
GWG_43	Gouania hofrichteri	Thimari/Greece	37.685111, 23.937944	2016-08-06	OL839594
GWG_45	Gouania hofrichteri	Thimari/Greece	37.685111, 23.937944	2016-08-06	OL839595
GWG_53	Gouania orientalis	Thimari/Greece	37.685111, 23.937944	2016-08-07	OL839596
GWG_54	Gouania hofrichteri	Thimari/Greece	37.685111, 23.937944	2016-08-07	OL839597
GWG_55	Gouania orientalis	Thimari/Greece	37.685111, 23.937944	2016-08-07	OL839598
GWG_56	Gouania orientalis	Thimari/Greece	37.685111, 23.937944	2016-08-07	OL839599
GWG_57	Gouania orientalis	Thimari/Greece	37.685111, 23.937944	2016-08-07	OL839600
GWG_58	Gouania orientalis	Thimari/Greece	37.685111, 23.937944	2016-08-07	OL839601
GWG_59	Gouania orientalis	Thimari/Greece	37.685111, 23.937944	2016-08-07	OL839602
GWG_61	Gouania hofrichteri	Thimari/Greece	37.685111, 23.937944	2016-08-07	OL839603
GWC_07	Gouania orientalis	Plakias/Crete/Greece	35.194667, 24.380806	2016-08-09	OL839604
GWC_12	Gouania orientalis	Plakias/Crete/Greece	35.194667, 24.380806	2016-08-09	OL839605
GWC_13	Gouania orientalis	Plakias/Crete/Greece	35.194667, 24.380806	2016-08-09	OL839606
GWC_14	Gouania orientalis	Plakias/Crete/Greece	35.194667, 24.380806	2016-08-09	OL839607
GWC_15	Gouania orientalis	Plakias/Crete/Greece	35.194667, 24.380806	2016-08-09	OL839608
GWC_16	Gouania orientalis	Plakias/Crete/Greece	35.194667, 24.380806	2016-08-09	OL839609
GWC_17	Gouania hofrichteri	Plakias/Crete/Greece	35.194667, 24.380806	2016-08-09	OL839610
GWC_18	Gouania orientalis	Plakias/Crete/Greece	35.194667, 24.380806	2016-08-09	OL839611
GWC_19	Gouania orientalis	Plakias/Crete/Greece	35.194667, 24.380806	2016-08-09	OL839612
GWC_21	Gouania orientalis	Petres/Crete/Greece	35.357833, 24.368972	2016-08-10	OL839613
GWC_22	Gouania orientalis	Petres/Crete/Greece	35.357833, 24.368972	2016-08-10	OL839614
GWC_23	Gouania hofrichteri	Petres/Crete/Greece	35.357833, 24.368972	2016-08-10	OL839615
GWC_27	Gouania hofrichteri	Petres/Crete/Greece	35.357833, 24.368972	2016-08-10	OL839616
GWC_28	Gouania orientalis	Petres/Crete/Greece	35.357833, 24.368972	2016-08-10	OL839617
GWC_29	Gouania hofrichteri	Petres/Crete/Greece	35.357833, 24.368972	2016-08-10	OL839618
GWC_32	Gouania orientalis	Petres/Crete/Greece	35.357833, 24.368972	2016-08-10	OL839619
GWC_34	Gouania hofrichteri	Petres/Crete/Greece	35.357833, 24.368972	2016-08-10	OL839620
GWC_35	Gouania hofrichteri	Petres/Crete/Greece	35.357833, 24.368972	2016-08-10	OL839621
GWC_38	Gouania orientalis	Vatos/Crete/Greece	34.994722, 25.554806	2016-08-13	OL839622
GWC_40	Gouania orientalis	Vatos/Crete/Greece	34.994722, 25.554806	2016-08-13	OL839623
GWC_41	Gouania orientalis	Vatos/Crete/Greece	34.994722, 25.554806	2016-08-13	OL839624
GWC_42	Gouania orientalis	Vatos/Crete/Greece	34.994722, 25.554806	2016-08-13	OL839625
GWC_43	Gouania orientalis	Vatos/Crete/Greece	34.994722, 25.554806	2016-08-13	OL839626
GWC_44	Gouania orientalis	Vatos/Crete/Greece	34.994722, 25.554806	2016-08-13	OL839627
GWC_46	Gouania orientalis	Vatos/Crete/Greece	34.994722, 25.554806	2016-08-13	OL839628
GWC_47	Gouania orientalis	Vatos/Crete/Greece	34.994722, 25.554806	2016-08-13	OL839629
GWC_48	Gouania orientalis	Vatos/Crete/Greece	34.994722, 25.554806	2016-08-13	OL839630
GWC_49	Gouania orientalis	Vatos/Crete/Greece	34.994722, 25.554806	2016-08-13	OL839631
GWC_50	Gouania orientalis	Vatos/Crete/Greece	34.994722, 25.554806	2016-08-13	OL839632
GWC_51	Gouania orientalis	Vatos/Crete/Greece	34.994722, 25.554806	2016-08-13	OL839633
GWC_52	Gouania orientalis	Vatos/Crete/Greece	34.994722, 25.554806	2016-08-13	OL839634
GWC_58	Gouania orientalis	Plakias/Crete/Greece	35.194667, 24.380806	2016-08-14	OL839635
GWC_59	Gouania hofrichteri	Mades/Crete/Greece	35.400306, 25.033778	2016-08-15	OL839636
GWC_60	Gouania hofrichteri	Mades/Crete/Greece	35.400306, 25.033778	2016-08-15	OL839637
GWC_61	Gouania hofrichteri	Mades/Crete/Greece	35.400306, 25.033778	2016-08-15	OL839638
GWC_62	Gouania hofrichteri	Mades/Crete/Greece	35.400306, 25.033778	2016-08-15	OL839639
GWC_63	Gouania hofrichteri	Mades/Crete/Greece	35.400306, 25.033778	2016-08-15	OL839640
GWC_66	Gouania hofrichteri	Mades/Crete/Greece	35.400306, 25.033778	2016-08-15	OL839641
GWC_67	Gouania hofrichteri	Mades/Crete/Greece	35.400306, 25.033778	2016-08-15	OL839642
GWC_68	Gouania hofrichteri	Mades/Crete/Greece	35.400306, 25.033778	2016-08-15	OL839643
GWC_69	Gouania hofrichteri	Mades/Crete/Greece	35.400306, 25.033778	2016-08-15	OL839644
GWC_70	Gouania hofrichteri	Mades/Crete/Greece	35.400306, 25.033778	2016-08-15	OL839645
GWC_73	Gouania hofrichteri	Mades/Crete/Greece	35.400306, 25.033778	2016-08-15	OL839646
GWC_74	Gouania hofrichteri	Mades/Crete/Greece	35.400306, 25.033778	2016-08-15	OL839647
GWC_75	Gouania hofrichteri	Mades/Crete/Greece	35.400306, 25.033778	2016-08-15	OL839648
GWC_77	Gouania hofrichteri	Mades/Crete/Greece	35.400306, 25.033778	2016-08-15	OL839649
GWC_78	Gouania hofrichteri	Mades/Crete/Greece	35.400306, 25.033778	2016-08-15	OL839650
GWC_79	Gouania hofrichteri	Mades/Crete/Greece	35.400306, 25.033778	2016-08-15	OL839651
GWC_80	Gouania hofrichteri	Mades/Crete/Greece	35.400306, 25.033778	2016-08-15	OL839652
GWC_81	Gouania orientalis	Mades/Crete/Greece	35.400306, 25.033778	2016-08-15	OL839653
GWC_83	Gouania hofrichteri	Souda Beach/Plakias/Crete/Greece	35.192250, 24.368028	2016-08-17	OL839654
GWC_87	Gouania hofrichteri	Souda Beach/Plakias/Crete/Greece	35.192250, 24.368028	2016-08-17	OL839655
GWC_88	Gouania hofrichteri	Souda Beach/Plakias/Crete/Greece	35.192250, 24.368028	2016-08-17	OL839656
GWC_89	Gouania orientalis	Souda Beach/Plakias/Crete/Greece	35.192250, 24.368028	2016-08-17	OL839657
GWC_90	Gouania orientalis	Souda Beach/Plakias/Crete/Greece	35.192250, 24.368028	2016-08-17	OL839658
GWC_92	Gouania orientalis	Souda Beach/Plakias/Crete/Greece	35.192250, 24.368028	2016-08-17	OL839659
GWC_95	Gouania orientalis	Souda Beach/Plakias/Crete/Greece	35.192250, 24.368028	2016-08-17	OL839660
GWC_96	Gouania orientalis	Souda Beach/Plakias/Crete/Greece	35.192250, 24.368028	2016-08-17	OL839661
GWC_99	Gouania hofrichteri	Souda Beach/Plakias/Crete/Greece	35.192250, 24.368028	2016-08-17	OL839662
Corf_01	Gouania hofrichteri	Agni Beach/Corfu/Greece	39.736889, 19.929861	2018-08-09	OL839663
Corf_02	Gouania hofrichteri	Agni Beach/Corfu/Greece	39.736889, 19.929861	2018-08-09	OL839664
Corf_03	Gouania hofrichteri	Agni Beach/Corfu/Greece	39.736889, 19.929861	2018-08-09	OL839665
Corf_04	Gouania hofrichteri	Agni Beach/Corfu/Greece	39.736889, 19.929861	2018-08-09	OL839666
Corf_05	Gouania hofrichteri	Agni Beach/Corfu/Greece	39.736889, 19.929861	2018-08-09	OL839667
Corf_06	Gouania hofrichteri	Agni Beach/Corfu/Greece	39.736889, 19.929861	2018-08-09	OL839668
Corf_07	Gouania hofrichteri	Agni Beach/Corfu/Greece	39.736889, 19.929861	2018-08-09	OL839669
Corf_08	Gouania hofrichteri	Agni Beach/Corfu/Greece	39.736889, 19.929861	2018-08-09	OL839670
Corf_09	Gouania hofrichteri	Agni Beach/Corfu/Greece	39.736889, 19.929861	2018-08-09	OL839671
Corf_10	Gouania hofrichteri	Agni Beach/Corfu/Greece	39.736889, 19.929861	2018-08-09	OL839672
Corf_11	Gouania hofrichteri	Agni Beach/Corfu/Greece	39.736889, 19.929861	2018-08-09	OL839673
Corf_12	Gouania hofrichteri	Agni Beach/Corfu/Greece	39.736889, 19.929861	2018-08-09	OL839674
Corf_13	Gouania hofrichteri	Agni Beach/Corfu/Greece	39.736889, 19.929861	2018-08-09	OL839675
Corf_14	Gouania hofrichteri	Agni Beach/Corfu/Greece	39.736889, 19.929861	2018-08-09	OL839676
Corf_15	Gouania hofrichteri	Agni Beach/Corfu/Greece	39.736889, 19.929861	2018-08-09	OL839677
Corf_16	Gouania hofrichteri	Agni Beach/Corfu/Greece	39.736889, 19.929861	2018-08-09	OL839678
Corf_17	Gouania hofrichteri	Agni Beach/Corfu/Greece	39.736889, 19.929861	2018-08-09	OL839679
Corf_18	Gouania hofrichteri	Agni Beach/Corfu/Greece	39.736889, 19.929861	2018-08-09	OL839680
Corf_19	Gouania hofrichteri	Agni Beach/Corfu/Greece	39.736889, 19.929861	2018-08-09	OL839681
Corf_20	Gouania hofrichteri	Agni Beach/Corfu/Greece	39.736889, 19.929861	2018-08-09	OL839682
Corf_21	Gouania hofrichteri	Agni Beach/Corfu/Greece	39.736889, 19.929861	2018-08-09	OL839683
Corf_22	Gouania hofrichteri	Agni Beach/Corfu/Greece	39.736889, 19.929861	2018-08-09	OL839684
Corf_23	Gouania adriatica	Agni Beach/Corfu/Greece	39.736889, 19.929861	2018-08-09	OL839685
Corf_24	Gouania adriatica	Agni Beach/Corfu/Greece	39.736889, 19.929861	2018-08-09	OL839686
Corf_25	Gouania adriatica	Agni Beach/Corfu/Greece	39.736889, 19.929861	2018-08-09	OL839687
Corf_26	Gouania adriatica	Agni Beach/Corfu/Greece	39.736889, 19.929861	2018-08-09	OL839688
Corf_27	Gouania adriatica	Agni Beach/Corfu/Greece	39.736889, 19.929861	2018-08-09	OL839689
Corf_28	Gouania adriatica	Agni Beach/Corfu/Greece	39.736889, 19.929861	2018-08-09	OL839690
Corf_29	Gouania adriatica	Agni Beach/Corfu/Greece	39.736889, 19.929861	2018-08-09	OL839691
Corf_30	Gouania adriatica	Agni Beach/Corfu/Greece	39.736889, 19.929861	2018-08-09	OL839692
Corf_31	Gouania adriatica	Agni Beach/Corfu/Greece	39.736889, 19.929861	2018-08-09	OL839693
Corf_32	Gouania adriatica	Agni Beach/Corfu/Greece	39.736889, 19.929861	2018-08-09	OL839694
Corf_33	Gouania adriatica	Agni Beach/Corfu/Greece	39.736889, 19.929861	2018-08-09	OL839695
Corf_34	Gouania adriatica	Agni Beach/Corfu/Greece	39.736889, 19.929861	2018-08-09	OL839696
Corf_35	Gouania adriatica	Agni Beach/Corfu/Greece	39.736889, 19.929861	2018-08-09	OL839697
Corf_36	Gouania adriatica	Agni Beach/Corfu/Greece	39.736889, 19.929861	2018-08-09	OL839698
Corf_37	Gouania adriatica	Agni Beach/Corfu/Greece	39.736889, 19.929861	2018-08-09	OL839699
Corf_38	Gouania adriatica	Agni Beach/Corfu/Greece	39.736889, 19.929861	2018-08-09	OL839700
Corf_39	Gouania adriatica	Agni Beach/Corfu/Greece	39.736889, 19.929861	2018-08-09	OL839701
Corf_40	Gouania hofrichteri	Agni Beach/Corfu/Greece	39.736889, 19.929861	2018-08-10	OL839702
Corf_41	Gouania hofrichteri	Agni Beach/Corfu/Greece	39.736889, 19.929861	2018-08-10	OL839703
Corf_42	Gouania hofrichteri	Agni Beach/Corfu/Greece	39.736889, 19.929861	2018-08-10	OL839704
Corf_44	Gouania hofrichteri	Agni Beach/Corfu/Greece	39.736889, 19.929861	2018-08-10	OL839705
Corf_45	Gouania hofrichteri	Agni Beach/Corfu/Greece	39.736889, 19.929861	2018-08-10	OL839706
Corf_48	Gouania adriatica	Agni Beach/Corfu/Greece	39.736889, 19.929861	2018-08-10	OL839707
Corf_49	Gouania adriatica	Agni Beach/Corfu/Greece	39.736889, 19.929861	2018-08-10	OL839708
Corf_50	Gouania adriatica	Agni Beach/Corfu/Greece	39.736889, 19.929861	2018-08-10	OL839709
Corf_51	Gouania adriatica	Agni Beach/Corfu/Greece	39.736889, 19.929861	2018-08-10	OL839710
Corf_52	Gouania adriatica	Agni Beach/Corfu/Greece	39.736889, 19.929861	2018-08-10	OL839711
Corf_53	Gouania adriatica	Agni Beach/Corfu/Greece	39.736889, 19.929861	2018-08-10	OL839712
Corf_54	Gouania adriatica	Agni Beach/Corfu/Greece	39.736889, 19.929861	2018-08-10	OL839713
Corf_55	Gouania adriatica	Agni Beach/Corfu/Greece	39.736889, 19.929861	2018-08-10	OL839714
Corf_56	Gouania adriatica	Agni Beach/Corfu/Greece	39.736889, 19.929861	2018-08-10	OL839715
Corf_57	Gouania adriatica	Agni Beach/Corfu/Greece	39.736889, 19.929861	2018-08-10	OL839716
Corf_58	Gouania adriatica	Agni Beach/Corfu/Greece	39.736889, 19.929861	2018-08-10	OL839717
Corf_59	Gouania adriatica	Agni Beach/Corfu/Greece	39.736889, 19.929861	2018-08-10	OL839718
Corf_60	Gouania adriatica	Agni Beach/Corfu/Greece	39.736889, 19.929861	2018-08-10	OL839719
Corf_61	Gouania adriatica	Agni Beach/Corfu/Greece	39.736889, 19.929861	2018-08-10	OL839720
Corf_62	Gouania adriatica	Agni Beach/Corfu/Greece	39.736889, 19.929861	2018-08-10	OL839721
Corf_63	Gouania adriatica	Agni Beach/Corfu/Greece	39.736889, 19.929861	2018-08-10	OL839722
Corf_64	Gouania adriatica	Agni Beach/Corfu/Greece	39.736889, 19.929861	2018-08-10	OL839723
Corf_65	Gouania adriatica	Agni Beach/Corfu/Greece	39.736889, 19.929861	2018-08-10	OL839724
Corf_66	Gouania adriatica	Agni Beach/Corfu/Greece	39.736889, 19.929861	2018-08-10	OL839725
Corf_67	Gouania adriatica	Agni Beach/Corfu/Greece	39.736889, 19.929861	2018-08-10	OL839726
Corf_68	Gouania adriatica	Agni Beach/Corfu/Greece	39.736889, 19.929861	2018-08-10	OL839727
Corf_69	Gouania adriatica	Agni Beach/Corfu/Greece	39.736889, 19.929861	2018-08-10	OL839728
GOK_02	Gouania hofrichteri	Golf v. Korinth/Standort1/Greece	38.178250, 22.231111	2018-08-14	OL839729
GOK_03	Gouania hofrichteri	Golf v. Korinth/Standort1/Greece	38.178250, 22.231111	2018-08-14	OL839730
GOK_04	Gouania hofrichteri	Golf v. Korinth/Standort1/Greece	38.178250, 22.231111	2018-08-14	OL839731
GOK_05	Gouania hofrichteri	Golf v. Korinth/Standort1/Greece	38.178250, 22.231111	2018-08-14	OL839732
GOK_06	Gouania hofrichteri	Golf v. Korinth/Standort1/Greece	38.178250, 22.231111	2018-08-14	OL839733
GOK_07	Gouania hofrichteri	Golf v. Korinth/Standort1/Greece	38.178250, 22.231111	2018-08-14	OL839734
GOK_08	Gouania hofrichteri	Golf v. Korinth/Standort1/Greece	38.178250, 22.231111	2018-08-14	OL839735
GOK_09	Gouania hofrichteri	Golf v. Korinth/Standort1/Greece	38.178250, 22.231111	2018-08-14	OL839736
GOK_10	Gouania hofrichteri	Golf v. Korinth/Standort1/Greece	38.178250, 22.231111	2018-08-14	OL839737
GOK_11	Gouania hofrichteri	Golf v. Korinth/Standort1/Greece	38.178250, 22.231111	2018-08-14	OL839738
GOK_12	Gouania hofrichteri	Golf v. Korinth/Standort1/Greece	38.178250, 22.231111	2018-08-14	OL839739
GOK_13	Gouania hofrichteri	Golf v. Korinth/Standort1/Greece	38.178250, 22.231111	2018-08-14	OL839740
GOK_14	Gouania hofrichteri	Golf v. Korinth/Standort1/Greece	38.178250, 22.231111	2018-08-14	OL839741
GOK_15	Gouania hofrichteri	Golf v. Korinth/Standort1/Greece	38.178250, 22.231111	2018-08-14	OL839742
GOK_16	Gouania hofrichteri	Golf v. Korinth/Standort1/Greece	38.178250, 22.231111	2018-08-14	OL839743
GOK_17	Gouania hofrichteri	Golf v. Korinth/Standort1/Greece	38.178250, 22.231111	2018-08-14	OL839744
GOK_18	Gouania hofrichteri	Golf v. Korinth/Standort1/Greece	38.178250, 22.231111	2018-08-14	OL839745
GOK_19	Gouania hofrichteri	Golf v. Korinth/Standort1/Greece	38.178250, 22.231111	2018-08-14	OL839746
GOK_20	Gouania orientalis	Golf v. Korinth/Standort1/Greece	38.178250, 22.231111	2018-08-14	OL839747
GOK_21	Gouania hofrichteri	Golf v. Korinth/Standort2/Greece	38.171389, 22.274083	2018-08-14	OL839748
GOK_22	Gouania hofrichteri	Golf v. Korinth/Standort2/Greece	38.171389, 22.274083	2018-08-14	OL839749
GOK_23	Gouania hofrichteri	Golf v. Korinth/Standort2/Greece	38.171389, 22.274083	2018-08-14	OL839750
GOK_24	Gouania hofrichteri	Golf v. Korinth/Standort2/Greece	38.171389, 22.274083	2018-08-14	OL839751
GOK_25	Gouania hofrichteri	Golf v. Korinth/Standort2/Greece	38.171389, 22.274083	2018-08-14	OL839752
GOK_26	Gouania hofrichteri	Golf v. Korinth/Standort2/Greece	38.171389, 22.274083	2018-08-14	OL839753
GOK_27	Gouania orientalis	Golf v. Korinth/Standort2/Greece	38.171389, 22.274083	2018-08-14	OL839754
GOK_28	Gouania orientalis	Golf v. Korinth/Standort2/Greece	38.171389, 22.274083	2018-08-14	OL839755
GOK_29	Gouania orientalis	Golf v. Korinth/Standort2/Greece	38.171389, 22.274083	2018-08-14	OL839756
GWG_62	Gouania orientalis	Chamolia/Greece	37.916250, 24.035750	2018-08-16	OL839757
GWG_63	Gouania orientalis	Chamolia/Greece	37.916250, 24.035750	2018-08-16	OL839758
GWG_64	Gouania orientalis	Chamolia/Greece	37.916250, 24.035750	2018-08-16	OL839759
GWG_65	Gouania orientalis	Chamolia/Greece	37.916250, 24.035750	2018-08-16	OL839760
GWG_68	Gouania orientalis	Chamolia/Greece	37.916250, 24.035750	2018-08-16	OL839761
GWG_69	Gouania hofrichteri	Chamolia/Greece	37.916250, 24.035750	2018-08-16	OL839762
GWG_70	Gouania hofrichteri	Chamolia/Greece	37.916250, 24.035750	2018-08-16	OL839763
GWG_71	Gouania hofrichteri	Chamolia/Greece	37.916250, 24.035750	2018-08-16	OL839764
GWG_72	Gouania hofrichteri	Chamolia/Greece	37.916250, 24.035750	2018-08-16	OL839765
GWG_73	Gouania hofrichteri	Chamolia/Greece	37.916250, 24.035750	2018-08-16	OL839766
GWG_74	Gouania hofrichteri	Chamolia/Greece	37.916250, 24.035750	2018-08-16	OL839767
GWG_75	Gouania hofrichteri	Chamolia/Greece	37.916250, 24.035750	2018-08-16	OL839768
GWG_78	Gouania orientalis	Chamolia/Greece	37.916250, 24.035750	2018-08-18	OL839769
GWG_79	Gouania orientalis	Chamolia/Greece	37.916250, 24.035750	2018-08-18	OL839770
GWG_80	Gouania orientalis	Chamolia/Greece	37.916250, 24.035750	2018-08-18	OL839771
GWG_81	Gouania orientalis	Chamolia/Greece	37.916250, 24.035750	2018-08-18	OL839772
GWG_82	Gouania orientalis	Chamolia/Greece	37.916250, 24.035750	2018-08-18	OL839773
GWG_83	Gouania orientalis	Chamolia/Greece	37.916250, 24.035750	2018-08-18	OL839774
GWG_84	Gouania orientalis	Chamolia/Greece	37.916250, 24.035750	2018-08-18	OL839775
GWG_85	Gouania orientalis	Chamolia/Greece	37.916250, 24.035750	2018-08-18	OL839776
KYT_01	Gouania hofrichteri	FelotiBeach/Kapsáli/Kythira/Greece	36.154500, 22.964444	2018-08-19	OL839777
KYT_02	Gouania hofrichteri	FelotiBeach/Kapsáli/Kythira/Greece	36.154500, 22.964444	2018-08-19	OL839778
KYT_03	Gouania hofrichteri	FelotiBeach/Kapsáli/Kythira/Greece	36.154500, 22.964444	2018-08-19	OL839779
KYT_04	Gouania hofrichteri	FelotiBeach/Kapsáli/Kythira/Greece	36.154500, 22.964444	2018-08-19	OL839780
KYT_05	Gouania hofrichteri	FelotiBeach/Kapsáli/Kythira/Greece	36.154500, 22.964444	2018-08-19	OL839781
KYT_06	Gouania hofrichteri	FelotiBeach/Kapsáli/Kythira/Greece	36.154500, 22.964444	2018-08-19	OL839782
KYT_07	Gouania hofrichteri	FelotiBeach/Kapsáli/Kythira/Greece	36.154500, 22.964444	2018-08-19	OL839783
KYT_08	Gouania hofrichteri	FelotiBeach/Kapsáli/Kythira/Greece	36.154500, 22.964444	2018-08-19	OL839784
KYT_09	Gouania hofrichteri	FelotiBeach/Kapsáli/Kythira/Greece	36.154500, 22.964444	2018-08-19	OL839785
KYT_10	Gouania hofrichteri	FelotiBeach/Kapsáli/Kythira/Greece	36.154500, 22.964444	2018-08-19	OL839786
KYT_11	Gouania hofrichteri	FelotiBeach/Kapsáli/Kythira/Greece	36.154500, 22.964444	2018-08-19	OL839787
KYT_12	Gouania hofrichteri	FelotiBeach/Kapsáli/Kythira/Greece	36.154500, 22.964444	2018-08-19	OL839788
KYT_13	Gouania hofrichteri	FelotiBeach/Kapsáli/Kythira/Greece	36.154500, 22.964444	2018-08-19	OL839789
KYT_14	Gouania hofrichteri	FelotiBeach/Kapsáli/Kythira/Greece	36.154500, 22.964444	2018-08-19	OL839790
KYT_15	Gouania hofrichteri	FelotiBeach/Kapsáli/Kythira/Greece	36.154500, 22.964444	2018-08-19	OL839791
KYT_16	Gouania hofrichteri	FelotiBeach/Kapsáli/Kythira/Greece	36.154500, 22.964444	2018-08-19	OL839792
KYT_17	Gouania hofrichteri	FelotiBeach/Kapsáli/Kythira/Greece	36.154500, 22.964444	2018-08-19	OL839793
KYT_18	Gouania hofrichteri	FelotiBeach/Kapsáli/Kythira/Greece	36.154500, 22.964444	2018-08-19	OL839794
KYT_19	Gouania hofrichteri	FelotiBeach/Kapsáli/Kythira/Greece	36.154500, 22.964444	2018-08-19	OL839795
KYT_20	Gouania hofrichteri	FelotiBeach/Kapsáli/Kythira/Greece	36.154500, 22.964444	2018-08-19	OL839796
KYT_21	Gouania hofrichteri	FelotiBeach/Kapsáli/Kythira/Greece	36.154500, 22.964444	2018-08-19	OL839797
KYT_22	Gouania hofrichteri	FelotiBeach/Kapsáli/Kythira/Greece	36.154500, 22.964444	2018-08-19	OL839798
KYT_23	Gouania hofrichteri	FelotiBeach/Kapsáli/Kythira/Greece	36.154500, 22.964444	2018-08-19	OL839799
KYT_24	Gouania orientalis	FelotiBeach/Kapsáli/Kythira/Greece	36.154500, 22.964444	2018-08-19	OL839800
KYT_25	Gouania orientalis	FelotiBeach/Kapsáli/Kythira/Greece	36.154500, 22.964444	2018-08-19	OL839801
KYT_26	Gouania hofrichteri	FelotiBeach/Kapsáli/Kythira/Greece	36.154500, 22.964444	2018-08-21	OL839802
KYT_27	Gouania hofrichteri	FelotiBeach/Kapsáli/Kythira/Greece	36.154500, 22.964444	2018-08-21	OL839803
KYT_28	Gouania hofrichteri	FelotiBeach/Kapsáli/Kythira/Greece	36.154500, 22.964444	2018-08-21	OL839804
KYT_29	Gouania hofrichteri	FelotiBeach/Kapsáli/Kythira/Greece	36.154500, 22.964444	2018-08-21	OL839805
KYT_30	Gouania hofrichteri	FelotiBeach/Kapsáli/Kythira/Greece	36.154500, 22.964444	2018-08-21	OL839806
KYT_31	Gouania hofrichteri	FelotiBeach/Kapsáli/Kythira/Greece	36.154500, 22.964444	2018-08-21	OL839807
KYT_32	Gouania hofrichteri	FelotiBeach/Kapsáli/Kythira/Greece	36.154500, 22.964444	2018-08-21	OL839808
KYT_33	Gouania orientalis	FelotiBeach/Kapsáli/Kythira/Greece	36.154500, 22.964444	2018-08-21	OL839809
KYT_34	Gouania orientalis	FelotiBeach/Kapsáli/Kythira/Greece	36.154500, 22.964444	2018-08-21	OL839810
KYT_35	Gouania orientalis	FelotiBeach/Kapsáli/Kythira/Greece	36.154500, 22.964444	2018-08-21	OL839811
KYT_36	Gouania orientalis	FelotiBeach/Kapsáli/Kythira/Greece	36.154500, 22.964444	2018-08-21	OL839812
KYT_37	Gouania orientalis	FelotiBeach/Kapsáli/Kythira/Greece	36.154500, 22.964444	2018-08-21	OL839813
KYT_38	Gouania orientalis	FelotiBeach/Kapsáli/Kythira/Greece	36.154500, 22.964444	2018-08-21	OL839814
KYT_39	Gouania orientalis	FelotiBeach/Kapsáli/Kythira/Greece	36.154500, 22.964444	2018-08-21	OL839815
KYT_40	Gouania orientalis	FelotiBeach/Kapsáli/Kythira/Greece	36.154500, 22.964444	2018-08-21	OL839816
KYT_41	Gouania orientalis	FelotiBeach/Kapsáli/Kythira/Greece	36.154500, 22.964444	2018-08-21	OL839817
KYT_42	Gouania orientalis	FelotiBeach/Kapsáli/Kythira/Greece	36.154500, 22.964444	2018-08-21	OL839818
KYT_43	Gouania orientalis	FelotiBeach/Kapsáli/Kythira/Greece	36.154500, 22.964444	2018-08-21	OL839819
KYT_44	Gouania orientalis	FelotiBeach/Kapsáli/Kythira/Greece	36.154500, 22.964444	2018-08-21	OL839820
KYT_45	Gouania orientalis	FelotiBeach/Kapsáli/Kythira/Greece	36.154500, 22.964444	2018-08-21	OL839821
KYT_46	Gouania orientalis	FelotiBeach/Kapsáli/Kythira/Greece	36.154500, 22.964444	2018-08-21	OL839822
KYT_47	Gouania orientalis	FelotiBeach/Kapsáli/Kythira/Greece	36.154500, 22.964444	2018-08-21	OL839823
KYT_48	Gouania orientalis	FelotiBeach/Kapsáli/Kythira/Greece	36.154500, 22.964444	2018-08-21	OL839824
KYT_49	Gouania orientalis	FelotiBeach/Kapsáli/Kythira/Greece	36.154500, 22.964444	2018-08-21	OL839825
KYT_50	Gouania orientalis	FelotiBeach/Kapsáli/Kythira/Greece	36.154500, 22.964444	2018-08-21	OL839826
KYT_51	Gouania orientalis	FelotiBeach/Kapsáli/Kythira/Greece	36.154500, 22.964444	2018-08-21	OL839827
KYT_52	Gouania orientalis	FelotiBeach/Kapsáli/Kythira/Greece	36.154500, 22.964444	2018-08-21	OL839828
KYT_53	Gouania orientalis	FelotiBeach/Kapsáli/Kythira/Greece	36.154500, 22.964444	2018-08-21	OL839829
KYT_54	Gouania orientalis	FelotiBeach/Kapsáli/Kythira/Greece	36.154500, 22.964444	2018-08-21	OL839830
KYT_55	Gouania orientalis	FelotiBeach/Kapsáli/Kythira/Greece	36.154500, 22.964444	2018-08-21	OL839831
GOK_30	Gouania orientalis	Golf v. Korinth/Standort2/Greece	38.171389, 22.274083	2018-08-23	OL839832
GOK_31	Gouania orientalis	Golf v. Korinth/Standort2/Greece	38.171389, 22.274083	2018-08-23	OL839833
GOK_32	Gouania orientalis	Golf v. Korinth/Standort2/Greece	38.171389, 22.274083	2018-08-23	OL839834
GOK_33	Gouania orientalis	Golf v. Korinth/Standort2/Greece	38.171389, 22.274083	2018-08-23	OL839835
GOK_34	Gouania orientalis	Golf v. Korinth/Standort2/Greece	38.171389, 22.274083	2018-08-23	OL839836
GOK_35	Gouania orientalis	Golf v. Korinth/Standort2/Greece	38.171389, 22.274083	2018-08-23	OL839837
GOK_36	Gouania orientalis	Golf v. Korinth/Standort2/Greece	38.171389, 22.274083	2018-08-23	OL839838
GOK_37	Gouania orientalis	Golf v. Korinth/Standort2/Greece	38.171389, 22.274083	2018-08-23	OL839839
GOK_38	Gouania orientalis	Golf v. Korinth/Standort2/Greece	38.171389, 22.274083	2018-08-23	OL839840
GOK_40	Gouania hofrichteri	Golf v. Korinth/Standort2/Greece	38.171389, 22.274083	2018-08-23	OL839841
GOK_41	Gouania hofrichteri	Golf v. Korinth/Standort2/Greece	38.171389, 22.274083	2018-08-23	OL839842
GOK_42	Gouania hofrichteri	Golf v. Korinth/Standort2/Greece	38.171389, 22.274083	2018-08-23	OL839843
GOK_43	Gouania hofrichteri	Golf v. Korinth/Standort2/Greece	38.171389, 22.274083	2018-08-23	OL839844
GOK_44	Gouania hofrichteri	Golf v. Korinth/Standort2/Greece	38.171389, 22.274083	2018-08-23	OL839845
GOK_45	Gouania hofrichteri	Golf v. Korinth/Standort2/Greece	38.171389, 22.274083	2018-08-23	OL839846
Stom_01	Gouania hofrichteri	Stomio/PeneloponneseSW/Greece	37.183917, 21.575389	2018-08-26	OL839847
Stom_02	Gouania hofrichteri	Stomio/PeneloponneseSW/Greece	37.183917, 21.575389	2018-08-26	OL839848
Stom_03	Gouania hofrichteri	Stomio/PeneloponneseSW/Greece	37.183917, 21.575389	2018-08-26	OL839849
Stom_04	Gouania hofrichteri	Stomio/PeneloponneseSW/Greece	37.183917, 21.575389	2018-08-26	OL839850
Stom_05	Gouania hofrichteri	Stomio/PeneloponneseSW/Greece	37.183917, 21.575389	2018-08-26	OL839851
Stom_06	Gouania hofrichteri	Stomio/PeneloponneseSW/Greece	37.183917, 21.575389	2018-08-26	OL839852
Stom_07	Gouania hofrichteri	Stomio/PeneloponneseSW/Greece	37.183917, 21.575389	2018-08-26	OL839853
Stom_08	Gouania hofrichteri	Stomio/PeneloponneseSW/Greece	37.183917, 21.575389	2018-08-26	OL839854
Stom_09	Gouania hofrichteri	Stomio/PeneloponneseSW/Greece	37.183917, 21.575389	2018-08-26	OL839855
Stom_10	Gouania hofrichteri	Stomio/PeneloponneseSW/Greece	37.183917, 21.575389	2018-08-26	OL839856
Stom_11	Gouania hofrichteri	Stomio/PeneloponneseSW/Greece	37.183917, 21.575389	2018-08-26	OL839857
Stom_12	Gouania hofrichteri	Stomio/PeneloponneseSW/Greece	37.183917, 21.575389	2018-08-26	OL839858
Stom_13	Gouania hofrichteri	Stomio/PeneloponneseSW/Greece	37.183917, 21.575389	2018-08-26	OL839859
Stom_14	Gouania hofrichteri	Stomio/PeneloponneseSW/Greece	37.183917, 21.575389	2018-08-26	OL839860
Stom_15	Gouania hofrichteri	Stomio/PeneloponneseSW/Greece	37.183917, 21.575389	2018-08-26	OL839861
Stom_16	Gouania hofrichteri	Stomio/PeneloponneseSW/Greece	37.183917, 21.575389	2018-08-26	OL839862
Stom_17	Gouania hofrichteri	Stomio/PeneloponneseSW/Greece	37.183917, 21.575389	2018-08-26	OL839863
Stom_18	Gouania hofrichteri	Stomio/PeneloponneseSW/Greece	37.183917, 21.575389	2018-08-26	OL839864
Stom_19	Gouania hofrichteri	Stomio/PeneloponneseSW/Greece	37.183917, 21.575389	2018-08-26	OL839865
Stom_20	Gouania hofrichteri	Stomio/PeneloponneseSW/Greece	37.183917, 21.575389	2018-08-26	OL839866
Stom_21	Gouania hofrichteri	Stomio/PeneloponneseSW/Greece	37.183917, 21.575389	2018-08-26	OL839867
Stom_22	Gouania hofrichteri	Stomio/PeneloponneseSW/Greece	37.183917, 21.575389	2018-08-26	OL839868
Stom_23	Gouania hofrichteri	Stomio/PeneloponneseSW/Greece	37.183917, 21.575389	2018-08-26	OL839869
Stom_24	Gouania hofrichteri	Stomio/PeneloponneseSW/Greece	37.183917, 21.575389	2018-08-26	OL839870
Stom_25	Gouania hofrichteri	Stomio/PeneloponneseSW/Greece	37.183917, 21.575389	2018-08-26	OL839871
Stom_26	Gouania hofrichteri	Stomio/PeneloponneseSW/Greece	37.183917, 21.575389	2018-08-26	OL839872
Stom_27	Gouania hofrichteri	Stomio/PeneloponneseSW/Greece	37.183917, 21.575389	2018-08-26	OL839873
Stom_28	Gouania hofrichteri	Stomio/PeneloponneseSW/Greece	37.183917, 21.575389	2018-08-26	OL839874
GWM_6	Gouania willdenowi	Messina/Italy	38.219137, 15.567788	2014-08-07	OL839875
GWM_15	Gouania willdenowi	Messina/Italy	38.219137, 15.567788	2014-08-07	OL839876
GWM_19	Gouania willdenowi	Messina/Italy	38.219137, 15.567788	2014-08-07	OL839877
GWM_20	Gouania willdenowi	Messina/Italy	38.219137, 15.567788	2014-08-07	OL839878
GWM_21	Gouania willdenowi	Messina/Italy	38.219137, 15.567788	2014-08-07	OL839879
GWRi_15	Gouania pigra	Rijeka/Konoba Borik/Croatia	45.314557, 14.469908	2019-07-12	OL944590
GWRi_16	Gouania pigra	Rijeka/Konoba Borik/Croatia	45.314557, 14.469908	2019-07-12	OL944591

## Sheet: Table S8
Table S8 Overview of samples used from whole genome re-sequencing data
Sample_ID	Genus	Species	Yielded coverage	Field_ID	Location	Coordinates	Date	Morphotype	Seq. Center	ENA project	ENA accession	EVA project
adriatica_A110	Gouania	adriatica	5X	GWPel_21	Peljesac/Croatia	42.902149, 17.429719	2019-08-18	stout	Novogene	PRJEB49819	ERS9744530	PRJEB60875
adriatica_A111	Gouania	adriatica	5X	GWPel_22	Peljesac/Croatia	42.902149, 17.429719	2019-08-18	stout	Novogene	PRJEB49819	ERS9744531	PRJEB60875
adriatica_A112	Gouania	adriatica	5X	GWPel_23	Peljesac/Croatia	42.902149, 17.429719	2019-08-18	stout	Novogene	PRJEB49819	ERS9744532	PRJEB60875
adriatica_A113	Gouania	adriatica	5X	GWPel_26	Peljesac/Croatia	42.902149, 17.429719	2019-08-18	stout	Novogene	PRJEB49819	ERS9744533	PRJEB60875
adriatica_A114	Gouania	adriatica	5X	GWPel_27	Peljesac/Croatia	42.902149, 17.429719	2019-08-18	stout	Novogene	PRJEB49819	ERS9744534	PRJEB60875
adriatica_A115	Gouania	adriatica	5X	GWPel_28	Peljesac/Croatia	42.902149, 17.429719	2019-08-18	stout	Novogene	PRJEB49819	ERS9744535	PRJEB60875
adriatica_A116	Gouania	adriatica	5X	GWPel_50	Peljesac/Croatia	42.902149, 17.429719	2019-08-18	stout	Novogene	PRJEB49819	ERS9744536	PRJEB60875
adriatica_A117	Gouania	adriatica	5X	GWPel_51	Peljesac/Croatia	42.902149, 17.429719	2019-08-18	stout	Novogene	PRJEB49819	ERS9744537	PRJEB60875
adriatica_A118	Gouania	adriatica	5X	GWPel_52	Peljesac/Croatia	42.902149, 17.429719	2019-08-18	stout	Novogene	PRJEB49819	ERS9744538	PRJEB60875
adriatica_A119	Gouania	adriatica	5X	GWPel_53	Peljesac/Croatia	42.902149, 17.429719	2019-08-18	stout	Novogene	PRJEB49819	ERS9744539	PRJEB60875
hofrichteri_4616STDY8352653	Gouania	hofrichteri	30X	GWG_St3_38	Chamolia/Greece	37.916250, 24.035750	2016-08-04	slender	Sanger	PRJEB49819	ERS9744540	PRJEB60875
hofrichteri_D1_2	Gouania	hofrichteri	5X	KYT_01	Kythira/Greece	36.154500, 22.964444	2018-08-19	slender	Novogene	PRJEB49819	ERS9744541	PRJEB60875
hofrichteri_D10	Gouania	hofrichteri	5X	KYT_30	Kythira/Greece	36.154500, 22.964444	2018-08-21	slender	Novogene	PRJEB49819	ERS9744542	PRJEB60875
hofrichteri_D11	Gouania	hofrichteri	15X	KYT_31	Kythira/Greece	36.154500, 22.964444	2018-08-21	slender	Novogene	PRJEB49819	ERS9744543	PRJEB60875
hofrichteri_D12	Gouania	hofrichteri	15X	KYT_32	Kythira/Greece	36.154500, 22.964444	2018-08-21	slender	Novogene	PRJEB49819	ERS9744544	PRJEB60875
hofrichteri_D2	Gouania	hofrichteri	5X	KYT_02	Kythira/Greece	36.154500, 22.964444	2018-08-19	slender	Novogene	PRJEB49819	ERS9744545	PRJEB60875
hofrichteri_D3_2	Gouania	hofrichteri	5X	KYT_03	Kythira/Greece	36.154500, 22.964444	2018-08-19	slender	Novogene	PRJEB49819	ERS9744546	PRJEB60875
hofrichteri_D4	Gouania	hofrichteri	5X	KYT_04	Kythira/Greece	36.154500, 22.964444	2018-08-19	slender	Novogene	PRJEB49819	ERS9744547	PRJEB60875
hofrichteri_D5	Gouania	hofrichteri	5X	KYT_05	Kythira/Greece	36.154500, 22.964444	2018-08-19	slender	Novogene	PRJEB49819	ERS9744548	PRJEB60875
hofrichteri_D6	Gouania	hofrichteri	5X	KYT_06	Kythira/Greece	36.154500, 22.964444	2018-08-19	slender	Novogene	PRJEB49819	ERS9744549	PRJEB60875
hofrichteri_D7	Gouania	hofrichteri	5X	KYT_07	Kythira/Greece	36.154500, 22.964444	2018-08-19	slender	Novogene	PRJEB49819	ERS9744550	PRJEB60875
hofrichteri_D8	Gouania	hofrichteri	5X	KYT_08	Kythira/Greece	36.154500, 22.964444	2018-08-19	slender	Novogene	PRJEB49819	ERS9744551	PRJEB60875
hofrichteri_D9	Gouania	hofrichteri	5X	KYT_29	Kythira/Greece	36.154500, 22.964444	2018-08-21	slender	Novogene	PRJEB49819	ERS9744552	PRJEB60875
lepadogaster_D86	Lepadogaster	lepadogaster	30X	LG_8	Myrtos/Greece	34.994722, 25.554806	2016-08-14	outgroup	Novogene	PRJEB49819	ERS9744588	not included
orientalis_4616STDY8352652	Gouania	orientalis	30X	GWG_10	Saronida/Greece	37.720056, 23.928056	2016-08-02	stout	Sanger	PRJEB49819	ERS9744553	PRJEB60875
orientalis_D13	Gouania	orientalis	15X	KYT_33	Kythira/Greece	36.154500, 22.964444	2018-08-21	stout	Novogene	PRJEB49819	ERS9744554	PRJEB60875
orientalis_D14	Gouania	orientalis	15X	KYT_34	Kythira/Greece	36.154500, 22.964444	2018-08-21	stout	Novogene	PRJEB49819	ERS9744555	PRJEB60875
orientalis_D15	Gouania	orientalis	5X	KYT_35	Kythira/Greece	36.154500, 22.964444	2018-08-21	stout	Novogene	PRJEB49819	ERS9744556	PRJEB60875
orientalis_D16	Gouania	orientalis	5X	KYT_36	Kythira/Greece	36.154500, 22.964444	2018-08-21	stout	Novogene	PRJEB49819	ERS9744557	PRJEB60875
orientalis_D17	Gouania	orientalis	5X	KYT_37	Kythira/Greece	36.154500, 22.964444	2018-08-21	stout	Novogene	PRJEB49819	ERS9744558	PRJEB60875
orientalis_D18	Gouania	orientalis	5X	KYT_38	Kythira/Greece	36.154500, 22.964444	2018-08-21	stout	Novogene	PRJEB49819	ERS9744559	PRJEB60875
orientalis_D19	Gouania	orientalis	5X	KYT_39	Kythira/Greece	36.154500, 22.964444	2018-08-21	stout	Novogene	PRJEB49819	ERS9744560	PRJEB60875
orientalis_D20	Gouania	orientalis	5X	KYT_40	Kythira/Greece	36.154500, 22.964444	2018-08-21	stout	Novogene	PRJEB49819	ERS9744561	PRJEB60875
orientalis_D21	Gouania	orientalis	5X	KYT_41	Kythira/Greece	36.154500, 22.964444	2018-08-21	stout	Novogene	PRJEB49819	ERS9744562	PRJEB60875
orientalis_D22	Gouania	orientalis	5X	KYT_42	Kythira/Greece	36.154500, 22.964444	2018-08-21	stout	Novogene	PRJEB49819	ERS9744563	PRJEB60875
orientalis_D23	Gouania	orientalis	5X	KYT_43	Kythira/Greece	36.154500, 22.964444	2018-08-21	stout	Novogene	PRJEB49819	ERS9744564	PRJEB60875
orientalis_D24_2	Gouania	orientalis	5X	KYT_44	Kythira/Greece	36.154500, 22.964444	2018-08-21	stout	Novogene	PRJEB49819	ERS9744565	PRJEB60875
pigra_4616STDY8352654	Gouania	pigra	30X	GWP_06	Pula/Croatia	44.860667, 13.818056	2016-07-17	slender	Sanger	PRJEB49819	ERS9744566	PRJEB60875
pigra_A100	Gouania	pigra	5X	GWP_03	Pula/Croatia	44.860667, 13.818056	2016-07-17	slender	Novogene	PRJEB49819	ERS9744567	PRJEB60875
pigra_A101	Gouania	pigra	5X	GWP_08	Pula/Croatia	44.860667, 13.818056	2016-07-17	slender	Novogene	PRJEB49819	ERS9744568	PRJEB60875
pigra_A102	Gouania	pigra	5X	GWP_11	Pula/Croatia	44.860667, 13.818056	2016-07-17	slender	Novogene	PRJEB49819	ERS9744569	PRJEB60875
pigra_A103	Gouania	pigra	5X	GWP_12	Pula/Croatia	44.860667, 13.818056	2016-07-17	slender	Novogene	PRJEB49819	ERS9744570	PRJEB60875
pigra_A104	Gouania	pigra	5X	GWP_13	Pula/Croatia	44.860667, 13.818056	2016-07-17	slender	Novogene	PRJEB49819	ERS9744571	PRJEB60875
pigra_A105	Gouania	pigra	5X	GWP_14	Pula/Croatia	44.860667, 13.818056	2016-07-17	slender	Novogene	PRJEB49819	ERS9744572	PRJEB60875
pigra_A106	Gouania	pigra	5X	GWP_15	Pula/Croatia	44.860667, 13.818056	2016-07-17	slender	Novogene	PRJEB49819	ERS9744573	PRJEB60875
pigra_A107	Gouania	pigra	5X	GWP_17	Pula/Croatia	44.860667, 13.818056	2016-07-17	slender	Novogene	PRJEB49819	ERS9744574	PRJEB60875
pigra_A108	Gouania	pigra	5X	GWP_16	Pula/Croatia	44.860667, 13.818056	2016-07-17	slender	Novogene	PRJEB49819	ERS9744575	PRJEB60875
pigra_A109	Gouania	pigra	5X	GWP_31	Pula/Croatia	44.859574, 13.821339	2016-12-31	slender	Novogene	PRJEB49819	ERS9744576	PRJEB60875
willdenowi_4616STDY8352651	Gouania	willdenowi	30X	GWF_T17	Toulon/France	43.146611, 5.707556	2016-10-16	stout	Sanger	PRJEB49819	ERS9744577	PRJEB60875
willdenowi_A120	Gouania	willdenowi	5X	GWF_T8	Toulon/France	43.146611, 5.707556	2016-10-16	stout	Novogene	PRJEB49819	ERS9744578	PRJEB60875
willdenowi_A121	Gouania	willdenowi	5X	GWF_T9	Toulon/France	43.146611, 5.707556	2016-10-16	stout	Novogene	PRJEB49819	ERS9744579	PRJEB60875
willdenowi_A122	Gouania	willdenowi	5X	GWF_T10	Toulon/France	43.146611, 5.707556	2016-10-16	stout	Novogene	PRJEB49819	ERS9744580	PRJEB60875
willdenowi_A123	Gouania	willdenowi	5X	GWF_T11	Toulon/France	43.146611, 5.707556	2016-10-16	stout	Novogene	PRJEB49819	ERS9744581	PRJEB60875
willdenowi_A124	Gouania	willdenowi	5X	GWF_T12	Toulon/France	43.146611, 5.707556	2016-10-16	stout	Novogene	PRJEB49819	ERS9744582	PRJEB60875
willdenowi_A125	Gouania	willdenowi	5X	GWF_T13	Toulon/France	43.146611, 5.707556	2016-10-16	stout	Novogene	PRJEB49819	ERS9744583	PRJEB60875
willdenowi_A126	Gouania	willdenowi	5X	GWF_T14	Toulon/France	43.146611, 5.707556	2016-10-16	stout	Novogene	PRJEB49819	ERS9744584	PRJEB60875
willdenowi_A127	Gouania	willdenowi	5X	GWF_T15	Toulon/France	43.146611, 5.707556	2016-10-16	stout	Novogene	PRJEB49819	ERS9744585	PRJEB60875
willdenowi_A128	Gouania	willdenowi	5X	GWF_T16	Toulon/France	43.146611, 5.707556	2016-10-16	stout	Novogene	PRJEB49819	ERS9744586	PRJEB60875
willdenowi_A129	Gouania	willdenowi	5X	GWF_T18	Toulon/France	43.146611, 5.707556	2016-10-16	stout	Novogene	PRJEB49819	ERS9744587	PRJEB60875
